# Supplementary material for: How can multiple benefit drivers improve corporate ESG performance?—The effects of green technology innovation and peer pressure
Source: PLoS One. 2025 May 19;20(5):e0321525. doi: 10.1371/journal.pone.0321525 (PMC12088519; doi:10.1371/journal.pone.0321525)
Supplement: S1 Data — It contains the core linear regression analysis data of this study. (XLS) [file pone.0321525.s001.xls]

## Sheet: 2015-2021
year	Indcd	ESG	MA	FC	GS	ROA	Debt	Growth	Tangi	Board	PR	GI	ND	Soe
2015	C37	6	6.40853	4.19162	18.2405	0.108321	0.189809	1.01114	0.636214	13	8	0	1	1
2015	C30	8	5.99645	4.34697	18.9033	0.067211	0.511696	-0.000161	0.945758	13	6.33333	11	3	1
2015	C39	6	7.06048	4.51541	19.443	-0.34609	0.784184	-0.071362	0.975005	13	7	2	2	1
2015	C39	8	6.19236	3.99489	18.745	0.0352	0.636919	0.034506	0.988519	12	6.66667	7	5	1
2015	C36	6	5.78383	4.03008	17.4179	0.104289	0.343888	0.391913	0.965801	9	5.66667	0	3	1
2015	C39	6	5.34233	3.98381	17.573	0.003888	0.267673	-0.119224	0.986318	10	8	0	1	1
2015	C13	5	6.62407	3.95505	16.3962	0.298186	0.58659	-0.064631	0.934202	14	6.33333	0	6	1
2015	C38	6	5.72685	3.94973	15.2052	0.291166	0.647971	0.205368	0.986255	10	6.5	0	2	1
2015	C39	8	6.49828	3.87223	20.881	0.050948	0.387465	0.026459	0.943323	10	7.2	11	5	1
2015	C33	6	5.95584	3.99677	15.318	0.051785	0.701165	0.022251	0.974264	8	7	0	3	1
2015	C32	8	6.3699	3.94562	18.9015	0.036166	0.503239	0.146009	0.780154	14	7	2	6	1
2015	C39	8	8.73166	3.45591	0	0.107416	0.641433	0.39951	0.965057	21	7.33333	124	6	1
2015	C38	6	5.72359	3.87495	16.5991	0.074032	0.552956	0.321172	0.911652	13	6.25	0	4	1
2015	C39	8	8.23801	3.27682	21.9146	0.100171	0.663286	0.110913	0.967155	14	6.83333	44	6	1
2015	C35	8	7.77612	3.44171	20.7725	0.002227	0.566712	0.32372	0.928807	10	7	35	5	1
2015	C38	8	8.18116	3.31858	21.7335	0.267772	0.565113	-0.062305	0.955096	13	8	611	1	1
2015	C36	8	6.74876	3.26956	19.9381	0.051696	0.636761	0.056951	0.820266	18	7.28571	46	7	1
2015	C30	7	6.71901	3.81577	20.0071	-0.173624	0.725467	-0.241204	0.927319	10	6.66667	0	3	1
2015	C34	6	5.62762	3.9946	17.371	0.117136	0.574696	0.099974	0.975258	12	7	0	2	1
2015	C34	7	6.97915	3.94853	18.4727	-0.255871	0.89864	0.470203	0.950929	12	6.66667	0	2	1
2015	C39	6	6.70319	3.95393	20.792	0.116667	0.49437	1.72257	0.983947	8	6.2	0	5	1
2015	C27	8	7.41035	4.0276	17.114	0.249845	0.177256	0.345222	0.976775	9	7.8	0	3	1
2015	C22	6	6.50279	3.72583	20.0348	0.061881	0.778623	0.023353	0.980978	12	6	0	4	1
2015	C27	5	6.46147	4.07012	19.3582	0.148345	0.404534	-0.021202	0.955121	13	5.83333	0	4	1
2015	C38	6	6.38856	4.0653	18.1153	0.006188	0.622796	0.053714	0.936243	9	6.88889	12	3	1
2015	C26	6	4.60517	4.10922	18.6182	0.033239	0.518339	-0.669384	0.875309	12	6.33333	0	3	1
2015	C35	8	6.85751	3.95927	19.6798	0.002303	0.563075	0.182831	0.968103	12	6.83333	1	6	1
2015	C34	8	5.73979	4.03516	14.1655	0.05493	0.335244	-0.151194	0.960843	12	6	2	2	1
2015	C39	8	6.14204	4.50578	18.4591	0.057179	0.663016	-0.184695	0.991128	13	8	0	0	1
2015	C27	8	7.52779	3.96556	18.7295	0.222019	0.298748	0.175922	0.986953	15	7.83333	0	6	1
2015	C38	6	6.52209	4.07714	16.1459	0.009245	0.163774	-0.090288	0.972904	18	6.5	0	5	1
2015	C39	8	5.41165	4.03521	15.5435	0.072691	0.189144	1.27783	0.67298	13	6	0	2	1
2015	C36	8	7.29097	3.95548	21.0726	0.19682	0.430844	0.519359	0.96735	11	8	1	1	1
2015	C26	6	5.84644	4.02394	16.2288	0.069166	0.295535	-0.325833	0.944389	12	6.66667	2	3	1
2015	C36	8	6.43455	4.00441	18.2659	0.187602	0.640637	0.515142	0.984253	9	7.33333	0	3	1
2015	C15	8	8.5897	3.96182	17.4576	0.153875	0.213882	0.43182	0.981522	17	6.25	0	4	1
2015	C34	6	4.91998	3.98769	16.9855	0.036483	0.374924	-0.577282	0.968104	12	8	0	2	1
2015	C36	6	7.53262	3.97663	18.6823	0.0105	0.44184	1.32256	0.910957	11	6	0	1	1
2015	C22	6	5.45959	3.95581	17.775	0.15877	0.384404	-0.271827	0.940072	9	6.75	0	4	1
2015	C36	8	6.22258	4.02669	19.4661	0.132283	0.222287	0.118579	0.976924	15	6.28571	0	6	1
2015	C29	6	6.44572	3.9174	17.2469	0.023226	0.560562	0.299325	0.962078	9	6.5	0	4	1
2015	C27	8	5.9428	3.96242	19.2954	0.172064	0.113463	0.354708	0.982475	7	6	0	1	1
2015	C36	8	8.83826	3.57327	20.5998	0.332809	0.617805	0.239696	0.968091	24	7.6	24	4	1
2015	C32	8	7.17625	3.88361	19.4365	-0.04818	0.66883	-0.162555	0.958246	15	6.5	4	3	1
2015	C39	6	5.46383	3.99582	18.1662	0.015151	0.273827	0.216618	0.928859	9	5	1	3	1
2015	C32	7	5.68358	4.03507	18.3447	-0.143109	0.49342	0.930543	0.920445	12	7	0	1	1
2015	C30	6	5.80212	4.07735	18.8085	0.033002	0.601407	-0.208675	0.830805	10	8	0	1	1
2015	C34	6	5.40717	4.00992	17.7512	-0.069019	0.554425	0.307364	0.864316	12	7	0	2	1
2015	C35	8	5.8944	4.02356	17.8311	-0.241993	0.628449	-0.103218	0.92183	12	7.5	4	4	1
2015	C26	5	5.52545	3.80503	17.3331	0.012458	0.57365	0.14104	0.951019	9	7	0	1	1
2015	C31	8	6.58755	3.46386	17.6775	0.008845	0.745003	-0.365183	0.997812	11	6.33333	1	3	1
2015	C31	6	6.80904	4.14159	18.7182	-1.57696	0.978569	-0.117768	0.983164	17	6.5	2	2	1
2015	C39	8	7.08924	3.55084	21.5456	0.021095	0.486537	-0.092665	0.981145	15	6.5	147	6	1
2015	C17	8	6.72863	4.02517	18.276	0.102923	0.199597	0.058927	0.957761	13	6	1	3	1
2015	C39	6	5.80513	3.73823	18.2965	0.001331	0.429146	0.902514	0.987165	13	8	0	2	1
2015	C26	6	5.99645	3.9979	16.959	0.020365	0.443723	-0.340262	0.945236	11	6.8	6	5	1
2015	C39	6	5.7589	3.87561	17.8014	0.050423	0.426566	-0.256647	0.970189	7	6	2	0	1
2015	C27	5	6.42325	3.87794	18.4091	0.088182	0.552026	-0.056727	0.915862	10	7	0	4	1
2015	C27	6	5.86363	4.03686	17.7363	0.04826	0.55832	-0.001464	0.934426	9	5.5	0	2	1
2015	C27	6	5.62402	4.03553	14.0119	0.004724	0.459446	0.062174	0.512668	9	8	0	1	1
2015	C33	8	6.18826	3.65691	21.4229	0.025938	0.640095	0.153092	0.985241	14	6.66667	23	5	1
2015	C30	6	5.93754	3.83928	19.0164	0.136708	0.319232	-0.01857	0.890913	9	8	56	1	1
2015	C27	4	6.70073	4.0262	16.5431	0.010358	0.638146	-0.429309	0.99861	13	6	1	3	1
2015	C39	7	6.30992	4.03751	18.169	0.11357	0.517891	0.588067	0.984354	7	6	0	1	1
2015	C38	6	6.05209	3.81872	16.7961	0.070488	0.234055	-0.02155	0.860034	10	7	0	2	1
2015	C32	8	6.47543	3.7115	20.8236	-0.069679	0.773096	-0.115067	0.96579	12	7.5	0	3	1
2015	C39	6	6.22059	4.23796	17.781	0.188929	0.553312	0.777302	0.956444	9	6	0	0	1
2015	C34	6	8.01665	3.8757	16.6417	0.001108	0.432806	-0.314493	0.742269	11	6	2	2	1
2015	C26	5	5.32788	3.85594	16.7213	0.057843	0.162803	0.080222	0.811026	9	5	0	1	1
2015	C35	7	5.63479	4.02034	16.0615	0.044495	0.360654	0.527267	0.800613	11	6.83333	0	5	1
2015	C31	6	6.40523	3.5426	18.4949	-0.159286	0.695064	-0.039249	0.996603	14	7.66667	20	3	1
2015	C38	6	5.73979	3.86912	16.3191	0.09768	0.442136	0.08507	0.974867	12	6.66667	0	3	1
2015	C34	7	6.16542	3.83538	18.4105	-0.070789	0.48614	0.039739	0.954129	9	8	0	1	1
2015	C15	6	5.44242	3.85383	16.6677	0.308181	0.317129	0.028997	0.863506	9	6.6	0	4	1
2015	C17	6	4.90527	3.82778	18.0217	0.009553	0.366515	0.067002	0.940626	10	6	3	2	1
2015	C35	6	5.77144	3.83309	18.0674	0.01647	0.637231	0.560274	0.987428	17	6.42857	0	6	1
2015	C32	8	6.52503	3.7429	19.9417	0.009794	0.729198	-0.557216	0.963529	14	8	1	1	1
2015	C29	6	5.8693	3.83272	17.7882	0.21817	0.491278	0.116368	0.832091	6	7	1	3	1
2015	C13	8	6.6174	3.74524	20.1461	0.25943	0.227137	0.054119	0.953065	8	7	0	3	1
2015	C26	8	6.30262	3.7946	16.9379	0.19641	0.282466	-0.413981	0.948432	10	6	2	2	1
2015	C27	6	5.51343	3.83016	17.5028	0.22834	0.346886	0.988333	0.781622	12	7	0	3	1
2015	C27	7	5.47646	3.83372	16.5768	0.092328	0.240434	0.116809	0.94138	11	6.85714	0	7	1
2015	C38	6	6.5582	4.03515	20.2593	0.129368	0.686989	-0.244288	0.951418	12	6	0	2	1
2015	C35	5	5.65599	3.79622	16.5657	0.016018	0.715811	0.313069	0.792335	15	6.66667	0	6	1
2015	C27	6	5.84644	3.77991	15.7252	0.199265	0.688667	0.379491	0.982662	12	7.25	0	4	1
2015	C31	6	6.82655	3.49021	19.5629	-0.3168	0.860471	-0.101632	0.949731	15	7.2	0	5	1
2015	C28	6	5.84932	4.03405	14.2779	0.035987	0.247215	0.141185	0.992828	11	6	0	3	1
2015	C39	7	7.52941	3.79663	16.9472	0.084636	0.57221	0.188779	0.984644	9	7	0	3	1
2015	C36	6	7.6256	3.7792	17.5871	0.069191	0.69709	0.19154	0.97718	9	6	0	1	1
2015	C36	6	6.71417	3.99429	16.8122	0.247086	0.696445	0.688346	0.955198	9	6.5	4	2	1
2015	C39	8	5.92959	3.79795	17.4308	0.073946	0.139321	0.072549	0.982573	11	6.66667	1	3	1
2015	C39	8	6.66441	3.83126	18.9158	0.172692	0.636561	0.184222	0.93344	6	6	78	2	1
2015	C39	6	6.34914	3.79785	18.9777	0.051166	0.397927	0.079586	0.946464	9	7	0	3	1
2015	C27	7	6.14204	3.7968	16.7315	0.181438	0.152761	-1.67238	0.898974	13	6	0	1	1
2015	C26	6	5.62762	3.83777	17.7884	0.059501	0.467764	0.465283	0.903228	7	6.75	0	3	1
2015	C27	8	6.94601	3.76873	18.7437	0.173787	0.361513	0.315656	0.711995	16	7.73333	0	4	1
2015	C37	6	6.28972	4.19608	17.8791	0.113818	0.368849	-0.097546	0.959337	10	8	3	1	1
2015	C27	7	7.25205	3.78182	17.7879	0.05542	0.274672	0.101524	0.951772	11	5.71429	0	7	1
2015	C26	6	5.5835	3.69101	15.5103	0.153644	0.639467	0.216589	0.9764	11	8	0	1	1
2015	C18	8	4.89784	3.72351	15.9526	0.135195	0.133027	-0.224454	0.924217	9	7.28571	0	4	1
2015	C26	5	6.11147	3.64313	17.9732	0.081712	0.471831	0.010483	0.788919	14	4.33333	0	2	1
2015	C35	8	5.20949	3.69435	15.5184	0.016206	0.438473	2.64592	0.975542	14	7.5	2	2	1
2015	C35	8	6.44572	3.71227	18.5365	0.161694	0.352195	-0.222151	0.965246	11	6.66667	19	7	1
2015	C34	6	6.37161	3.69835	18.9217	0.018669	0.639648	-0.004371	0.630459	10	5.5	0	3	1
2015	C37	8	6.54535	3.69371	18.4634	0.08395	0.663066	1.03317	0.952149	11	7	0	3	1
2015	C29	6	5.6058	3.68073	17.0119	0.114168	0.214431	0.12041	0.973436	18	6.5	0	4	1
2015	C39	6	5.59471	3.77332	17.6989	0.088736	0.466703	0.574093	0.996387	12	6.14286	4	3	1
2015	C27	6	5.90808	3.70331	16.9912	0.090565	0.231094	0.141152	0.791154	10	6	0	2	1
2015	C33	6	4.99721	3.79842	16.9354	0.049929	0.190978	0.277836	0.948949	10	6.5	0	4	1
2015	C38	6	5.72359	3.75684	18.2302	0.108768	0.335835	0.652449	0.963573	7	5	2	1	1
2015	C18	8	6.59578	3.71301	17.9389	0.056269	0.314665	0.128593	0.993552	9	7.2	0	5	1
2015	C27	8	6.90776	3.70497	18.4328	0.082507	0.362302	0.311051	0.977829	10	6	0	1	1
2015	C39	6	5.56452	3.82201	18.0262	0.141427	0.453357	10.2879	0.979091	15	7.8	0	4	1
2015	C17	8	5.7869	3.74357	20.1867	0.094068	0.601403	-0.591804	0.955098	10	8	0	0	1
2015	C20	6	3.46574	3.62008	16.5275	0.111606	0.213184	0.092449	0.953781	9	6	4	2	1
2015	C39	5	5.68017	4.02222	17.0398	0.03317	0.537999	0.137577	0.880147	9	7	0	1	1
2015	C34	8	5.27811	3.68657	16.9174	-0.141679	0.456492	-0.11556	0.895273	9	7	1	2	1
2015	C36	7	5.45104	3.69736	17.9463	0.079071	0.460496	0.36645	0.974174	5	6.5	0	4	1
2015	C34	6	5.63479	3.71029	17.9989	0.119572	0.28943	-0.282	0.946568	11	7.09091	0	7	1
2015	C26	6	5.4848	3.65376	17.0192	0.144302	0.416924	0.531116	0.935966	12	6.5	0	2	1
2015	C39	8	6.71296	3.67793	16.6522	0.173872	0.20925	-0.280016	0.892825	7	6.75	0	4	1
2015	C38	6	5.74939	3.79793	18.4034	0.038065	0.674284	-0.005913	0.950589	8	6.33333	4	3	1
2015	C28	7	5.82895	3.79794	16.9065	0.094471	0.310909	-0.019536	0.946694	11	6	0	5	1
2015	C22	7	5.56068	3.71767	18.0588	0.07824	0.377156	0.01275	0.963969	10	6	0	2	1
2015	C38	6	5.56068	3.52497	16.6618	0.000691	0.473602	0.227749	0.825444	8	5	0	2	1
2015	C39	7	5.50939	4.08931	16.269	0.073018	0.299025	0.0551	0.987511	7	8	1	1	1
2015	C32	7	4.57471	3.73796	16.1074	0.014498	0.132333	-0.062871	0.963668	9	6	1	1	1
2015	C17	8	5.37064	3.67193	17.2411	0.051778	0.167122	0.016918	0.959405	9	6.5	0	2	1
2015	C36	7	6.34388	3.70642	18.6641	0.108463	0.609528	2.14482	0.881326	11	7.33333	0	3	1
2015	C30	6	4.95583	4.04161	16.7789	0.22322	0.467554	0.250533	0.928909	14	5.4	0	5	1
2015	C38	5	5.83773	3.93747	17.4144	0.036295	0.237406	0.430944	0.948762	9	6.66667	5	6	1
2015	C26	6	6.04737	3.55451	20.1719	0.138219	0.541512	0.101932	0.983092	13	6.4	1	5	1
2015	C26	8	5.83188	3.83403	15.6453	0.0169	0.676864	-0.03371	0.909038	7	7	0	1	1
2015	C26	6	5.33272	3.71256	17.2762	0.157447	0.580814	0.909929	0.883011	9	7	0	2	1
2015	C35	6	5.68017	3.71654	19.3071	0.055976	0.35334	-0.210254	0.920655	7	8	0	2	1
2015	C41	5	5.71373	4.00838	16.7527	-0.014496	0.61638	0.049855	0.947277	12	7	0	1	1
2015	C27	8	5.9135	3.59763	16.8905	0.083272	0.294807	-0.019912	0.749583	10	7.25	0	4	1
2015	C36	6	5.30827	3.74	16.5068	0.150929	0.260418	0.116971	0.961248	11	7	0	2	1
2015	C39	6	6.12468	3.87416	18.5973	0.091726	0.472599	0.170495	0.918117	9	6	11	1	1
2015	C37	6	5.3033	3.55494	15.3687	0.269489	0.183717	0.047333	0.937534	11	6	6	1	1
2015	C39	6	5.56452	3.7561	18.3632	-0.125416	0.607184	0.842467	0.965128	12	7	1	1	1
2015	C27	8	7.03439	3.45457	16.192	-0.159997	0.183904	-0.171457	0.842984	9	6.33333	0	3	1
2015	C29	7	5.8944	3.69234	16.669	0.121525	0.18103	-0.016091	0.967005	9	6.16667	0	6	1
2015	C35	6	5.64545	3.669	17.109	0.126004	0.264277	0.127604	0.840213	12	7	0	3	1
2015	C39	7	5.72359	3.56033	16.787	0.107931	0.387091	0.310922	0.959032	11	6	0	4	1
2015	C23	6	6.22654	3.63878	16.7385	0.019878	0.531029	0.383108	0.953631	13	6	2	1	1
2015	C39	6	6.51471	3.60474	16.6274	0.162653	0.265473	0.024212	0.924357	8	6	4	1	1
2015	C40	6	6.4151	3.73858	17.8466	-0.073912	0.507829	0.422356	0.910818	11	7.25	32	3	1
2015	C34	8	5.35659	3.67238	19.1509	0.103298	0.763836	-0.33947	0.942004	9	6	0	1	1
2015	C13	8	5.68017	3.67621	18.0632	0.010722	0.339487	-0.298545	0.934523	7	6	0	1	1
2015	C36	6	5.63835	3.79422	17.2975	0.12329	0.427913	0.071396	0.941224	9	5	7	1	1
2015	C38	6	6.43615	3.7153	18.9219	0.110667	0.436793	0.032037	0.98009	10	6.8	5	5	1
2015	C39	6	6.42972	3.83235	17.7786	0.02498	0.510931	0.250018	0.953462	7	6	13	4	1
2015	C33	7	5.66296	3.94103	17.4638	0.39038	0.535474	-0.004416	0.950392	11	6	0	1	1
2015	C39	5	5.09375	4.06714	15.2067	0.026594	0.338064	-0.114476	0.986061	11	6.5	2	2	1
2015	C39	6	5.41165	3.75671	14.7748	-0.088389	0.272696	1.53609	0.51412	10	6.5	0	3	1
2015	C39	6	5.84932	3.54778	17.3501	0.026962	0.316291	0.045731	0.959979	9	6	0	0	1
2015	C38	6	5.8861	3.85867	15.9652	0.115612	0.256511	0.083281	0.943732	9	7.4	4	5	1
2015	C38	6	5.24702	4.14383	16.5058	0.103602	0.403068	0.006358	0.986731	6	6	0	2	1
2015	C17	4	5.6058	3.84046	16.4683	0.019887	0.410424	0.124135	0.89079	9	6	0	1	1
2015	C39	8	6.76041	3.7533	17.9615	0.072848	0.176711	0.545287	0.603635	9	6.33333	0	3	1
2015	C34	5	6.14204	3.55178	19.9364	0.023027	0.265822	1.44944	0.956819	11	6	2	1	1
2015	C18	7	6.7511	3.71699	17.0455	0.201882	0.381416	0.196748	0.926494	7	7.57143	0	4	1
2015	B09	6	5.6204	3.75764	17.9038	0.036213	0.383003	0.118196	0.893146	9	7.25	0	4	1
2015	C39	8	6.66568	3.99603	19.4302	0.005459	0.404013	0.069829	0.980837	14	8	5	0	1
2015	C34	6	5.49717	3.80774	16.1412	0.048265	0.425611	-0.089674	0.97685	9	6	2	6	1
2015	C32	6	5.52943	3.59742	16.5034	0.111657	0.192609	0.204932	0.752316	11	7.5	0	2	1
2015	C35	6	5.22575	3.46963	16.859	0.072629	0.499312	0.412084	0.887482	8	5.5	0	4	1
2015	C26	6	5.51745	3.94795	16.6157	0.010175	0.407885	0.064537	0.892975	10	6.6	0	5	1
2015	C27	8	5.9108	3.55882	16.5882	0.102148	0.390035	0.438723	0.97465	7	6	0	6	1
2015	C32	6	5.80814	3.73894	16.8155	0.145483	0.607898	1.40015	0.8229	10	6	0	0	1
2015	C28	5	5.94803	3.71238	18.4673	-0.302007	0.629437	-0.385722	0.943331	13	6	0	1	1
2015	C39	6	5.97889	3.58613	17.9424	0.104739	0.678906	-0.401861	0.952622	9	6	28	1	1
2015	C32	6	5.68698	4.02312	17.2996	0.205896	0.375347	0.041209	0.934315	9	6.2	0	5	1
2015	C39	6	6.6958	3.63425	19.3309	0.02107	0.623715	-0.063749	0.970161	10	6	1	1	1
2015	C39	6	5.73657	3.81498	15.2281	0.084068	0.252166	-0.158596	0.980667	9	6.66667	0	3	1
2015	C23	7	5.97126	3.63795	16.1181	0.027624	0.320136	0.514838	0.795098	9	5	0	1	1
2015	C35	6	5.50939	3.69999	16.4791	0.197937	0.185106	0.43383	0.553745	9	7.5	0	2	1
2015	C34	6	7.16317	3.49045	19.9024	0.037418	0.187528	0.263575	0.980563	9	6.28571	33	6	1
2015	C32	8	5.83481	3.70451	18.3397	0.176309	0.669207	-0.029212	0.957144	10	7	0	2	1
2015	C35	8	5.98141	3.73822	18.9127	0.125897	0.551686	0.70618	0.972566	12	7.66667	10	3	1
2015	C30	6	5.62402	3.66161	15.8664	0.000919	0.618717	0.754492	0.944643	8	8	0	1	1
2015	C28	6	5.88332	3.71205	17.4877	-0.060856	0.428097	-0.023126	0.955615	13	6	0	0	1
2015	C26	6	6.64509	3.5639	16.6586	0.094932	0.415804	0.024457	0.963246	9	6.2	0	4	1
2015	C26	4	6.59578	3.54551	16.7648	-0.072988	0.233539	0.653955	0.939191	9	6.5	19	2	1
2015	C39	6	5.71373	3.62485	18.6424	0.139838	0.425231	0.825942	0.728849	9	6.5	4	2	1
2015	C38	7	5.55296	3.47596	17.4985	0.059071	0.395618	0.884993	0.951871	9	7	39	4	1
2015	C35	6	6.58479	3.46307	17.8475	0.015489	0.38627	-0.132005	0.828994	11	6.66667	0	3	1
2015	C29	6	5.33754	3.61559	15.7764	0.188339	0.271255	0.091139	0.93959	8	6.4	0	5	1
2015	C26	8	5.2575	3.55725	16.698	0.178567	0.078856	0.122921	0.715616	10	6.5	0	2	1
2015	C38	5	6.76041	3.72052	16.7431	0.021217	0.221288	0.271013	0.961741	7	6.33333	21	2	1
2015	C22	6	5.2575	3.46404	16.2844	0.011382	0.229261	0.048371	0.912625	8	6	0	1	1
2015	C39	6	6.72263	3.65176	20.477	0.091255	0.460042	0.798851	0.989457	7	6.66667	4	3	1
2015	C32	8	5.41165	3.85009	16.9693	0.234537	0.429182	0.069962	0.984285	10	6	2	1	1
2015	C36	6	5.3799	3.6755	18.1151	0.04491	0.688583	0.968175	0.647894	14	6	0	3	1
2015	C39	6	6.56244	3.6458	18.2713	0.099839	0.426269	0.23898	0.929581	10	6.16667	40	6	1
2015	C38	7	7.38088	3.47743	18.5477	0.137678	0.506598	0.105529	0.972784	9	6	3	2	1
2015	C29	6	5.17615	3.42606	16.9088	0.204079	0.429839	0.003973	0.947556	13	8	0	2	1
2015	C26	6	5.7462	3.71648	17.0642	0.008819	0.149834	-0.022712	0.935561	7	7.66667	0	3	1
2015	C27	8	6.36647	4.21145	17.696	0.170691	0.340985	-0.228042	0.51692	10	8	0	1	1
2015	C34	6	5.61677	3.47227	16.8926	0.153121	0.073005	0.559318	0.813775	9	6.5	0	2	1
2015	C26	7	5.57215	3.45546	17.3177	0.052037	0.358462	0.360482	0.935339	9	6.5	0	2	1
2015	C27	6	5.28827	3.77532	16.4045	0.097926	0.393174	0.088911	0.967932	9	8	0	1	1
2015	C30	7	6.23441	3.83707	19.247	0.176888	0.283663	0.163582	0.927439	9	6.4	3	5	1
2015	C34	8	4.91998	3.42506	16.3337	0.19405	0.331297	0.07686	0.967284	13	5.5	0	2	1
2015	C39	6	6.42811	3.50564	16.6273	-0.057173	0.336598	0.240371	0.895895	11	6	0	1	1
2015	C38	6	6.92952	3.91788	17.0746	0.073556	0.120511	0.468829	0.916468	12	5.83333	1	4	1
2015	C35	6	5.91889	3.98557	17.1001	0.095315	0.391922	0.653942	0.927863	16	7	2	3	1
2015	C39	4	5.82895	3.59582	17.9387	0.012	0.296973	0.113035	0.990061	12	5.66667	1	3	1
2015	C34	8	5.05625	3.72417	15.906	0.09671	0.370404	-0.370871	0.920115	9	7.4	0	3	1
2015	C36	6	5.81711	3.47756	17.4798	0.008351	0.245289	0.484088	0.954213	10	7	0	2	1
2015	C36	6	6.57088	3.75598	17.1726	0.045921	0.285025	0.567398	0.960298	9	6.28571	0	7	1
2015	C13	5	5.76205	3.83383	16.911	0.057811	0.382164	-0.075805	0.930496	9	7	0	2	1
2015	C27	7	5.92959	3.44042	17.4349	0.027984	0.227554	0.713974	0.959013	8	6	0	3	1
2015	C38	8	6.04263	3.59692	16.0986	0.163309	0.202427	-0.039071	0.939424	10	6	0	2	1
2015	C18	5	4.81218	3.66475	16.3371	0.033735	0.373743	0.164581	0.927993	8	8	0	1	1
2015	C24	6	6.84482	3.4776	18.1378	0.013652	0.398014	0.17032	0.713124	7	5.5	1	2	1
2015	C17	8	6.52356	3.4706	17.7824	0.167974	0.358148	0.092223	0.910499	9	6	0	1	1
2015	C32	7	4.91265	3.46947	15.0579	0.164537	0.237999	0.036082	0.95615	13	6.75	0	4	1
2015	C38	6	5.3845	3.98508	19.6441	0.006921	0.160301	-0.03183	0.938815	12	6.33333	0	3	1
2015	C24	8	5.71703	3.73256	16.3932	0.145953	0.564371	0.862374	0.842941	12	6	0	1	1
2015	C30	6	5.00395	3.68555	17.0528	0.017401	0.531198	-0.050867	0.985807	10	7	1	1	1
2015	C22	6	6.23637	3.46761	16.648	0.08737	0.651992	0.270963	0.898978	8	7	0	2	1
2015	C39	7	5.97126	3.66229	16.4327	0.091546	0.238781	0.253796	0.52247	9	6.33333	4	3	1
2015	C38	6	6.12249	3.39381	17.8353	0.056097	0.247034	3.22142	0.979299	9	6	0	5	1
2015	C27	5	6.25767	3.70895	16.8551	0.096983	0.734534	0.120633	0.627091	9	5.83333	0	6	1
2015	C33	6	6.54965	3.55212	17.5985	0.14751	0.367266	0.168864	0.955948	10	7	1	2	1
2015	C29	6	6.52209	3.78294	17.9287	0.044773	0.301311	0.319936	0.846758	9	6.66667	0	3	1
2015	C26	7	6.24611	3.47011	16.8872	0.152197	0.369612	0.104907	0.877101	9	5.75	0	4	1
2015	C36	4	5.32301	3.47398	16.9316	0.078733	0.443829	0.012921	0.967603	10	6	0	2	1
2015	C13	7	6.64379	3.42452	16.0869	0.056371	0.298121	-0.318854	0.904937	7	7.66667	0	3	1
2015	C27	6	5.47646	3.75013	17.505	0.016992	0.241436	-0.044473	0.972693	11	6	0	0	1
2015	C32	7	5.09375	3.97848	18.0382	0.061886	0.374073	0.037727	0.897567	5	6.5	0	3	1
2015	C38	6	6.35089	3.7869	17.5638	0.146764	0.095869	0.637705	0.901798	8	6	10	1	0
2015	C40	6	5.03044	3.59739	17.3247	0.107507	0.521923	0.869811	0.952377	10	7.66667	0	3	0
2015	C42	4	7.07157	3.46529	19.1354	0.06001	0.149377	0.972682	0.89808	9	6	10	2	0
2015	C33	8	5.39363	3.59392	15.682	0.037956	0.574428	0.011588	0.951525	8	8	0	1	0
2015	C41	5	6.16331	3.51647	17.8868	0.011327	0.379184	-0.028749	0.725651	9	6	0	1	0
2015	C27	6	5.99894	3.4542	15.9213	0.102271	0.412786	0.656899	0.702314	11	5	0	3	0
2015	C39	7	6.07304	3.43277	12.532	0.043436	0.108643	0.316755	0.956122	10	6.66667	0	3	0
2015	C35	6	6.07535	3.45813	18.2497	0.056884	0.078409	0.357937	0.970715	10	6	1	1	0
2015	C36	7	5.37528	3.78781	16.4893	0.017889	0.227837	0.139144	0.896876	9	6	0	3	0
2015	C26	6	5.21494	3.43394	15.2961	0.016287	0.372048	0.083727	0.783503	11	7	0	2	0
2015	C39	6	6.15486	3.41494	17.3304	0.082559	0.179034	0.186723	0.91915	9	6.5	0	2	0
2015	C36	5	5.95584	3.96469	16.0553	0.006723	0.119788	-0.237298	0.975312	7	6	0	3	0
2015	C27	6	5.57973	3.42413	16.5219	0.037643	0.347157	0.19397	0.93123	8	8	1	1	0
2015	C35	5	6.31897	3.4762	16.3115	0.015429	0.069407	0.99	0.958789	17	7	0	2	0
2015	C39	6	5.9135	3.46737	17.1102	0.023558	0.654294	0.101534	0.986139	9	7	4	2	0
2015	C35	5	5.49306	3.71565	18.434	-0.04019	0.582472	0.625242	0.737939	12	6	6	1	0
2015	C29	6	5.44242	3.46264	17.0424	0.037634	0.51503	0.282035	0.915922	9	7.2	5	5	0
2015	C39	8	5.64545	3.66565	18.1782	0.214803	0.174991	0.268057	0.824009	12	7.16667	0	3	0
2015	C32	7	5.79909	3.74622	18.0714	0.098151	0.318323	-0.07971	0.968384	11	6	1	2	0
2015	C32	6	5.0814	3.44357	13.5147	-0.080471	0.390272	0.130812	0.892543	12	5.75	0	4	0
2015	C29	4	5.52146	3.65182	17.1405	-0.094562	0.446087	-0.198056	0.982172	12	6	0	1	0
2015	C35	7	5.20401	3.40987	15.6396	0.087998	0.195914	0.007458	0.937047	9	7	2	4	0
2015	C39	6	6.38012	3.45379	17.3889	0.150849	0.209375	0.462155	0.786749	8	6.4	1	5	0
2015	C39	6	4.78749	3.47479	17.1521	0.03838	0.262028	0.836491	0.964629	10	7.5	4	2	0
2015	C13	6	6.94698	3.43782	19.0624	0.018656	0.606763	0.029946	0.879216	8	7	18	3	0
2015	C26	7	5.76205	3.96009	18.8241	0.091058	0.331446	0.569177	0.947205	15	8	1	1	0
2015	C39	5	6.2804	3.38661	16.31	-0.002092	0.675561	0.17561	0.795301	17	6.8	1	3	0
2015	C39	7	5.6204	3.49761	15.609	-0.611254	0.407236	-0.111877	0.977333	10	6	0	1	0
2015	C39	6	5.95842	3.51251	16.5994	0.041265	0.080374	0.081716	0.790749	10	6	0	1	0
2015	C27	6	5.57973	3.7098	14.8289	0.03885	0.128907	0.005207	0.972292	10	6.8	0	5	0
2015	C17	8	5.20401	3.6768	18.0032	0.108607	0.397374	-0.068792	0.978496	10	6.33333	0	3	0
2015	M74	7	5.31812	3.57347	16.5833	0.104749	0.176348	0.091972	0.911733	10	7	0	0	0
2015	C27	6	5.66296	3.80785	18.3245	0.066265	0.277392	0.633369	0.762059	7	8	0	1	0
2015	C33	6	6.1506	4.01955	17.7738	0.06816	0.391259	0.032962	0.897751	8	8	1	1	0
2015	C18	6	5.51745	3.76114	15.5224	0.048187	0.365404	-0.06989	0.977754	10	6	0	4	0
2015	C26	5	6.76504	3.59355	16.7003	0.015777	0.385601	0.497005	0.962778	11	7	2	2	0
2015	C26	7	5.85793	3.47025	17.3607	0.040188	0.304066	-0.004618	0.88434	9	5.5	1	2	0
2015	C26	6	4.14313	3.82348	15.5087	0.068703	0.21065	-0.011447	0.966871	7	6.4	0	5	0
2015	C27	6	6.00389	3.4665	14.057	0.172024	0.407483	8.15618	0.751229	16	6.625	6	8	0
2015	C39	6	6.12905	3.58899	17.2112	0.025752	0.254698	1.53691	0.835878	8	6	0	1	0
2015	C39	8	7.65064	3.30632	21.6588	0.344235	0.363466	0.248864	0.984792	12	6.42857	16	7	0
2015	C34	6	5.38907	3.47522	18.5555	0.056382	0.507713	0.108762	0.888197	11	6	1	2	0
2015	C29	6	5.07517	3.475	18.0571	0.028826	0.590325	0.313638	0.959194	9	6	0	0	0
2015	C27	6	6.96979	3.5869	19.2401	0.048964	0.50566	-0.019211	0.947361	12	6.83333	9	12	0
2015	C27	6	6.76273	3.47366	16.6473	0.165503	0.302104	0.543057	0.948122	9	4.5	1	2	0
2015	C39	6	6.06843	3.4129	16.8193	0.065997	0.527403	0.362368	0.832066	6	6	0	1	0
2015	C28	6	5.45532	3.42536	16.181	0.063774	0.297506	0.129454	0.960637	9	7	0	3	0
2015	C39	6	6.36303	3.46326	18.6193	0.073838	0.487394	-0.097187	0.873037	9	6	0	1	0
2015	C35	7	4.99043	3.66179	17.9248	0.040225	0.578367	-0.129523	0.969018	11	6.66667	0	3	0
2015	C35	6	6.50728	3.8091	13.5341	-0.22046	0.257262	-0.184135	0.911272	8	6	0	3	0
2015	C27	6	6.22654	3.47746	16.1003	0.047215	0.231544	0.065082	0.868716	9	8	0	2	0
2015	C27	6	4.76217	3.40422	15.5088	0.017564	0.38065	-0.161423	0.916197	10	6.66667	0	3	0
2015	C27	6	6.34914	3.749	18.6128	0.213242	0.582516	0.136851	0.512596	10	7.42857	0	7	0
2015	C26	5	5.35186	3.59224	18.6435	0.12247	0.185941	0.155566	0.962766	8	7.5	0	2	0
2015	C36	6	5.52146	4.13639	16.8844	0.097102	0.207593	-0.036775	0.951721	9	6	0	1	0
2015	C39	6	5.65948	4.51653	18.2247	0.057395	0.32946	0.1805	0.968337	12	6.66667	16	4	0
2015	C38	5	5.45959	3.38931	15.9052	0.027972	0.614285	-0.142451	0.90205	9	7.5	0	2	0
2015	C36	7	6.1591	3.43645	17.5527	0.134398	0.387265	0.750744	0.936848	10	6	1	2	0
2015	C26	6	5.26786	3.63283	16.4162	0.074052	0.570581	0.009951	0.953653	8	7	5	3	0
2015	C39	7	6.72743	3.42452	19.2168	0.07899	0.624102	0.153597	0.954178	10	7	9	5	0
2015	C32	6	6.20456	3.45474	17.614	0.076306	0.254937	0.508714	0.81524	11	6	0	1	0
2015	C39	6	5.39363	3.63792	18.5056	0.001717	0.40617	0.039028	0.962562	12	6.75	1	4	0
2015	C39	8	6.98657	3.46089	19.0662	0.106029	0.297002	1.45326	0.801945	10	6.83333	0	3	0
2015	C32	6	6.47235	3.47254	15.6876	0.096597	0.458231	0.015857	0.589601	8	7	0	1	0
2015	C26	8	7.35692	3.81034	17.79	0.147103	0.308398	-0.76864	0.965279	11	6	5	1	0
2015	C34	6	5.51343	3.55341	16.8605	0.062075	0.250539	0.228056	0.981728	10	6.5	0	2	0
2015	C39	8	6.37843	3.57127	18.9245	0.208722	0.492626	0.231674	0.920314	9	8	1	0	0
2015	C33	6	5.56068	3.43438	17.0132	0.073247	0.214847	0.04152	0.961377	7	6	0	1	0
2015	C39	6	5.77765	3.63967	17.5216	0.07919	0.135082	-0.015309	0.961341	9	6	2	1	0
2015	C33	6	5.59842	3.69179	17.5869	0.057999	0.32005	-0.09399	0.950126	8	6.75	5	4	0
2015	C36	6	6.68586	3.47273	16.9716	0.026927	0.564477	0.065793	0.95521	7	5.66667	0	6	0
2015	C21	6	5.78074	3.47755	15.4729	0.150378	0.417818	4.02151	0.907633	11	6.5	0	4	0
2015	C38	6	6.04263	3.79744	16.8528	0.110858	0.480619	1.76829	0.959454	11	6	1	3	0
2015	C28	6	5.87493	3.3125	18.219	0.026744	0.656219	0.27157	0.983685	10	5.25	0	2	0
2015	C26	5	6.22258	3.79689	17.5955	0.047615	0.425068	0.013713	0.911461	9	7	4	2	0
2015	C26	6	5.74939	3.7025	16.7407	0.053719	0.172517	0.215079	0.696552	13	6	3	2	0
2015	C38	8	5.9135	3.47679	17.1224	0.080369	0.334025	0.159656	0.962422	10	5.66667	0	3	0
2015	C39	5	6.39024	3.59219	15.6162	0.327069	0.757684	-0.745422	0.960223	15	6	17	1	0
2015	C36	6	5.23111	3.91273	16.6172	0.095516	0.515476	1.61866	0.970044	11	6.5	0	4	0
2015	C22	5	5.34233	3.79702	17.5535	0.036873	0.464388	0.161057	0.969026	14	7	0	2	0
2015	C17	6	5.59471	3.75594	15.9303	0.123376	0.665797	0.225562	0.930667	9	7.5	0	2	0
2015	C38	6	5.64191	4.01468	16.6527	0.138534	0.300407	0.459995	0.981375	8	6.33333	1	3	0
2015	C39	6	6.16752	3.75151	17.7996	0.126618	0.452165	0.496142	0.612803	10	7	0	2	0
2015	C34	6	5.65948	3.77223	16.6949	0.037688	0.295359	0.562036	0.948861	7	6	0	3	0
2015	C22	6	5.30827	3.71524	16.3723	0.091593	0.182096	0.054508	0.968223	7	8	0	1	0
2015	C29	6	5.72359	3.66986	15.6926	0.046822	0.244103	-0.087829	0.945255	10	6	0	1	0
2015	C38	8	6.08222	3.94984	18.6796	0.089498	0.343794	0.349541	0.823364	9	6.5	3	2	0
2015	C39	6	5.63835	3.42352	17.0443	0.030136	0.186506	0.55078	0.650064	7	8	0	1	0
2015	C34	8	5.83188	3.54597	16.0504	0.002814	0.181649	0.703868	0.941607	7	7	2	2	0
2015	C38	6	5.96101	3.55727	15.102	0.140243	0.502664	0.029043	0.976675	11	8	0	1	0
2015	C34	7	5.73334	3.81848	16.6561	0.094851	0.210093	-0.28649	0.862128	12	6.14286	0	7	0
2015	C38	6	5.51745	3.58134	16.9722	0.070459	0.212631	0.058463	0.947054	11	6	0	3	0
2015	C34	6	5.25227	3.71427	17.4366	-0.068076	0.601656	-0.027504	0.955888	10	5.33333	2	3	0
2015	C34	6	5.17048	3.58011	18.988	0.053861	0.377158	0.115184	0.846282	15	8	0	1	0
2015	C32	6	5.6058	3.70564	16.8173	0.093121	0.122925	0.236048	0.951526	6	6	0	2	0
2015	C38	8	5.69373	3.636	16.8863	0.118124	0.337139	0.161107	0.939424	11	5.75	2	2	0
2015	C33	6	5.51343	3.71088	16.107	0.101775	0.463842	0.342156	0.96704	8	6.66667	0	3	0
2015	C35	6	6.11147	3.82362	16.0216	0.0959	0.465433	1.29724	0.89312	11	6.66667	0	6	0
2015	C34	6	5.37528	3.66513	15.0762	0.101879	0.076598	-0.055984	0.987577	9	6	0	1	0
2015	C34	6	5.64897	3.71917	18.5221	0.052682	0.283019	0.043183	0.914663	10	6.5	0	2	0
2015	C27	6	5.66296	3.67998	16.0638	0.080463	0.17194	0.216274	0.958887	9	6.25	0	4	0
2015	C18	7	6.27288	3.65087	17.6413	0.151138	0.205422	0.173286	0.980001	9	6	0	4	0
2015	C22	5	6.02587	3.59002	16.3688	0.077421	0.43054	0.599336	0.76774	14	6	0	3	0
2015	C27	6	5.75257	3.85727	16.5306	0.006015	0.337411	-0.426751	0.976442	9	8	0	1	0
2015	C14	7	7.51098	3.79795	19.6661	0.024727	0.311223	1.16848	0.951754	14	6.71429	0	7	0
2015	C21	7	7.55538	3.62663	16.3639	0.200648	0.231838	0.232456	0.930253	11	6.66667	2	6	0
2015	C39	5	6.23441	3.62146	16.134	-0.191263	0.2696	0.180185	0.972492	5	7	0	2	0
2015	C39	6	5.49306	3.67004	16.1703	0.045433	0.482132	0.292759	0.977672	8	6	0	0	0
2015	C27	6	5.0814	3.7318	16.4	0.157778	0.112561	0.140916	0.87911	13	7	0	3	0
2015	C39	6	6.4552	4.03717	19.3476	0.118031	0.503279	1.06862	0.928157	10	8	2	1	0
2015	C26	8	5.64897	3.69111	16.1527	0.065878	0.24828	0.656271	0.941179	13	7	0	2	0
2015	C39	6	5.86363	3.8628	16.4093	0.035904	0.155397	0.463713	0.95665	12	8	1	1	0
2015	C26	6	7.01661	3.83655	18.0183	0.180664	0.393744	-0.697497	0.927538	5	7	0	2	0
2015	C36	6	6.04501	3.76101	16.6414	0.12048	0.594567	0.329274	0.93118	9	6	1	1	0
2015	C36	6	5.72359	3.94386	16.0135	0.023622	0.411487	0.118504	0.958077	9	6	0	5	0
2015	C36	8	9.7195	3.26815	20.8737	0.096673	0.68802	0.86358	0.923314	6	6.5	158	2	0
2015	C26	6	5.80814	3.51205	17.3925	0.084889	0.3964	0.218369	0.968389	9	6	5	1	0
2015	C34	6	5.3033	3.3966	15.8159	0.073427	0.228148	-0.031003	0.969466	21	6	0	4	0
2015	C26	7	6.71296	3.83762	16.7199	0.051808	0.590709	0.269965	0.974202	9	7	1	1	0
2015	C27	6	6.73221	3.71769	17.2379	0.092341	0.15412	-0.031702	0.937267	12	8	0	1	0
2015	C38	6	5.70711	3.89376	17.0447	0.079692	0.561926	0.297833	0.763091	7	5.5	0	2	0
2015	C35	6	5.65599	3.91422	16.5837	0.080608	0.405232	-0.200418	0.90793	11	7	0	2	0
2015	C33	7	5.92693	3.78185	16.3394	0.057588	0.279428	0.196738	0.931871	8	6.2	0	10	0
2015	C38	6	5.97381	4.02269	16.5208	0.067853	0.441756	-0.090875	0.794282	6	7	0	3	0
2015	C38	3	6.17379	4.15146	16.6873	0.092368	0.490369	0.004951	0.951991	12	5.85714	1	6	0
2015	C14	6	5.56452	3.86023	16.4145	0.074259	0.444351	0.298983	0.692662	9	6	1	0	0
2015	C26	6	5.79909	3.41454	16.6058	0.038561	0.09474	0.177181	0.92335	10	6	0	4	0
2015	C18	6	4.99721	3.93056	16.9432	0.061595	0.182746	0.271512	0.947017	7	6.4	0	5	0
2015	C39	8	5.98141	3.78567	16.8587	0.166333	0.243597	0.096744	0.868958	9	6.25	0	4	0
2015	C26	5	5.61677	3.72395	15.9883	0.014796	0.436852	-0.098376	0.96244	7	6	1	2	0
2015	C29	8	5.55683	4.03454	17.6713	0.118159	0.403946	0.077281	0.910922	9	6.66667	7	3	0
2015	C35	6	5.24702	3.54542	16.2005	-0.010979	0.136527	1.51728	0.616712	11	6	1	1	0
2015	C39	6	5.17615	3.61892	16.9485	0.030655	0.452895	-0.080156	0.880205	8	6	3	4	0
2015	C36	6	5.79909	3.67493	16.3901	0.107661	0.356573	0.306135	0.791969	9	8	0	1	0
2015	C36	6	5.61313	4.1396	16.2645	0.142261	0.441642	0.010746	0.966322	11	7.33333	0	3	0
2015	C26	6	5.45959	4.06744	16.6785	0.084953	0.174488	0.37367	0.952515	12	6	0	1	0
2015	C38	5	5.9428	3.67631	16.8795	0.161122	0.584884	-0.24102	0.857578	15	6	0	5	0
2015	C26	6	5.21494	4.10448	15.3197	0.16761	0.203583	-0.029856	0.958026	11	7	0	2	0
2015	C42	7	6.57508	3.79553	18.7877	0.12716	0.51841	0.031988	0.788614	9	6.5	3	2	0
2015	C19	7	5.24702	4.0553	17.6704	0.008295	0.376356	-0.034371	0.98198	10	7.66667	2	3	0
2015	C29	6	5.23111	4.0181	16.4849	0.001575	0.336103	0.032864	0.935167	13	7	0	1	0
2015	C38	6	5.27811	3.62506	16.8428	0.153243	0.13897	0.454831	0.948443	9	7	0	1	0
2015	C24	7	5.95842	5.05311	15.965	0.077608	0.21635	-0.091099	0.96754	7	7	0	2	0
2015	C39	6	6.51026	4.0262	16.8469	0.164136	0.204058	-0.045183	0.68471	10	6	0	2	0
2015	B11	6	5.05625	3.63593	17.1124	0.054644	0.436259	0.853556	0.923104	11	6	0	2	0
2015	C34	6	5.7589	3.88355	16.2727	0.126124	0.327965	0.046078	0.859876	7	6	0	1	0
2015	C34	6	6.1203	3.69618	17.6078	0.0856	0.47433	0.349406	0.887152	10	6	0	3	0
2015	C35	6	5.73657	3.72422	18.2553	0.158258	0.113748	0.073819	0.984922	7	8	0	2	0
2015	C38	6	4.93447	3.70758	15.467	0.102421	0.528305	-0.040488	0.929703	7	6	0	3	0
2015	C35	6	5.92959	3.8398	16.3983	0.102649	0.137526	0.061626	0.979948	9	6	1	1	0
2015	C33	6	6.2634	3.85763	18.6873	0.241924	0.569505	-0.159851	0.972993	9	6.25	0	2	0
2015	C38	6	5.04343	3.95724	17.0527	0.123737	0.487302	-0.243835	0.942724	9	7	3	2	0
2015	C36	6	4.98361	4.02706	14.7265	-0.068142	0.381927	0.459186	0.927568	10	6	0	1	0
2015	C32	6	5.66643	3.59686	18.8946	0.061564	0.682012	0.165192	0.96834	11	5.5	8	2	0
2015	C41	7	6.37332	3.47324	18.0905	0.116529	0.676848	0.554521	0.914054	12	7	0	2	0
2015	C36	6	5.15329	3.72154	15.4101	0.063251	0.126697	-0.090457	0.895964	9	6	0	2	0
2015	C13	6	5.76832	3.5946	16.6234	0.074018	0.157664	0.032624	0.982932	13	6.4	0	3	0
2015	C39	6	6.02345	3.84438	15.1644	0.078365	0.242775	-0.130145	0.971216	8	8	0	1	0
2015	C38	7	5.43808	3.96664	16.9468	0.114037	0.454107	0.388914	0.982287	11	6.5	1	3	0
2015	C26	6	5.34711	3.81845	16.2071	0.105464	0.328379	0.166155	0.952094	14	6	5	3	0
2015	C29	6	4.82028	3.66297	15.4941	0.06075	0.181158	0.040334	0.955775	10	6	0	1	0
2015	M74	7	5.34233	3.64025	15.6314	0.07592	0.275344	1.10256	0.917955	10	8	0	1	0
2015	C39	6	6.47235	3.87187	17.9806	0.127545	0.668773	0.121607	0.975528	7	6	6	0	0
2015	C39	6	0	4.52132	17.4074	-0.007264	0.783843	0.228697	0.987009	9	6	8	0	0
2015	C38	6	0	3.98034	15.831	0.052026	0.446009	-0.146331	0.991464	7	7	8	1	0
2015	C34	6	0	3.83184	17.2657	-0.026377	0.40275	1.12976	0.960313	12	7.5	8	2	0
2015	C22	6	0	3.79712	17.3109	0.049314	0.420896	0.044269	0.980263	10	5.875	8	6	0
2015	C38	6	7.17089	3.59633	17.6957	0.064331	0.582114	1.8917	0.930136	12	6	24	4	0
2015	C35	8	6.47543	3.43165	17.5117	0.138101	0.309355	0.234547	0.70833	8	7	0	4	0
2015	C27	5	6.01127	3.46589	16.2542	0.015071	0.455364	0.146628	0.903632	10	6.66667	0	3	0
2015	C35	6	5.88888	3.84553	17.0501	0.048214	0.353548	0.287513	0.833678	9	5.8	0	5	0
2015	C26	7	5.68358	3.40872	16.2966	0.079666	0.138596	0.132912	0.732471	10	6	4	1	0
2015	C26	7	5.65249	3.78682	17.9872	0.064871	0.145789	-0.008711	0.902591	12	7.16667	0	6	0
2015	C39	5	6.02102	3.66065	15.9775	0.028986	0.043779	-0.194843	0.985055	9	7	0	1	0
2015	C39	6	5.40268	3.45152	16.097	0.035782	0.052124	-0.129859	0.984135	10	6.66667	2	6	0
2015	C35	6	6.49677	3.67927	13.9376	0.074099	0.191267	0.316092	0.857001	13	7	0	2	0
2015	C35	6	5.81711	3.65207	16.8553	0.115985	0.506538	-0.275493	0.87422	14	6.66667	6	3	0
2015	C38	8	5.31321	3.6553	16.5435	0.026511	0.578102	2.42948	0.913777	7	7	0	2	0
2015	C30	6	5.86363	3.58944	15.4226	0.061122	0.394611	-0.18629	0.978103	10	6.5	0	2	0
2015	C38	6	6.68835	3.87473	19.8367	0.088323	0.515346	0.17759	0.910065	10	7	5	3	0
2015	C38	7	5.87212	3.6652	16.6392	0.0129	0.286746	0.383595	0.805845	14	7	2	4	0
2015	C39	8	6.49375	3.74725	18.5711	0.031102	0.120117	0.729375	0.925887	11	6	5	2	0
2015	C39	6	5.53733	3.61292	16.7709	0.113479	0.469012	0.668115	0.680572	14	5.8	3	5	0
2015	C26	8	5.69709	3.75783	17.3842	-0.077696	0.431496	0.055096	0.942572	10	7.75	1	4	0
2015	C34	6	5.53733	3.40277	16.2711	0.035929	0.593188	-0.055814	0.937091	9	6	0	2	0
2015	C35	6	5.8693	3.62316	16.8766	0.066337	0.277887	0.252937	0.906907	10	6	0	2	0
2015	C36	6	5.69709	3.51507	17.5704	0.121547	0.474464	0.365872	0.815525	11	6	0	2	0
2015	C39	6	6.90975	3.55874	17.5009	0.120016	0.347311	0.305934	0.935631	10	6	0	0	0
2015	C39	5	5.3033	3.50926	17.2069	-0.042585	0.27038	0.057905	0.987166	13	5	37	0	0
2015	C26	6	5.93225	3.54753	14.651	0.072913	0.059151	0.117095	0.59794	9	7	2	1	0
2015	C40	6	5.58725	3.267	15.0605	0.025289	0.21096	0.408864	0.739118	8	5.5	0	2	0
2015	C39	6	5.38907	3.62886	15.7505	0.088419	0.252276	0.136704	0.936209	10	7.5	0	3	0
2015	C39	6	6.57925	3.7179	17.3868	0.168197	0.339113	0.204434	0.97313	9	6	0	1	0
2015	C27	6	5.66988	3.93833	16.8118	0.080131	0.079206	-0.076943	0.911224	11	5	0	1	0
2015	C37	6	6.0845	3.58849	16.7864	0.015373	0.466357	-0.267194	0.857809	8	8	2	1	0
2015	C38	8	6.16752	3.63733	19.6725	0.210179	0.278598	0.184034	0.922877	9	5	6	1	0
2015	C38	6	5.64897	3.706	15.8182	0.092085	0.368769	0.045059	0.907488	11	7	5	2	0
2015	C35	6	6.13773	3.38948	16.4956	0.072021	0.305238	0.889086	0.863068	9	7	0	2	0
2015	C26	6	5.70378	3.66064	16.1948	0.020117	0.583511	-0.421028	0.96582	9	6	0	1	0
2015	C40	6	6.32794	3.85868	17.3166	0.075118	0.137745	1.31262	0.828122	9	6.75	0	4	0
2015	C13	6	5.36598	3.35723	17.5178	0.056138	0.283296	0.425376	0.941134	12	6	7	2	0
2015	C39	6	5.34233	3.68514	15.1448	0.030265	0.094362	1.29099	0.714485	9	7	0	2	0
2015	C34	7	5.82895	4.11795	17.5069	0.109645	0.322853	0.836388	0.735191	11	6.75	1	4	0
2015	C27	5	6.39192	3.87729	17.9959	0.074447	0.237752	0.098571	0.857923	10	6	11	1	0
2015	C34	6	5.1985	3.58311	15.6877	0.052817	0.100887	-0.412536	0.981111	11	7	1	3	0
2015	C39	7	6.14633	3.52263	16.8826	0.030683	0.173057	0.481753	0.972196	7	6	2	1	0
2015	C39	6	6.0845	3.50766	16.1197	0.017596	0.120751	0.413635	0.804156	10	6	2	2	0
2015	C40	6	5.92693	3.4638	16.2659	0.029436	0.126559	0.305007	0.931104	12	6	0	1	0
2015	C35	7	6.12905	4.03505	17.6614	0.140539	0.274288	0.394161	0.952681	9	7	9	4	0
2015	C35	6	5.65249	3.84038	16.9572	0.047325	0.230638	0.426665	0.620097	9	7.66667	0	3	0
2015	C36	6	5.15329	3.59893	16.2894	0.065764	0.70563	0.144312	0.979736	14	7.75	0	2	0
2015	C39	7	6.48768	3.47337	17.3288	0.000115	0.126345	0.730493	0.924004	7	6	6	1	0
2015	C30	7	5.80814	3.73587	15.4305	0.05814	0.130473	0.702638	0.921723	9	8	0	1	0
2015	C29	6	5.68017	3.6575	16.9759	0.080784	0.42303	0.028556	0.880127	10	6	0	7	0
2015	C34	7	5.7301	3.67095	17.3076	0.032585	0.510156	0.070586	0.925358	9	7	0	0	0
2015	C34	6	5.37528	3.52806	16.0515	0.038343	0.129507	0.195092	0.987413	11	7	0	2	0
2015	C27	5	5.83188	3.5735	15.8993	0.034111	0.13832	-0.108244	0.806554	12	5.5	0	2	0
2015	C35	6	5.99396	3.95237	17.289	0.072631	0.327152	0.074243	0.780685	7	6	0	3	0
2015	C30	7	5.74939	3.64738	17.3393	0.169461	0.332806	0.130779	0.923445	9	7	0	0	0
2015	C29	8	5.68358	3.60068	16.5638	0.045111	0.406123	0.439787	0.939943	15	8	1	4	0
2015	C35	6	5.97635	3.47542	15.8767	0.033921	0.402638	0.321266	0.827959	11	6.25	1	4	0
2015	C40	6	6.51323	3.67532	18.6422	0.118325	0.40496	1.50193	0.835914	9	6	9	2	0
2015	C35	7	5.93489	3.88655	17.7736	0.084919	0.162758	0.210217	0.857742	7	6.8	4	5	0
2015	C38	6	6.3315	3.87768	16.5697	0.189538	0.661134	0.075449	0.953931	6	7.33333	6	3	0
2015	C38	4	6.43935	3.80292	18.3417	0.344558	0.458394	-0.221997	0.793526	13	6.66667	6	6	0
2015	C38	6	5.57215	3.72892	16.6383	0.052003	0.198743	0.041357	0.950021	6	6	3	2	0
2015	C29	7	5.63835	3.94878	17.3515	0.061566	0.434887	-0.069799	0.977779	13	6.33333	1	3	0
2015	C29	6	6.07535	3.79138	17.0843	0.053662	0.399737	0.131596	0.966423	7	6	0	1	0
2015	C30	6	5.64191	3.74328	17.1857	0.088189	0.286113	0.028628	0.877601	13	6.28571	0	5	0
2015	C39	6	5.78074	3.35619	15.701	0.064072	0.367469	0.045072	0.970215	9	7	0	1	0
2015	C29	6	5.79301	3.62187	16.2286	0.115292	0.354735	0.059898	0.784968	12	5.8	0	5	0
2015	C39	6	5.79606	3.54314	17.4565	0.168188	0.390072	0.036767	0.926953	11	6	0	2	0
2015	C30	5	5.69036	3.49951	17.1606	0.116512	0.330891	-0.366479	0.910135	7	5	0	0	0
2015	C26	7	5.78996	3.49944	16.0477	0.046982	0.218024	-0.0053	0.81949	11	5	0	1	0
2015	C35	6	5.69709	3.64656	17.0474	0.108446	0.23098	0.580739	0.907254	9	6.6	0	5	0
2015	C35	6	6.15486	3.82877	16.6967	0.065912	0.206283	0.120394	0.864138	9	6.5	0	6	0
2015	C38	6	5.67332	3.91464	16.9321	0.03835	0.235012	0.873262	0.601733	9	8	1	1	0
2015	C27	7	6.36647	3.4745	15.1101	0.03427	0.333173	0.274993	0.765358	9	6	0	2	0
2015	C27	6	5.89164	3.72926	16.992	0.104516	0.325165	0.216924	0.954738	11	6.5	0	2	0
2015	C39	6	5.85507	3.63644	17.0026	0.020419	0.486485	0.183533	0.738362	9	6.8	0	3	0
2015	C34	6	5.57215	3.67586	16.3385	0.052765	0.205003	0.014697	0.937827	10	6.5	0	6	0
2015	C40	8	5.84354	3.6435	16.0774	0.093686	0.143916	-0.123823	0.942859	9	6	0	1	0
2015	C34	6	5.17615	3.64128	14.8671	-0.003309	0.350985	-0.174248	0.954682	7	6	0	1	0
2015	C34	7	5.12396	3.9519	16.9872	0.090383	0.32678	0.238285	0.887164	12	8	3	2	0
2015	C38	6	5.79301	3.59456	16.3515	0.110334	0.343954	0.079767	0.947374	7	6	0	5	0
2015	C35	5	6.39526	3.91282	18.0096	0.059038	0.354848	-0.110229	0.987029	9	5.5	0	2	0
2015	C38	6	7.21818	3.87522	18.1294	0.163817	0.581935	1.75569	0.987305	8	7	56	1	0
2015	C35	6	5.72031	3.62791	16.2125	0.070564	0.545402	0.041572	0.708095	10	7	0	1	0
2015	C38	6	5.22575	3.75695	15.2654	0.040818	0.555464	0.2032	0.83859	10	6	1	0	0
2015	C39	6	6.45205	3.60421	16.4124	-0.063367	0.40632	-0.041649	0.705037	13	6	0	1	0
2015	C26	6	6.07074	3.46239	17.5471	0.11856	0.262451	-0.256223	0.942989	11	8	0	1	0
2015	C27	6	5.80814	3.8205	16.8615	0.151426	0.240409	0.572135	0.881551	14	6	0	2	0
2015	C39	6	6.43615	3.95796	18.3903	0.189155	0.544421	0.718525	0.733122	9	6	2	0	0
2015	C35	7	6.19644	3.5968	17.7223	0.121727	0.070383	-0.089526	0.960567	8	5	0	1	0
2015	C40	6	5.75257	3.53886	17.0908	0.052614	0.066321	0.069503	0.96704	8	5.5	0	4	0
2015	C35	6	6.02102	3.63524	17.458	0.026393	0.055986	-0.116745	0.950724	10	7.5	1	2	0
2015	C39	6	5.4848	3.3672	15.7876	0.010234	0.145178	0.988725	0.825583	7	6.2	0	4	0
2015	C35	7	5.59471	3.49029	17.4795	0.061271	0.182908	0.33373	0.89502	11	6.42857	0	7	0
2015	C35	7	5.66643	3.68042	15.8599	0.015405	0.380112	0.741649	0.516012	9	6	0	1	0
2015	C39	6	5.62762	3.68024	16.3738	0.097962	0.404979	0.561635	0.703298	13	7.2	0	5	0
2015	C39	6	5.95324	3.51241	16.3606	-0.199336	0.566486	0.163753	0.967651	10	6	5	1	0
2015	C39	6	5.42053	3.55581	19.1905	-0.055833	0.603959	-0.031099	0.976701	12	6.25	18	4	0
2015	C29	6	5.68698	3.92332	15.4168	0.079125	0.602222	0.003031	0.958948	9	5.5	0	2	0
2015	C35	6	5.75574	3.50267	15.9722	0.124249	0.223625	0.117112	0.601264	8	6.66667	0	3	0
2015	C39	6	6.16542	3.8323	13.3886	0.083484	0.170431	0.105029	0.972422	7	8	3	1	0
2015	C33	6	5.74939	3.90755	16.9783	0.082392	0.270091	0.221608	0.975946	10	5.5	0	2	0
2015	C35	6	5.86363	3.60224	17.6601	0.048538	0.380686	0.824378	0.810326	7	6	5	1	0
2015	C38	6	5.17048	3.56537	16.368	0.111679	0.13757	-0.380656	0.941498	5	8	0	1	0
2015	C39	6	5.273	3.67367	17.7688	0.037535	0.059349	-0.098605	0.968873	10	6.4	0	5	0
2015	C39	7	5.8522	4.07199	15.9266	0.105791	0.142306	0.287588	0.926539	9	5	0	2	0
2015	C39	6	5.75257	3.68424	17.4115	0.087143	0.183896	2.22923	0.522263	9	6	4	2	0
2015	C35	5	6.04263	3.65097	17.4115	0.130412	0.363301	0.12646	0.819641	9	6	12	2	0
2015	C40	7	5.3845	3.45814	17.3452	0.242964	0.332594	-0.05547	0.993623	10	6.5	1	2	0
2015	C27	5	5.90263	3.53077	16.8226	0.102859	0.504268	0.367172	0.889134	10	8	0	1	0
2015	C40	6	5.73657	3.77303	16.1385	0.128176	0.463084	1.23587	0.800621	10	6.75	0	4	0
2015	C39	6	5.71373	3.43649	16.6762	0.175856	0.361384	0.341611	0.897612	7	6	6	2	0
2015	C35	7	5.86363	3.45189	16.561	0.150821	0.200022	1.81376	0.953532	11	6.42857	0	7	0
2015	C26	6	5.2933	3.37565	14.6059	0.110125	0.440414	0.355565	0.632966	13	6	1	3	0
2015	C39	7	5.87493	3.63529	16.1646	0.159279	0.34492	0.264879	0.964834	9	7	0	0	0
2015	C39	6	5.18178	3.75484	15.3827	0.084334	0.155342	0.174264	0.728787	5	6	0	2	0
2015	C39	7	5.79606	3.37674	15.8225	0.132588	0.447383	0.306313	0.979132	7	7	12	3	0
2015	C38	6	4.96981	3.65795	16.5469	0.091887	0.303731	0.446321	0.990671	9	7	0	2	0
2015	C39	6	5.33754	4.07784	18.3352	0.220443	0.137428	-0.024176	0.955901	8	6	4	2	0
2015	C30	5	5.62402	3.36839	14.2753	0.08805	0.445802	-0.197833	0.881928	7	6	0	1	0
2015	C35	7	5.73979	3.60534	17.4029	0.131354	0.456288	0.054991	0.894041	9	7	0	2	0
2015	C34	6	4.75359	3.5817	16.3263	0.120156	0.166664	0.045854	0.931696	9	7	0	2	0
2015	C26	6	5.02388	3.69101	16.1411	0.19937	0.080063	-0.076049	0.924692	7	7	0	2	0
2015	C36	8	8.71473	3.72022	19.1632	0.035661	0.596814	0.430879	0.951813	9	8	2	1	0
2015	B07	7	9.51996	2.40342	23.0263	0.060509	0.455611	-0.029063	0.93947	20	8	1165	2	0
2015	C35	8	7.724	3.49931	20.16	0.005712	0.614052	0.018929	0.926972	9	8	0	1	0
2015	C27	8	5.32301	3.82398	17.3523	0.124779	0.626261	0.229923	0.979083	13	7	0	3	0
2015	C27	8	6.52649	3.87151	18.312	0.10542	0.17122	1.09062	0.8496	15	8	0	4	0
2015	C20	4	5.89164	4.03227	18.4421	0.140658	0.306333	865.908	0.908849	18	6	0	2	0
2015	C27	6	6.91771	3.97219	18.6339	0.114452	0.494157	0.27097	0.878758	10	6.5	0	2	0
2015	C36	7	5.89164	3.87619	16.5815	0.188713	0.644068	0.449354	0.961205	10	6.33333	0	3	0
2015	C38	8	7.38956	3.74947	20.5752	0.088648	0.648887	0.136584	0.952184	14	7	2	2	0
2015	C26	8	6.73934	3.5997	19.7084	0.027748	0.895575	-0.184448	0.935282	10	8	2	1	0
2015	C39	8	6.67203	3.63468	20.5409	0.113773	0.601556	0.424634	0.913649	12	6.3	25	6	0
2015	C36	8	8.69601	2.97771	22.553	0.202437	0.587755	0.276167	0.982752	11	7.54545	40	7	0
2015	C38	6	5.7301	3.98949	17.6227	0.089868	0.329449	-0.090834	0.976395	7	6	0	1	0
2015	C32	8	6.68336	3.99767	16.6746	0.059091	0.669672	0.290504	0.943747	16	5.66667	0	3	0
2015	C32	8	6.92264	3.83315	18.9894	0.005712	0.318435	0.623248	0.962429	14	5	0	1	0
2015	C39	8	5.42935	3.86236	18.3678	0.08576	0.437943	1.96967	0.966525	11	6	0	1	0
2015	B06	8	5.6058	3.74947	17.7214	-0.011751	0.539731	0.148138	0.759986	9	8	3	0	0
2015	C39	6	5.33272	3.88048	17.3903	0.065461	0.299282	0.903674	0.989491	9	6.66667	0	3	0
2015	C26	8	5.74939	3.91366	18.3287	0.016886	0.717265	-0.304979	0.867766	19	6	1	1	0
2015	C29	7	6.11589	3.67263	19.7209	0.083504	0.428716	0.09081	0.88522	11	8	1	2	0
2015	C36	6	5.7462	3.69222	15.6266	0.018732	0.498417	0.52274	0.985905	10	7	0	3	0
2015	C37	6	7.07072	3.61515	20.2958	-0.011975	0.621197	-0.228801	0.967771	22	7.2	0	4	0
2015	C26	8	6.24804	3.82464	18.7585	0.022565	0.207618	0.038931	0.941975	14	7.33333	0	3	0
2015	C26	6	6.28786	3.83421	16.8917	0.048213	0.736858	0.647488	0.605331	17	6	0	0	0
2015	C36	8	7.46451	3.72952	21.3136	0.02079	0.561394	0.016932	0.892617	19	6.5	100	4	0
2015	C35	6	5.73657	3.71596	18.9925	0.004242	0.808462	0.504177	0.972498	10	6	7	1	0
2015	C30	8	6.34914	3.69868	18.6009	0.142076	0.593356	0.024417	0.963629	9	6.5	0	4	0
2015	C18	9	7.49165	3.76232	17.4698	0.235823	0.692674	-0.409248	0.994703	9	6	0	3	0
2015	C29	6	3.29584	4.02192	15.3764	0.20695	0.338999	-0.128104	0.992099	12	6.5	0	4	0
2015	C39	8	5.57215	4.34635	17.9054	0.11875	0.457634	-0.013919	0.968231	12	6	6	1	0
2015	C27	8	7.56735	3.82923	19.0308	0.144354	0.458934	0.121518	0.834389	13	7	0	5	0
2015	C39	8	7.3473	3.79814	20.0978	0.010448	0.685483	0.824668	0.76594	9	7	0	2	0
2015	C38	6	4.94164	4.01412	17.367	0.016229	0.655222	2.44994	0.983866	9	6.5	0	2	0
2015	C32	8	5.54518	3.78575	16.6463	0.011468	0.059485	0.452225	0.98862	13	7	0	4	0
2015	C29	8	5.17615	3.77584	17.342	0.027752	0.59952	-0.089492	0.963543	9	6	0	2	0
2015	C36	6	6.1203	3.81846	15.5919	0.122092	0.948773	2.2122	0.97933	15	7	0	4	0
2015	C27	7	6.286	3.86933	17.5553	0.024015	0.198052	-0.097252	0.950384	19	6.57143	0	5	0
2015	C32	8	6.03787	3.8848	17.8274	0.029598	0.266583	-0.099951	0.957507	9	6	0	1	0
2015	C17	6	5.71043	3.79594	17.4836	0.063869	0.517492	-0.004279	0.957037	9	6	0	1	0
2015	C31	6	6.12249	3.94912	21.1995	0.01163	0.666424	-0.240249	0.958642	9	8	0	1	0
2015	B07	7	6.9594	3.61753	20.1242	0.01819	0.689282	0.132045	0.964396	15	8	0	2	0
2015	C39	8	6.23048	4.03158	15.3006	0.049631	0.615608	0.410892	0.880785	17	6.25	0	4	0
2015	C38	8	5.62402	3.87788	19.3491	0.121962	0.39723	-0.08355	0.973047	10	7	0	2	0
2015	C27	7	6.74288	3.76623	19.6349	0.015374	0.574159	-0.061981	0.952709	10	7	1	0	0
2015	C39	8	6.62672	3.71396	20.6829	0.242751	0.339067	0.591109	0.964558	16	6.5	85	3	0
2015	C27	7	6.97728	3.8518	17.8065	0.240279	0.099066	-0.015889	0.982965	9	6.66667	1	3	0
2015	C27	6	5.69709	3.77891	16.2103	0.081409	0.363497	-0.103062	0.956314	9	6.66667	0	3	0
2015	C39	8	6.31173	3.82535	18.8689	0.025134	0.405971	0.648317	0.951696	8	6	0	1	0
2015	C38	6	5.64897	3.83322	15.3566	0.018845	0.42384	0.529755	0.973176	10	6.66667	0	3	0
2015	C14	8	5.81711	3.83683	18.2382	0.101198	0.472739	0.134401	0.949004	11	6.33333	1	3	0
2015	C22	8	5.22575	3.98473	20.1778	0.007193	0.591402	0.0612	0.960447	12	6.4	1	5	0
2015	C26	8	6.20254	3.62887	20.1882	0.162195	0.689919	-0.00885	0.947086	11	8	0	1	0
2015	C26	4	7.6406	3.94974	17.7952	0.463598	0.297895	-0.124207	0.959015	13	6.625	1	8	0
2015	C35	6	6.20051	3.82699	18.2193	0.012372	0.732524	0.211647	0.932758	16	6	8	1	0
2015	C26	6	5.58725	3.83547	17.2899	-0.056455	0.804554	0.338655	0.930354	9	6	4	0	0
2015	C39	6	5.55683	3.79641	18.413	0.029345	0.195152	-0.197201	0.975208	9	7	0	2	0
2015	C32	6	5.7462	3.97901	18.3992	0.008226	0.481793	0.131829	0.968109	12	6	3	2	0
2015	B11	7	5.01728	3.78785	17.2144	-1.74961	0.97804	-0.004003	0.98562	11	6.5	0	2	0
2015	B06	7	6.61204	3.65003	17.4231	-0.00148	0.60357	-0.175494	0.842346	11	5.5	0	2	0
2015	C27	8	6.48768	3.79598	17.7627	0.096955	0.370148	-0.125725	0.960609	9	7	0	6	0
2015	C26	8	5.80814	3.7251	19.3697	0.221136	0.43257	-0.268076	0.976036	13	7	1	9	0
2015	C39	6	5.56834	3.79154	17.271	0.073488	0.407934	0.120127	0.988995	11	6	2	2	0
2015	C27	6	6.63857	4.03814	19.4294	0.118682	0.470329	-0.045936	0.926783	8	5	0	1	0
2015	C35	7	5.86647	3.79982	18.3588	0.162432	0.72889	0.43444	0.973666	9	7.33333	22	3	0
2015	C26	7	5.32301	4.14615	17.2205	0.008053	0.585905	0.370459	0.937625	12	6.5	2	6	0
2015	C18	6	6.70686	3.78217	18.1312	0.382203	0.64364	0.328335	0.984359	9	6	0	0	0
2015	C18	6	5.83773	3.95531	14.783	0.041562	0.623515	0.434687	0.984409	12	8	0	1	0
2015	B06	4	5.70044	3.78747	13.5144	-0.15462	0.446339	-0.329234	0.916562	11	8	0	1	0
2015	C26	8	5.52943	3.71948	18.5111	0.057355	0.665244	0.004195	0.958774	15	6.5	2	2	0
2015	C36	8	8.37055	3.62612	22.3465	0.087276	0.740259	0.19587	0.93925	17	6.83333	101	6	0
2015	C27	8	6.82329	3.95779	18.3104	0.153843	0.325854	0.284625	0.937654	14	6.55556	0	9	0
2015	C14	8	6.07993	3.87225	17.4654	0.040465	0.238703	0.927812	0.934785	11	8	0	1	0
2015	C22	5	5.54908	4.03465	17.3262	0.016495	0.385811	0.218731	0.934071	12	6.2	0	3	0
2015	C27	8	6.54391	3.79501	16.6512	0.147311	0.185354	0.069191	0.959439	10	8	0	2	0
2015	C13	6	6.31536	3.95706	18.3331	0.137114	0.576054	-0.363827	0.875835	9	8	15	1	0
2015	C19	8	5.87774	3.7977	18.163	0.061267	0.519042	-0.021789	0.962966	12	8	0	0	0
2015	C32	8	5.54126	3.79459	17.3196	-0.046969	0.465547	0.300415	0.982256	10	7.33333	0	3	0
2015	C29	8	5.84064	3.9624	17.2524	0.066261	0.637757	-0.030479	0.902776	22	6	83	3	0
2015	C39	8	5.82008	3.87634	18.7806	0.017199	0.442772	0.063019	0.972265	11	6	12	1	0
2015	C29	6	5.8522	3.83494	17.062	0.085779	0.567825	-0.100798	0.996207	9	7	0	5	0
2015	E50	6	6.11589	3.79628	17.5531	0.080205	0.689439	0.013089	0.980386	7	6	1	2	0
2015	C38	6	5.92693	3.75348	19.5787	0.03463	0.44153	0.983394	0.905871	9	6	0	1	0
2015	C38	6	5.84064	3.95678	18.8333	0.139289	0.493966	-0.048277	0.920603	10	6	23	7	0
2015	C26	8	6.16331	3.7973	16.1884	0.156026	0.305465	0.441499	0.967854	10	6	8	4	0
2015	C38	8	6.40853	3.98802	18.6569	0.140474	0.657225	-0.108004	0.954003	14	6	0	1	0
2015	C27	8	5.17048	3.78484	15.6687	0.032537	0.192676	-0.078092	0.987857	11	6	0	1	0
2015	C17	9	5.65599	3.99915	16.2029	0.020433	0.359944	-0.116579	0.971166	10	6.5	1	2	0
2015	C37	8	5.73979	3.75388	16.6741	0.031823	0.197623	0.905726	0.972969	12	8	0	0	0
2015	E50	7	5.54126	3.77784	17.2377	0.055391	0.661083	0.198897	0.932336	14	6.75	0	4	0
2015	B09	7	5.64191	3.61091	18.7065	0.006107	0.666628	-0.516468	0.69735	16	7.33333	21	2	0
2015	C39	8	6.60259	3.72679	19.9292	0.09496	0.593657	0.363792	0.989854	11	7.75	6	2	0
2015	C30	5	5.74939	3.78556	17.1596	0.002159	0.331697	-0.118881	0.930561	12	5.6	0	3	0
2015	C15	7	8.65609	3.46184	14.5705	0.270762	0.232526	0.29048	0.958489	11	8	0	1	0
2015	C27	5	6.74524	3.71787	18.1615	0.12502	0.325472	0.371673	0.915835	9	6.4	0	5	0
2015	C38	6	6.24028	3.7467	19.0172	0.105839	0.338337	0.37101	0.974783	9	6	3	2	0
2015	C39	8	6.66313	4.30387	19.4575	0.118795	0.399644	0.088334	0.701569	14	6.33333	0	3	0
2015	C35	8	5.99146	3.75491	17.4887	0.045202	0.623911	0.16223	0.924199	16	6.66667	14	3	0
2015	C28	6	5.26269	3.86677	14.8768	-0.010593	0.040835	0.181541	0.979206	9	6	0	2	0
2015	C35	8	7.65917	3.55617	17.4063	-0.014581	0.885872	0.312755	0.998609	12	8	0	2	0
2015	C27	6	5.54908	3.85847	14.8249	0.045097	0.270338	0.145669	0.997084	18	7.5	0	2	0
2015	C27	8	7.40732	3.78844	17.9608	0.238532	0.499962	0.221299	0.95967	11	6.44444	1	9	0
2015	C32	7	6.85435	3.825	18.5355	-0.066626	0.484921	0.032815	0.949052	12	7	1	1	0
2015	C38	8	6.4151	3.79027	17.6464	0.112098	0.936005	0.969412	0.922174	15	6.5	10	6	0
2015	C27	6	6.34388	3.9162	17.1894	0.134602	0.333083	-0.034639	0.917547	8	6.75	0	4	0
2015	C27	7	5.86363	3.87158	18.2737	0.272875	0.243372	0.008092	0.894829	7	7	0	4	0
2015	C22	6	5.93225	3.73066	19.7395	0.03411	0.664666	-0.156292	0.9433	7	6.66667	0	3	0
2015	C27	6	5.51343	3.99615	14.8157	0.02743	0.38371	1.9268	0.966283	13	6	2	2	0
2015	C27	7	7.29234	4.02266	18.9618	0.126949	0.522894	0.011494	0.825648	9	8	2	2	0
2015	C38	6	5.22575	3.75677	17.2314	0.047179	0.304458	-0.26048	0.958691	9	7	0	1	0
2015	C38	8	5.8861	3.79652	18.3697	0.095393	0.646517	0.353166	0.864753	9	6	4	1	0
2015	C35	8	6.12687	3.61218	19.7687	0.081353	0.462428	1.00667	0.930005	9	7	1	1	0
2015	C38	6	5.48894	3.91393	17.6523	0.036678	0.547942	1.78403	0.910044	9	7	6	6	0
2015	C34	8	5.28827	3.86084	17.6673	0.015154	0.251747	-0.063097	0.9529	11	7.4	0	4	0
2015	C26	5	5.71373	4.03118	17.7814	-0.05724	0.445308	-0.05457	0.918262	10	5.6	17	5	0
2015	C15	8	7.87093	3.91545	20.7451	0.102504	0.432783	-0.597533	0.859154	9	6	0	1	0
2015	C36	6	6.3613	4.22008	19.5269	0.289011	0.929877	0.233072	0.960979	14	6.66667	0	2	0
2015	C27	5	5.37064	4.0581	16.1145	0.101902	0.144142	0.737194	0.805536	10	7	0	2	0
2015	C42	6	5.65249	4.06906	17.0309	0.008471	0.43915	-0.012596	0.708731	8	7	0	1	0
2015	C15	8	5.21494	4.05315	16.5239	0.036113	0.200235	0.403432	0.88046	10	7	0	2	0
2015	C26	8	6.33859	4.07766	18.2251	0.046347	0.531757	-0.247239	0.941975	9	6.5	1	4	0
2015	C34	8	5.40717	4.05702	18.2426	0.026129	0.55542	0.288944	0.919146	11	8	0	2	0
2015	C26	8	5.91889	3.93427	19.8167	0.031569	0.426921	-0.248141	0.935276	8	4	0	1	0
2015	C26	4	5.4848	4.07709	18.4955	-0.113263	0.273408	-0.041233	0.957271	12	7.25	0	4	0
2015	C30	8	6.49828	3.97466	19.092	0.206799	0.338821	0.249437	0.949494	10	7	0	3	0
2015	C27	6	6.09807	4.07831	18.5051	0.075614	0.456414	-0.023695	0.969342	11	7	0	6	0
2015	C39	6	5.80513	4.15777	18.3107	0.062612	0.590335	-0.057818	0.969581	13	7.5	0	3	0
2015	C30	6	4.82831	4.192	18.3651	0.097831	0.360075	0.143888	0.949908	10	8	0	2	0
2015	C38	8	7.39879	3.89183	20.2373	0.18413	0.573434	0.308651	0.975699	12	6	80	3	0
2015	C26	5	5.11199	4.06572	18.682	0.007088	0.838493	-0.524516	0.948159	11	7	0	1	0
2015	C39	7	6.86693	3.95702	20.8957	0.127377	0.231038	-0.040751	0.930945	7	7	0	4	0
2015	C36	8	6.25575	3.76394	19.7373	0.222983	0.572164	0.320332	0.973357	14	7.66667	0	5	0
2015	C35	8	5.82305	4.03765	18.7146	0.104599	0.267228	-0.034668	0.959816	10	7	7	2	0
2015	C39	6	5.14749	3.94632	16.1081	-0.182502	0.507943	1.08422	0.978435	6	6	0	0	0
2015	C34	8	5.97126	3.8818	17.7967	-0.1305	0.708225	-0.139048	0.927894	11	7	0	5	0
2015	C39	8	5.83481	4.07772	16.797	0.055271	0.292716	0.301795	0.97866	12	6.4	6	3	0
2015	C39	6	3.29584	3.91272	18.523	0.057363	0.193429	1.12659	0.985687	15	6.44444	1	5	0
2015	C26	6	4.94876	3.92906	16.9542	0.055233	0.443767	0.604519	0.977363	9	6	0	2	0
2015	C35	8	5.56068	3.98293	17.9266	-0.267201	0.666229	-0.080396	0.965622	9	7.33333	1	3	0
2015	C34	8	6.04025	3.90863	18.1363	0.293258	0.648726	-0.077492	0.992065	10	7.2	0	4	0
2015	C23	8	5.53733	3.99255	16.7846	0.03547	0.744665	1.00335	0.990163	11	6.5	0	2	0
2015	C39	8	7.75276	3.79919	20.0692	-0.092582	0.679914	0.17293	0.942524	9	6.4	64	4	0
2015	C35	7	5.12396	4.02653	16.406	0.095618	0.348355	0.022764	0.938546	9	5.5	0	2	0
2015	C26	6	5.9135	4.02534	18.0258	-0.031322	0.495069	-0.092309	0.940697	10	6	0	1	0
2015	C38	6	4.96284	4.21274	15.8986	0.003231	0.227087	0.163383	0.997825	9	6.4	5	5	0
2015	C35	7	5.72359	4.26144	17.199	0.039003	0.439488	1.37649	0.993418	11	8	0	1	0
2015	C14	6	4.47734	4.03054	16.5186	-0.335708	0.431609	-0.271403	0.90931	9	7	0	3	0
2015	C38	6	8.03916	3.92193	19.0236	0.117842	0.669052	0.076487	0.861651	10	6	0	1	0
2015	B11	8	6.632	3.70462	20.4533	0.001122	0.711199	0.765932	0.997864	10	6.66667	1	2	0
2015	C14	8	6.14419	4.03695	17.825	0.101296	0.38127	0.031556	0.975961	9	6.5	0	2	0
2015	C30	7	6.14847	4.0859	19.4544	-0.039368	0.732729	-0.357984	0.917471	18	6.5	0	4	0
2015	C14	7	5.20949	4.17872	16.1791	-0.225417	0.33096	0.001276	0.818438	16	7.5	0	4	0
2015	C38	6	4.98361	4.15794	18.1839	0.178374	0.275603	-0.033626	0.940116	10	6	0	3	0
2015	C39	7	5.54908	3.90586	19.0527	0.007747	0.636635	0.220313	0.98206	9	7.375	0	4	0
2015	C37	8	7.19669	3.82961	19.7439	0.063573	0.617266	1.08167	0.952946	11	8	1	2	0
2015	C34	8	5.65249	4.02422	21.9619	0.389864	0.28734	-0.080439	0.971615	10	6.66667	0	3	0
2015	C36	6	5.77455	3.78435	16.7083	0.007314	0.304522	0.158618	0.949588	15	7	0	4	0
2015	C32	6	5.95842	3.75771	17.8617	-1.40368	0.978663	0.137288	0.949233	17	6.5	7	2	0
2015	C15	8	5.55683	3.67206	14.627	0.050077	0.477406	0.569605	0.932977	12	7	0	2	0
2015	C38	8	5.2832	3.74641	16.3699	0.075054	0.739858	0.301378	0.968351	8	7	0	2	0
2015	C21	6	5.65249	3.88454	17.3922	0.092335	0.461471	0.36998	0.920759	9	6	3	1	0
2015	C38	8	7.24208	3.75043	19.4147	0.085972	0.446834	-0.212233	0.961736	16	7.5	4	2	0
2015	C17	7	5.46806	3.8349	17.1391	0.193888	0.231966	-0.070419	0.964521	9	6	0	2	0
2015	B09	6	6.03548	3.83003	17.3679	0.157215	0.361832	1.97052	0.739253	8	5	0	2	0
2015	C25	8	5.2933	3.63953	16.394	-0.062659	0.600533	-0.148539	0.961106	12	5	0	1	0
2015	C34	6	5.90536	3.9545	16.3337	-0.008005	0.381362	0.176506	0.968397	13	5.22222	2	8	0
2015	C30	6	6.78106	3.73916	18.1299	0.116805	0.446186	1.80195	0.986895	9	7	2	2	0
2015	C33	6	5.51343	3.78803	15.552	0.049029	0.184282	-0.377828	0.931355	7	6.66667	0	3	0
2015	C35	8	5.81711	3.84127	18.255	0.025944	0.593249	-0.537363	0.930506	17	7.5	5	4	0
2015	C29	8	5.826	3.64292	17.6647	0.045128	0.66316	-0.026333	0.925973	9	5.75	0	4	0
2015	C35	7	5.63121	3.5574	18.5128	0.017361	0.25426	0.120564	0.9433	8	5.5	0	2	0
2015	B06	8	5.5835	3.61354	14.6547	-0.050068	0.503368	0.301938	0.711659	16	7.5	3	2	0
2015	C28	5	5.3799	3.676	17.5915	0.045781	0.360082	0.104554	0.976274	7	6	0	1	0
2015	C32	6	5.0626	4.01926	17.1301	0.034933	0.250171	-0.237855	0.964285	13	7.5	0	2	0
2015	C26	6	5.61677	3.9888	17.3613	0.029929	0.303444	0.054675	0.931742	8	6	0	0	0
2015	C39	7	6.34212	3.60271	17.4708	0.105141	0.477494	0.003385	0.997678	9	7	7	0	0
2015	C28	4	5.98141	3.75028	19.0821	0.017303	0.537871	-0.048062	0.967523	12	6	3	2	0
2015	C36	8	7.93559	3.59941	20.3561	0.105955	0.412835	0.394484	0.932304	17	6.5	25	6	0
2015	C17	8	5.41165	3.57407	18.1659	0.048875	0.394524	-0.086066	0.964022	11	6.5	0	4	0
2015	C38	7	5.68017	3.75386	17.725	0.053107	0.560583	0.066112	0.97494	9	7	1	2	0
2015	C40	7	5.97889	3.47292	18.5161	0.195475	0.583983	0.375849	0.954266	10	6.66667	26	3	0
2015	C17	6	5.88888	3.67081	17.275	0.08174	0.519865	-0.243221	0.858834	9	6	0	2	0
2015	C38	6	4.95583	3.46428	17.4434	0.003646	0.153631	-0.323634	0.942262	9	6.5	1	3	0
2015	C33	5	5.65249	4.03444	17.1881	0.071886	0.287897	0.984908	0.969547	11	7	0	2	0
2015	C35	8	5.57595	3.40852	16.7984	0.001105	0.201764	-0.221125	0.967314	14	6.2	0	5	0
2015	C18	7	6.82437	3.29211	20.8495	0.089111	0.482982	1.0634	0.86198	14	7.33333	0	2	0
2015	C34	8	7.76174	3.09315	20.4816	0.101903	0.693875	0.362421	0.984367	9	8	9	2	0
2015	C36	6	5.50533	3.74978	17.4906	0.143229	0.381957	0.349338	0.95325	7	7	2	1	0
2015	B11	8	6.75577	3.32224	19.2346	0.023552	0.499293	0.001954	0.958672	9	8	10	1	0
2015	B06	5	7.93487	2.86829	20.0421	-0.020365	0.610797	-0.048919	0.847863	12	5	0	0	0
2015	B09	8	7.21744	3.42855	20.1306	0.040937	0.619512	-0.41402	0.871527	12	7.33333	7	3	0
2015	C35	6	6.00389	3.65712	18.0119	0.04849	0.422714	-0.10648	0.977386	9	6	7	2	0
2015	B09	8	5.39816	3.42293	18.3589	0.002086	0.198876	-0.278492	0.918293	12	6.5	1	4	0
2015	C37	8	7.75061	2.8576	21.1504	-0.053944	0.718688	0.619056	0.968675	15	6.6	0	3	0
2015	C39	8	6.11368	3.51753	18.3811	0.070355	0.175459	-0.162285	0.951282	11	5	0	1	0
2015	C21	6	4.98361	3.90757	16.7198	0.152791	0.584451	0.340586	0.764412	11	5.83333	0	6	0
2015	C26	6	5.23111	3.65362	15.8631	0.117948	0.162052	0.142413	0.760832	11	7.11111	0	7	0
2015	C39	8	6.63332	3.51722	18.5345	0.134522	0.680907	0.786233	0.970553	10	6.5	0	4	0
2015	C14	7	4.57471	3.9197	17.3395	0.137359	0.132661	-0.047283	0.987076	9	8	1	1	0
2015	C26	8	5.2933	3.51516	16.3478	0.227263	0.230263	-0.025578	0.88698	13	6.5	0	6	0
2015	C27	6	5.45532	3.77371	15.6636	0.086724	0.110214	-0.151417	0.894998	9	6	0	2	0
2015	C18	8	6.55251	3.59763	18.7483	0.143647	0.50604	0.472337	0.972884	11	7	0	3	0
2015	C34	7	5.15906	3.67515	16.4914	0.161216	0.337196	0.115628	0.949741	11	6.33333	1	3	0
2015	C32	6	5.68358	3.66264	17.7791	-0.108253	0.748023	-0.229362	0.936702	11	6	1	1	0
2015	B09	8	5.86079	3.66353	19.0066	0.042663	0.423044	0.128969	0.875778	11	8	1	1	1
2016	C37	6	5.8693	4.22959	18.9177	0.156168	0.246583	1.21873	0.628671	9	8	0	1	1
2016	C30	8	7.00125	4.37811	19.0264	0.233927	0.525907	0.068861	0.916611	11	6	5	9	1
2016	C39	6	6.95177	4.53754	19.9674	-0.046907	0.807546	-0.054268	0.982274	7	7.5	1	2	1
2016	C39	8	6.73102	4.0505	18.181	0.246511	0.547908	0.215266	0.986185	12	6.66667	3	4	1
2016	C36	6	5.03044	4.06527	19.0672	0.470666	0.3635	0.235995	0.967284	10	6.66667	0	3	1
2016	C39	6	5.46383	4.03535	16.7682	-0.021475	0.164936	0.113247	0.990363	8	8	0	1	1
2016	C13	5	6.92363	3.99588	16.2121	0.058896	0.578484	-0.17438	0.94054	11	6.66667	0	5	1
2016	C38	6	5.36598	3.99794	15.9872	0.640623	0.708479	0.420699	0.987919	9	6.5	0	2	1
2016	C39	8	7.01571	3.91194	20.3241	0.091527	0.365342	0.072004	0.939415	13	6.6	38	8	1
2016	C33	6	5.31812	4.03521	16.5331	0.289677	0.660779	2.36517	0.991126	8	6.66667	0	3	1
2016	C32	8	5.94017	3.97916	18.7432	0.09142	0.515829	-0.233071	0.795886	12	5.83333	0	7	1
2016	C39	8	8.98331	3.45216	0	0.027238	0.711347	0.246253	0.967945	16	6.83333	152	3	1
2016	C38	6	4.77912	3.91789	17.6606	0.115983	0.594942	0.211501	0.929053	9	6.25	0	1	1
2016	C39	8	8.04109	3.24132	0	0.06759	0.689087	-0.01942	0.963343	12	7	139	6	1
2016	C35	8	7.82204	3.49401	19.9961	-0.056141	0.576009	0.160939	0.922489	7	7	9	2	1
2016	C38	7	8.87403	3.27802	21.7159	0.575454	0.595683	0.098041	0.926146	12	7	569	1	1
2016	C36	8	6.66441	3.20977	19.8416	0.18633	0.728267	0.470085	0.704857	13	6.85714	52	4	1
2016	C30	7	6.66441	3.85492	20.2505	-0.061559	0.730765	-0.146015	0.928641	13	7.33333	0	2	1
2016	C34	6	5.27811	4.03	17.2	0.227043	0.598875	0.10318	0.979501	11	7	0	3	1
2016	C34	5	7.13728	3.97482	18.0169	-0.209307	0.966771	0.670854	0.956206	12	6.66667	0	2	1
2016	C39	8	7.24993	3.91277	20.3862	0.098433	0.507345	0.913302	0.986928	9	6.6	8	5	1
2016	C27	8	7.88983	4.06059	17.9017	0.969869	0.157136	0.780067	0.981442	11	7.8	4	3	1
2016	C22	6	7.11151	3.7532	20.6874	0.067186	0.725773	0.004889	0.981026	16	6.4	1	5	1
2016	C27	6	6.47389	4.09736	19.3615	0.40658	0.325153	-0.005994	0.961826	11	6	0	3	1
2016	C38	6	5.77455	4.08584	18.3856	0.112284	0.586964	-0.192011	0.950912	10	6.88889	30	3	1
2016	C26	6	4.62497	4.13722	18.9116	0.098756	0.540696	-0.508074	0.898672	9	6.66667	0	3	1
2016	C35	8	6.93537	3.99813	19.5564	0.028351	0.570183	0.414874	0.966883	12	6.33333	4	4	1
2016	C34	8	5.27811	4.07782	16.3151	0.175616	0.334328	0.121505	0.968603	10	6	3	2	1
2016	C39	8	5.3845	4.48757	18.2793	0.107215	0.309024	0.161103	0.984835	11	8	0	1	1
2016	C27	8	7.61184	3.97595	18.8576	0.411451	0.355604	0.049305	0.990055	11	7.83333	1	4	1
2016	C38	7	5.83481	4.11704	15.0211	0.530414	0.179453	-0.034457	0.973717	11	6.375	0	7	1
2016	C39	8	4.62497	4.07468	15.6759	0.10238	0.223353	0.884227	0.678125	9	6	0	2	1
2016	C36	8	7.23129	3.97646	20.7582	0.348256	0.493372	0.465204	0.969561	13	8	4	1	1
2016	C26	6	6.49375	4.06406	16.1983	-0.028232	0.328263	-0.034471	0.930395	7	6.66667	2	4	1
2016	C36	8	5.54908	4.05167	18.226	0.486552	0.589862	0.226422	0.98166	14	7.33333	4	5	1
2016	C15	8	8.61505	3.99887	17.6482	0.585279	0.186441	0.503799	0.982794	11	6.75	0	4	1
2016	C34	6	3.66356	4.03278	16.5816	0.101529	0.371122	-0.150364	0.973176	13	8	0	2	1
2016	C36	6	7.2385	4.01192	18.923	0.000843	0.470243	0.563895	0.913158	13	7	0	1	1
2016	C22	6	5.46806	3.97533	16.6899	0.089709	0.170435	2.12187	0.936393	7	6	0	2	1
2016	C36	8	5.54126	4.05741	18.292	0.527264	0.223899	0.006849	0.979785	11	7	13	3	1
2016	C29	6	6.51915	3.95359	18.0423	0.038621	0.627498	0.022397	0.959176	10	6.5	0	3	1
2016	C27	8	6.81564	3.99952	19.1863	0.383203	0.072096	0.382034	0.984179	7	5	0	1	1
2016	C36	8	8.98419	3.56935	21.2705	0.518792	0.592968	0.400456	0.967564	23	7.6	35	3	1
2016	C32	7	6.68461	3.92185	19.405	0.040241	0.60694	-0.060972	0.959817	15	7.5	2	3	1
2016	C39	6	5.00395	4.03566	18.1851	0.108419	0.319639	0.238724	0.931505	11	6.66667	2	3	1
2016	C32	7	6.39859	4.0749	18.574	0.004719	0.478328	0.016005	0.913436	15	7	0	1	1
2016	C30	8	5.97635	4.11755	18.0876	0.02931	0.724193	-0.318156	0.860455	9	7	0	2	1
2016	C34	6	8.37008	4.05598	17.8926	-0.006219	0.499855	-0.299584	0.885929	9	7	0	1	1
2016	C35	8	5.24175	4.06428	19.2553	0.018669	0.620766	0.27754	0.926652	9	7.5	2	4	1
2016	C26	6	5.29832	3.82885	16.9195	-0.068082	0.56106	0.436181	0.958046	10	7	0	1	1
2016	C31	8	6.68085	3.49187	18.1655	0.035538	0.749285	-0.271769	0.99789	9	7.33333	7	4	1
2016	C31	4	6.66313	4.19106	19.7842	-0.064851	0.969384	0.247533	0.990147	11	5.5	3	0	1
2016	C39	8	7.0076	3.50143	22.4714	0.023227	0.551437	0.18873	0.983743	15	6.66667	204	3	1
2016	C17	8	6.57508	4.06352	18.6694	0.450436	0.211971	0.19708	0.956962	16	6.33333	3	5	1
2016	C39	6	5.79301	3.76948	20.9848	-0.005345	0.458285	2.75373	0.968242	10	7.75	0	2	1
2016	C26	6	5.45959	4.03748	17.7484	-0.162081	0.458739	0.230819	0.933448	9	6.6	0	3	1
2016	C39	6	4.99721	3.90964	17.995	0.162907	0.505207	-0.213803	0.974088	8	6	4	1	1
2016	C27	4	6.25767	3.91778	18.2845	0.16268	0.534345	0.085937	0.92341	10	7.14286	0	1	1
2016	C27	6	6.06611	4.07744	17.4536	0.116801	0.559729	0.061887	0.94002	8	6	1	1	1
2016	C27	6	6.7178	4.07796	17.1909	0.114995	0.215342	0.616152	0.565827	9	8	0	1	1
2016	C33	8	6.35957	3.7031	21.1645	0.051914	0.625549	-0.162593	0.984994	10	6.66667	12	3	1
2016	C30	7	5.80212	3.87481	19.0621	0.287114	0.270822	0.011553	0.895435	9	8	40	1	1
2016	C27	4	5.68358	4.0393	11.7393	-0.065325	0.442488	0.569129	0.998681	12	6.5	1	3	1
2016	C39	7	5.83773	4.07792	17.8691	0.103924	0.532696	0.941027	0.990304	7	6	0	1	1
2016	C38	5	5.45104	3.86238	16.8879	0.00168	0.268357	0.236597	0.883857	8	7	0	3	1
2016	C32	8	6.2186	3.73841	17.8085	0.021828	0.690959	0.112348	0.969041	12	8	2	4	1
2016	C39	6	6.17379	4.27583	18.5108	0.373364	0.586625	0.423047	0.962376	9	6	0	0	1
2016	C34	6	8.40268	3.91614	17.117	-0.033816	0.425401	-0.326661	0.734423	10	6.5	0	3	1
2016	C26	6	5.85507	3.89799	16.6142	0.127754	0.129885	0.213167	0.794543	16	6	0	3	1
2016	C35	6	5.41165	4.06354	16.7745	0.033376	0.366865	0.242578	0.814037	10	7	0	6	1
2016	C31	7	6.72623	3.58217	18.4673	0.048178	0.681353	0.126841	0.99703	13	7.66667	13	4	1
2016	C38	6	5.38907	3.89652	16.034	-0.08253	0.256543	0.218235	0.965007	17	6.66667	0	5	1
2016	C34	7	5.65948	3.87126	19.589	-0.03703	0.551825	0.219442	0.958522	9	8	1	1	1
2016	C15	6	5.14166	3.9058	14.5087	1.05257	0.351975	0.064972	0.893433	14	7.2	0	4	1
2016	C17	7	4.40672	3.87137	18.2208	0.083517	0.389474	0.210441	0.937746	9	6	3	3	1
2016	C35	6	5.04986	3.87601	17.7324	-0.524475	0.718388	0.740622	0.984499	9	6.57143	0	4	1
2016	C32	8	6.14419	3.78434	18.901	0.032772	0.712887	-0.033134	0.966968	14	8	4	1	1
2016	C29	6	5.31321	3.84964	17.8502	0.333669	0.441631	0.05161	0.821654	5	6.66667	3	2	1
2016	C13	8	6.48311	3.79378	20.3167	1.45741	0.294267	0.050187	0.951171	6	6.33333	0	3	1
2016	C26	5	6.02345	3.83096	16.8768	0.44682	0.323197	-0.088293	0.938683	11	6.5	5	2	1
2016	C27	6	5.18739	3.87793	17.8174	0.14922	0.491163	1.60974	0.845236	12	6.33333	0	2	1
2016	C27	7	4.41884	3.87378	15.8757	0.282522	0.208638	0.093973	0.943022	10	7.42857	0	1	1
2016	C38	6	6.28413	4.04692	19.6401	0.407017	0.720627	-0.13787	0.961305	12	6.5	3	1	1
2016	C35	5	5.10595	3.83476	16.5211	-0.052752	0.717116	1.24952	0.736927	12	6.66667	10	1	1
2016	C27	6	5.45104	3.82653	17.6287	-0.011862	0.660986	0.258394	0.922935	12	7	0	4	1
2016	C31	6	7.61628	3.5473	19.4482	-2.06521	0.86896	0.226058	0.944833	15	6.4	0	2	1
2016	C28	6	5.61677	4.06686	16.0591	0.456524	0.430175	0.097992	0.996845	9	6.33333	0	3	1
2016	C39	7	6.99577	3.67417	20.086	0.10558	0.269895	0.170267	0.521632	9	7	0	3	1
2016	C36	6	7.70976	3.79966	17.5958	0.102267	0.731982	0.46925	0.981403	9	6	0	2	1
2016	C36	5	6.98564	4.0301	17.7314	0.320239	0.680101	0.836622	0.962418	12	7	3	2	1
2016	C39	8	5.57215	3.83781	17.5328	0.29294	0.133647	0.127873	0.98264	9	6.66667	0	2	1
2016	C39	8	5.64897	3.86524	18.8965	0.24769	0.564932	0.21891	0.93126	7	6	62	2	1
2016	C39	6	6.37332	3.83781	19.1683	0.150476	0.417369	0.06969	0.956167	10	6	0	3	1
2016	C27	6	6.21261	3.83758	17.9061	0.376887	0.137648	0.112778	0.910378	15	6	0	1	1
2016	C26	7	5.24175	3.80061	17.8937	-0.024384	0.22986	0.786878	0.618351	8	7	0	4	1
2016	C27	8	6.64509	3.7996	19.2388	0.35682	0.356441	0.496167	0.63448	11	7.73333	0	4	1
2016	C37	6	5.46806	4.23658	18.27	0.29708	0.360017	0.130977	0.958986	13	8	0	3	1
2016	C27	8	7.75191	3.8123	18.0211	0.582593	0.290971	0.137697	0.957096	11	5.42857	0	6	1
2016	C26	6	5.39816	3.72446	17.3544	0.209922	0.696378	0.887479	0.978531	10	6	0	4	1
2016	C18	8	4.55388	3.77818	16.3663	0.423078	0.155509	-0.002274	0.883283	13	6.57143	0	6	1
2016	C26	6	4.02535	3.65789	18.845	0.175544	0.558185	0.299372	0.818934	12	4.66667	0	1	1
2016	C35	7	5.2575	3.73807	15.8234	0.188462	0.419551	-0.141052	0.97673	9	5.5	2	3	1
2016	C35	8	6.53524	3.73826	18.2533	0.426704	0.464944	0.055481	0.888064	11	6.55556	19	6	1
2016	C34	6	5.14166	3.73014	18.4588	0.020074	0.615795	0.515099	0.656195	11	5.5	3	1	1
2016	C37	6	5.81711	3.72108	18.793	0.044697	0.56543	1.23415	0.957686	12	7	0	2	1
2016	C29	6	4.39445	3.72768	17.3173	0.493002	0.228892	0.083987	0.972824	17	6.66667	0	5	1
2016	C39	6	5.36598	3.81622	17.8576	0.171071	0.421909	0.756137	0.996747	14	6.28571	7	4	1
2016	C27	6	5.56068	3.74842	17.1184	0.442067	0.262634	0.146982	0.82107	11	5	2	2	1
2016	C33	6	4.85203	3.86018	17.2665	0.203426	0.188393	0.111376	0.867473	11	6	0	4	1
2016	C38	6	4.09434	3.79618	18.3233	0.428751	0.326221	0.527833	0.963047	7	6	3	2	1
2016	C18	5	6.78106	3.75082	18.3675	0.139012	0.336339	0.315256	0.994716	12	7	0	5	1
2016	C27	8	6.52209	3.75545	18.3583	0.1954	0.383239	0.226659	0.984341	11	5	0	2	1
2016	C39	6	4.96981	3.87383	18.4875	0.122399	0.538277	0.672983	0.984669	10	7.6	0	3	1
2016	C17	7	5.64897	3.77468	20.555	0.233374	0.614956	-0.193315	0.946191	9	7	0	1	1
2016	C20	6	2.19722	3.71694	16.8043	0.572945	0.191915	0.215287	0.74461	10	6	0	1	1
2016	C39	5	5.2575	4.06438	17.944	0.100904	0.529116	0.171578	0.908639	9	7	0	2	1
2016	C34	8	5.14166	3.72962	17.8604	-0.009586	0.414484	0.004961	0.9118	13	7	0	2	1
2016	C36	7	5.50939	3.71979	18.6053	0.613575	0.547936	0.424568	0.89238	6	6.75	0	4	1
2016	C34	6	5.10595	3.74862	18.7129	0.476504	0.361035	-0.063788	0.952179	9	7.18182	0	1	1
2016	C26	8	4.98361	3.70337	18.0529	0.326534	0.306174	0.065295	0.925469	9	6.5	0	4	1
2016	C39	6	6.03548	3.71435	18.4108	0.034106	0.752087	0.177648	0.903651	7	6.75	1	3	1
2016	C38	7	5.3845	3.83752	18.4862	0.381116	0.318608	-0.02393	0.947835	8	6.33333	8	3	1
2016	C28	7	4.39445	3.83794	17.2486	-0.261162	0.440223	0.209001	0.9412	9	5.75	0	1	1
2016	C22	6	5.52545	3.75771	19.3349	0.184709	0.410205	0.373809	0.967313	10	6.5	2	2	1
2016	C38	7	5.66296	3.5815	16.2704	0.055762	0.390069	0.182972	0.84615	7	5.5	0	1	1
2016	C39	7	5.56834	4.14603	16.3447	0.312231	0.138774	0.039009	0.983873	7	8	0	2	1
2016	C32	8	5.99146	3.78048	16.4566	0.210444	0.15789	0.404843	0.96508	8	6	0	3	1
2016	C17	7	4.99043	3.71405	16.5632	0.276146	0.552236	0.032948	0.950552	9	6	0	3	1
2016	C36	4	5.70044	3.74415	18.8058	0.615027	0.380349	0.11629	0.884934	13	7.33333	0	7	1
2016	C30	6	3.71357	4.0822	17.7741	0.185145	0.204654	0.14439	0.928884	10	7.2	0	3	1
2016	C38	6	5.2575	3.99349	17.9336	0.164451	0.644611	1.23756	0.962402	14	5.83333	3	3	1
2016	C26	8	6.13123	3.55341	20.2971	0.049142	0.642542	0.307647	0.986447	21	6.6	15	0	1
2016	C26	6	5.5835	3.90234	16.1073	0.217961	0.332997	0.280808	0.76308	10	8	0	3	1
2016	C26	6	4.18965	3.75676	16.9257	0.001312	0.530163	-0.008918	0.904285	9	7	0	2	1
2016	C35	5	6.13556	3.73936	18.9046	0.055284	0.690726	1.3502	0.945978	9	7.5	2	1	1
2016	C41	8	5.37064	4.04726	16.4701	0.325685	0.227111	0.158748	0.94697	15	7	0	3	1
2016	C27	6	5.38907	3.63482	16.7585	0.215408	0.309207	-0.144539	0.827464	12	7	0	8	1
2016	C36	6	5.29832	3.79327	16.5717	0.2113	0.427817	0.170024	0.90855	13	7	0	4	1
2016	C39	4	5.56834	3.91899	18.6347	0.452973	0.181932	0.564957	0.91805	10	8	16	1	1
2016	C37	6	4.27667	3.60184	15.4161	0.176944	0.618203	0.172763	0.946425	14	6	11	2	1
2016	C39	8	4.90527	3.79728	17.6282	0.026501	0.199965	0.090588	0.971905	18	7	0	7	1
2016	C27	7	4.51086	3.50412	15.773	0.336828	0.18847	-0.071938	0.859187	11	4.33333	0	8	1
2016	C29	6	6.17794	3.752	16.2806	0.648821	0.23657	-0.010271	0.966593	11	6.16667	0	5	1
2016	C35	7	5.57595	3.71554	18.2144	0.241076	0.331483	0.446393	0.826009	9	7	3	3	1
2016	C39	6	5.20949	3.61671	16.9669	-0.010929	0.621308	0.863249	0.953393	9	5.25	0	2	1
2016	C23	6	5.50533	3.68546	17.1148	0.635213	0.279218	0.572107	0.955346	8	6	0	1	1
2016	C39	6	5.11799	3.6561	17.0634	0.093835	0.524986	-0.128457	0.933385	9	6	1	2	1
2016	C40	7	5.79909	3.76752	18.7911	0.056256	0.771515	0.550157	0.929666	11	6.75	30	1	1
2016	C34	8	5.55683	3.71564	18.9785	0.098854	0.296187	0.080575	0.932058	9	6	0	3	1
2016	C13	6	5.64191	3.73379	17.1436	0.572589	0.427965	-0.189516	0.951924	9	6	0	1	1
2016	C36	6	5.39816	3.83757	17.0222	0.268065	0.466098	0.215296	0.882716	9	6	3	3	1
2016	C38	6	5.39816	3.74463	18.9112	0.090161	0.536624	-0.238858	0.971199	12	7.6	0	5	1
2016	C39	7	5.12396	3.87795	17.9925	0.08963	0.505921	0.212089	0.955573	9	5.8	20	2	1
2016	C33	5	5.30827	3.99609	17.7238	0.252926	0.330903	0.136229	0.967858	12	5	0	2	1
2016	C39	6	4.5326	4.0807	15.4295	-0.580628	0.315807	-0.085476	0.98476	9	6	0	3	1
2016	C39	6	4.47734	3.83338	15.7607	0.373568	0.141365	0.109367	0.680747	12	7	0	1	1
2016	C39	6	6.25383	3.59493	17.2013	0.444876	0.340463	0.063837	0.96702	10	6	0	6	1
2016	C38	6	5.22036	3.93905	17.0921	0.251863	0.32204	-0.010657	0.896756	9	7	11	3	1
2016	C38	5	5.31812	4.32745	16.1982	0.0298	0.094881	0.416947	0.994318	6	6.5	0	1	1
2016	C17	8	4.2485	3.87981	17.226	0.256135	0.173494	0.141458	0.897069	14	7	0	4	1
2016	C39	6	6.02102	3.79777	17.6575	0.004815	0.204004	0.252745	0.710373	7	5.66667	0	1	1
2016	C34	7	5.78383	3.56939	19.6413	0.38058	0.255045	0.969461	0.956657	9	6	7	2	1
2016	C18	5	6.25383	3.75556	16.7694	-0.298105	0.423662	0.581292	0.921524	12	7.71429	0	5	1
2016	B09	8	6.63988	3.7961	16.2547	0.045138	0.327508	-0.013985	0.912286	7	7.5	0	0	1
2016	C39	6	6.42649	4.0135	19.0563	0.119918	0.451782	-0.057217	0.876598	11	6	4	5	1
2016	C34	7	4.93447	3.8523	16.1972	0.333809	0.272544	-0.007706	0.970608	10	6	6	2	1
2016	C32	6	4.83628	3.63769	15.8777	0.091054	0.44153	0.638572	0.796373	8	7.5	0	5	1
2016	C35	6	4.04305	3.50399	16.3233	0.047011	0.364907	0.170417	0.877035	7	6.5	0	2	1
2016	C26	8	5.18739	4.01401	16.8666	0.280489	0.36394	0.156649	0.926371	12	6.4	0	8	1
2016	C27	6	5.66296	3.61223	16.1891	0.162394	0.652109	0.991656	0.977929	7	6	0	0	1
2016	C32	4	5.46383	3.77878	16.6298	-0.006468	0.616608	3.8314	0.824804	15	4	0	1	1
2016	C28	6	5.14166	3.75537	18.4639	0.186825	0.675708	0.103229	0.9542	9	7	0	1	1
2016	C39	6	6.22851	3.41006	18.4178	0.193613	0.915508	3.58399	0.364979	9	6	49	4	1
2016	C32	6	5.31812	4.07062	17.7646	0.158359	0.589437	0.239266	0.942956	11	6.2	0	3	1
2016	C39	7	6.10702	3.67187	18.7878	0.261981	0.282894	-0.014077	0.973669	11	6	0	2	1
2016	C39	7	5.03044	3.85745	14.8956	0.081468	0.317918	-0.016818	0.982132	11	6.66667	0	1	1
2016	C23	6	5.2933	3.67554	17.8665	0.433704	0.279758	0.481029	0.748002	9	6	0	2	1
2016	C35	6	5.24175	3.74269	17.2783	0.178251	0.190106	0.331201	0.580443	11	7.5	0	6	1
2016	C34	8	7.34407	3.48842	20.1347	0.239028	0.678776	0.560379	0.977078	11	5.14286	38	2	1
2016	C32	7	5.46806	3.72431	18.3313	0.209573	0.635792	-0.027639	0.964449	13	6.5	0	5	1
2016	C35	4	5.93754	3.78257	18.9864	0.016051	0.600624	1.32442	0.972082	14	7.33333	9	1	1
2016	C30	6	5.54518	3.72322	14.7924	-0.044612	0.550707	2.37173	0.957493	10	8	0	1	1
2016	C28	6	5.37528	3.75573	17.5617	0.32437	0.334701	0.021616	0.957637	9	6	2	4	1
2016	C26	4	6.38351	3.60837	17.2844	0.064836	0.247123	0.329359	0.965158	7	7	0	1	1
2016	C26	6	6.51323	3.58655	17.5109	-0.26637	0.446729	0.293243	0.915769	7	6.5	56	5	1
2016	C39	6	5.60212	3.619	18.9142	0.144454	0.470761	0.481191	0.853674	9	7.5	4	4	1
2016	C38	6	5.21494	3.51759	17.5907	0.058305	0.437158	-0.487281	0.935101	11	6.75	12	4	1
2016	C35	7	5.92426	3.51755	17.8832	0.530363	0.150889	0.10873	0.91568	11	6.66667	0	3	1
2016	C29	8	6.06379	3.66687	15.4515	0.599262	0.085926	0.132821	0.90749	8	5.6	1	2	1
2016	C26	6	5.16479	3.59792	16.8692	0.059658	0.187203	0.126532	0.744817	11	6.5	1	3	1
2016	C38	5	5.60212	3.75926	16.7807	0.010822	0.205041	0.337363	0.960884	10	6.33333	1	1	1
2016	C22	5	5.46383	3.51792	17.9231	0.165788	0.624875	1.39346	0.885977	9	6	0	3	1
2016	C39	8	6.2691	3.66871	20.887	0.704823	0.451675	0.775641	0.987554	7	6.33333	13	2	1
2016	C32	4	5.15329	3.8812	16.6306	0.094441	0.711783	0.12743	0.987493	8	6	3	3	1
2016	C36	6	5.04343	3.70891	17.9717	0.148429	0.41283	0.202611	0.713903	11	6	0	7	1
2016	C39	7	6.39192	3.66508	18.7396	0.270023	0.526519	0.102838	0.932289	10	6	57	2	1
2016	C38	6	7.69029	3.51781	18.541	0.839071	0.371685	0.322586	0.971598	9	6.5	36	3	1
2016	C29	6	4.34381	3.46884	16.9935	0.082331	0.15697	0.069557	0.950624	9	8	0	1	1
2016	C26	6	4.99721	3.75723	18.9808	0.286453	0.267792	0.570237	0.952228	9	7.33333	1	3	1
2016	C27	5	5.97635	4.24155	17.3267	0.460049	0.113061	0.227185	0.555616	12	8	0	2	1
2016	C34	7	4.66344	3.5125	16.9724	0.069707	0.339084	1.0248	0.816069	10	5.5	2	2	1
2016	C26	6	5.50126	3.50609	17.22	0.372372	0.263237	0.187535	0.932693	15	6.5	1	1	1
2016	C27	7	5.54518	3.8239	15.8428	0.643345	0.286052	0.009805	0.973761	11	8	0	4	1
2016	C30	8	6.05912	3.86637	18.6504	0.244527	0.43697	0.173189	0.932882	13	6.8	1	1	1
2016	C34	6	4.70048	3.4593	16.5625	0.022034	0.287577	0.715144	0.966278	12	4.5	0	3	1
2016	C39	5	6.29895	3.54975	17.2881	0.307761	0.138659	0.132035	0.907641	9	2	1	1	1
2016	C38	6	5.8944	3.95787	17.373	0.16225	0.387094	0.186883	0.908952	9	6.5	0	3	1
2016	C35	3	6.93342	4.01839	17.037	-0.157434	0.304325	0.171791	0.898211	12	7.33333	4	3	1
2016	C39	8	5.98141	3.63761	18.4272	0.266827	0.395116	-0.060933	0.980282	18	6.33333	1	5	1
2016	C34	5	4.17439	3.76337	16.0226	0.041861	0.221763	-0.067274	0.925481	10	7.4	0	2	1
2016	C36	6	5.4161	3.51792	18.1519	0.16315	0.292427	0.698156	0.958189	10	8	1	6	1
2016	C36	6	7.07072	3.79775	17.8438	0.186593	0.4493	0.333685	0.960857	11	6	0	1	1
2016	C13	8	6.24998	3.87464	16.6861	0.125986	0.219217	0.031476	0.925733	9	7	0	4	1
2016	C27	8	5.7301	3.48063	18.1643	0.719841	0.156253	0.6105	0.975547	7	5.66667	0	2	1
2016	C38	6	5.46383	3.67565	16.4915	0.069415	0.383229	0.306168	0.959471	12	6	0	2	1
2016	C18	6	5.41165	3.7041	15.2749	0.034889	0.381944	0.001072	0.927328	8	8	0	1	1
2016	C24	8	6.93342	3.50877	18.3121	0.274559	0.415478	-0.127029	0.62768	8	5.5	0	1	1
2016	C17	6	5.9108	3.51578	17.7755	0.471912	0.315575	0.2275	0.931238	11	6	3	5	1
2016	C32	6	3.4012	3.53283	14.2648	-0.009918	0.304001	0.177239	0.97226	13	6.75	0	4	1
2016	C38	8	5.0689	4.02543	18.3749	0.244745	0.544419	0.090355	0.940358	13	5	4	2	1
2016	C24	5	5.89164	3.79335	17.0824	0.06413	0.670547	0.327773	0.7587	10	6	0	1	1
2016	C30	5	5.1358	3.71601	18.807	0.104016	0.671744	0.13226	0.985547	9	5	3	2	1
2016	C22	4	5.71043	3.51761	16.9875	0.225214	0.161779	-0.083728	0.938511	6	7	0	2	1
2016	C39	6	5.77765	3.70618	16.7138	0.150347	0.246789	0.013059	0.563479	12	6	7	5	1
2016	C38	5	5.54518	3.41415	18.8205	-6.4e-05	0.764072	0.326902	0.975227	10	6.4	1	5	1
2016	C27	6	5.50126	3.75586	17.5944	0.513104	0.189622	0.078249	0.717496	11	6.5	0	2	1
2016	C33	6	5.99146	3.59391	17.8706	0.194189	0.309633	-0.065311	0.955251	9	6	1	3	1
2016	C29	6	5.65948	3.83012	17.5034	0.563765	0.382592	0.512119	0.863826	12	7.33333	0	8	1
2016	C26	4	5.31321	3.51678	17.1976	0.257698	0.519081	0.167329	0.894116	9	6.5	0	4	1
2016	C36	7	4.27667	3.51491	17.6565	0.305998	0.326222	-0.290702	0.969872	10	6.5	0	3	1
2016	C13	4	6.09807	3.46749	17.1693	0.023741	0.259781	-0.028847	0.909401	12	7.33333	0	0	1
2016	C27	7	4.79579	3.7919	17.2539	0.184563	0.382167	0.10588	0.971725	13	7	1	4	1
2016	C32	6	4.35671	4.02636	18.9003	0.49963	0.114523	-0.027857	0.906059	5	7.25	0	1	1
2016	C38	6	5.93489	3.83787	17.7088	0.162771	0.358589	0.207434	0.92941	7	6	23	3	0
2016	C40	5	4.58497	3.63554	17.2033	0.324784	0.120836	0.948966	0.970269	12	6.33333	0	3	0
2016	C42	7	6.61874	3.48682	18.5664	0.039513	0.622371	0.404432	0.912972	9	6	20	1	0
2016	C33	5	3.8712	3.63509	15.9242	0.035016	0.405616	0.240796	0.960035	8	8	6	1	0
2016	C41	6	6.85646	3.55709	17.1819	0.268072	0.404389	-0.02239	0.737878	10	6	0	2	0
2016	C27	7	5.63479	3.49482	16.5452	0.286115	0.09005	0.4632	0.7009	9	6	0	3	0
2016	C39	6	5.37528	3.47508	16.1603	0.198762	0.086373	0.542222	0.956732	11	6.66667	0	1	0
2016	C35	8	5.17615	3.49999	18.516	0.155424	0.198216	0.867135	0.964069	8	6	0	2	0
2016	C36	6	5.83481	3.83452	16.6452	0.071294	0.467796	0.197537	0.870897	9	6	0	2	0
2016	C26	6	4.31749	3.48487	14.915	0.195828	0.215995	0.462839	0.827654	11	7	0	3	0
2016	C39	6	5.33754	3.46997	17.2412	0.048848	0.166682	0.533893	0.941829	9	6.5	1	3	0
2016	C36	6	4.69135	4.01877	15.0933	0.14029	0.284221	0.290986	0.98011	7	7	0	1	0
2016	C27	5	5.48064	3.47121	16.5834	0.267801	0.075564	-0.114352	0.938039	6	8	0	2	0
2016	C35	5	4.68213	3.51794	18.601	0.268718	0.615236	0.764645	0.966257	9	7	0	2	0
2016	C39	6	4.94876	3.49723	17.64	0.030219	0.48683	0.138471	0.986457	9	7	2	3	0
2016	C35	6	5.96101	3.75595	20.9253	0.06938	0.485725	0.079222	0.837805	15	7	4	5	0
2016	C29	8	5.11799	3.51234	17.7356	0.941311	0.251721	0.430639	0.925178	9	7.2	4	4	0
2016	C39	6	5.10595	3.71407	18.4086	0.319944	0.31646	0.470999	0.871554	11	7.5	4	2	0
2016	C32	6	5.88332	3.78869	18.5306	0.086935	0.410944	0.179869	0.957303	11	6	6	4	0
2016	C32	2	5.18739	3.44923	11.1448	0.032677	0.188611	0.225554	0.8475	14	6	0	3	0
2016	C29	7	4.58497	3.73209	17.223	0.179198	0.265439	0.027085	0.913906	13	6	0	3	0
2016	C35	6	4.35671	3.45602	15.6639	0.408059	0.180833	-0.052334	0.939212	9	7	0	5	0
2016	C39	6	5.80513	3.51774	16.5563	0.006684	0.270369	1.52939	0.705632	7	6.6	1	2	0
2016	C39	3	5.37528	3.47008	17.5904	0.049294	0.818564	0.189	0.858887	11	6	0	3	0
2016	C13	7	6.632	3.46936	19.1952	0.303075	0.342768	0.131231	0.889489	5	7	24	1	0
2016	C26	6	5.73334	3.99554	18.9716	-0.019118	0.690656	0.206894	0.947915	11	8	6	1	0
2016	C39	6	6.35957	3.43879	14.5759	-0.246205	0.44468	-0.619863	0.376529	11	6.4	1	1	0
2016	C39	5	4.17439	3.58989	15.8952	0.011721	0.528441	0.564704	0.987354	10	4	0	0	0
2016	C39	6	5.36598	3.55459	16.8603	0.118211	0.117225	0.118515	0.810319	9	7	0	2	0
2016	C27	6	4.61512	3.75061	14.9752	0.170986	0.135006	0.185036	0.973322	10	6.6	0	5	0
2016	C17	8	4.69135	3.71745	18.0045	0.310671	0.390043	0.182922	0.979734	10	5.66667	0	3	0
2016	M74	7	3.80666	3.6178	17.1672	0.34091	0.180817	0.204609	0.919042	11	7	0	1	0
2016	C27	6	5.18178	3.84342	18.2018	0.253396	0.373642	0.363207	0.76478	7	6	0	1	0
2016	C33	6	5.93225	4.07037	17.7971	0.181828	0.380318	0.159221	0.905928	9	8	0	3	0
2016	C18	4	4.94164	3.80788	17.7126	0.236589	0.402741	-0.045571	0.980374	9	5.75	0	2	0
2016	C26	6	6.8638	3.63796	17.239	0.574042	0.452753	-0.113333	0.973516	10	7.5	0	1	0
2016	C26	6	6.03787	3.50789	17.6988	0.211748	0.308421	0.593057	0.839158	9	6.5	0	2	0
2016	C26	6	5.01064	3.87035	15.5703	0.203064	0.17246	0.457799	0.894752	8	6	0	5	0
2016	C27	6	5.2575	3.45272	18.3625	0.25245	0.531434	0.295225	0.87477	18	6.375	1	6	0
2016	C39	6	5.12396	3.63505	17.4042	0.052661	0.199447	0.820347	0.869007	7	6	0	1	0
2016	C39	8	7.55591	3.29552	21.8158	1.00303	0.407662	0.25608	0.984068	9	6.28571	33	5	0
2016	C34	6	4.98361	3.51337	18.3055	0.094102	0.698482	0.121729	0.937554	10	7	1	1	0
2016	C29	6	3.85015	3.5155	17.8523	-0.051082	0.595786	0.213543	0.961676	12	6	0	3	0
2016	C27	6	6.31897	3.62235	19.0304	0.164077	0.510192	0.072622	0.949626	9	7	5	9	0
2016	C27	6	6.2653	3.51591	16.8087	0.57983	0.276352	0.366808	0.95537	10	5	0	2	0
2016	C39	6	5.85793	3.42339	17.7793	0.11512	0.486942	0.02224	0.888782	6	6	0	2	0
2016	C28	6	5.49717	3.47765	16.8475	0.202301	0.577767	0.342266	0.816596	14	5.66667	1	5	0
2016	C39	6	5.35659	3.48709	19.043	0.210313	0.368738	0.137805	0.899958	9	5	0	1	0
2016	C35	7	4.74493	3.70079	17.9889	-0.144253	0.6234	0.011999	0.963781	11	6.66667	2	3	0
2016	C35	6	5.57595	3.9701	15.9872	-0.138205	0.345715	-0.49678	0.754574	9	5.66667	0	3	0
2016	C27	6	5.75257	3.51491	16.4831	0.118628	0.310655	0.170381	0.889228	10	7.5	0	6	0
2016	C27	6	4.8828	3.51743	17.2159	0.115995	0.139709	4.19063	0.636656	11	6.66667	0	2	0
2016	C27	6	5.72685	3.78732	18.9383	0.502636	0.533074	0.215848	0.526202	9	7.42857	0	7	0
2016	C26	6	5.56452	3.63118	16.6727	0.31371	0.171056	0.356228	0.961632	9	7	0	2	0
2016	C36	6	6.12249	4.17964	17.0191	0.406335	0.191519	0.182437	0.954668	11	6	0	3	0
2016	C39	6	5.46383	4.55772	17.9492	0.193445	0.485358	0.195192	0.972772	15	7	42	5	0
2016	C38	3	4.89035	3.42692	16.6604	0.018883	0.620558	-0.30637	0.946382	8	7	0	1	0
2016	C36	5	5.0689	3.47761	17.8783	0.259365	0.39265	0.511254	0.931204	9	6	1	2	0
2016	C26	6	4.20469	3.67554	15.0987	0.15077	0.565095	0.152489	0.96571	8	7	2	2	0
2016	C39	6	6.92461	3.42222	19.4657	0.109493	0.656888	-0.031019	0.959769	10	7.16667	1	5	0
2016	C32	6	6.29527	3.51342	17.2446	0.820644	0.346108	0.20925	0.929554	10	6	3	1	0
2016	C39	6	5.09987	3.67795	19.7812	0.096556	0.367903	0.088413	0.977374	9	7	0	3	0
2016	C39	8	6.03787	3.49519	19.5823	0.26864	0.339573	1.15966	0.822372	12	5.5	1	3	0
2016	C32	6	6.80017	3.49349	17.0038	0.592893	0.482906	0.065627	0.708127	11	7	13	2	0
2016	C26	8	6.93828	3.83103	18.6361	0.221069	0.354179	-0.807391	0.890246	9	6	4	1	0
2016	C34	6	4.70953	3.5941	17.4768	0.229108	0.228187	0.260768	0.959563	11	6	0	2	0
2016	C39	8	5.95584	3.55603	18.811	0.387951	0.42114	0.459164	0.94543	7	8	1	1	0
2016	C33	6	5.04343	3.47428	16.2233	0.14984	0.198424	0.222102	0.962199	10	6	0	1	0
2016	C39	6	5.02388	3.71053	17.5029	0.24236	0.114889	0.061657	0.974617	9	6	0	1	0
2016	C33	6	4.92725	3.7359	15.1826	0.149745	0.338653	0.022334	0.953909	9	7	2	3	0
2016	C36	7	6.63463	3.51593	17.5085	-0.012274	0.661655	0.153894	0.944528	7	5.83333	0	4	0
2016	C21	6	4.67283	3.51599	16.7611	0.328175	0.482801	2.06101	0.931617	10	6.25	0	4	0
2016	C38	7	5.46383	3.83535	17.073	0.293943	0.553161	0.007934	0.940939	10	6	0	4	0
2016	C28	6	5.273	3.33852	18.772	0.117648	0.636332	0.092062	0.967956	9	5.75	0	3	0
2016	C26	4	5.59842	3.83277	17.0268	0.141811	0.493807	0.654793	0.932051	9	8	58	2	0
2016	C26	6	5.10595	3.74779	16.6308	0.24548	0.200868	0.195681	0.753773	9	6.5	0	3	0
2016	C38	8	5.01728	3.51624	17.9776	0.260141	0.310281	0.172657	0.954682	12	5	0	3	0
2016	C39	5	5.68698	3.59959	18.6158	0.080321	0.79418	-0.010583	0.967345	14	7	82	3	0
2016	C36	5	5.58725	3.95598	16.5503	0.15477	0.517528	0.780601	0.969241	11	6.75	2	4	0
2016	C22	6	5.75574	3.83692	16.7578	0.133658	0.402458	0.102107	0.969423	10	7	0	1	0
2016	C17	6	4.85203	3.79455	16.1632	0.165983	0.471674	0.39014	0.934796	10	5.5	1	1	0
2016	C38	6	5.743	4.06118	17.432	0.467183	0.292435	0.413711	0.983813	7	6.33333	1	2	0
2016	C39	6	5.42053	3.79771	17.6849	0.22473	0.250558	0.127752	0.719547	9	7	0	1	0
2016	C34	6	4.5326	3.80995	15.8745	0.133403	0.265839	0.018809	0.94098	8	6	0	3	0
2016	C22	6	4.61512	3.75585	16.643	0.282288	0.193883	0.101123	0.971084	7	8	0	1	0
2016	C29	5	4.70048	3.721	15.6552	0.268025	0.237475	0.254651	0.949553	8	6	0	2	0
2016	C38	8	5.34711	3.99669	18.5391	0.121045	0.387199	0.02157	0.684099	9	6.5	9	2	0
2016	C39	6	5.29832	3.47515	17.3261	-0.216843	0.291393	0.845127	0.697124	8	6	0	2	0
2016	C34	8	4.84419	3.63311	16.4482	-0.11302	0.177871	-0.780262	0.964581	8	6.5	2	2	0
2016	C38	6	5.18739	3.59074	18.4243	0.27575	0.412607	0.166361	0.971729	11	7	2	1	0
2016	C34	7	4.98361	3.88843	15.8888	0.30333	0.401952	0.225717	0.86608	10	6.42857	0	6	0
2016	C38	6	5.48894	3.62624	17.061	0.312178	0.221811	0.056456	0.947169	13	6.33333	0	3	0
2016	C34	6	4.51086	3.75224	17.4351	0.15064	0.608029	0.108331	0.959095	9	6	6	2	0
2016	C34	6	5.33754	3.59544	18.543	0.115264	0.526422	0.612505	0.787404	11	8	0	2	0
2016	C32	6	5.22036	3.74827	17.6572	0.425823	0.099894	0.416621	0.950664	5	6	0	2	0
2016	C38	8	5.55296	3.67791	17.538	0.383195	0.425766	0.39486	0.949761	7	6.75	2	2	0
2016	C33	6	5.57973	3.75792	17.0772	0.20289	0.590877	0.241428	0.951426	6	7	0	2	0
2016	C35	6	5.45959	3.87502	16.6244	0.145127	0.465051	0.121383	0.902698	9	6.16667	0	6	0
2016	C34	6	4.39445	3.71514	14.8955	0.513311	0.079651	0.060151	0.989267	13	6	0	2	0
2016	C34	5	5.52943	3.76444	18.0388	0.224796	0.272819	0.46261	0.920131	11	6.5	0	2	0
2016	C27	7	5.4848	3.73085	15.9975	0.23289	0.259398	0.414127	0.963477	10	6.75	0	4	0
2016	C18	7	5.73979	3.68321	17.4029	0.524218	0.227771	0.0921	0.960979	13	5.75	0	7	0
2016	C22	5	5.3033	3.63275	16.1347	0.151321	0.389639	0.834993	0.786315	8	7	0	1	0
2016	C27	5	5.27811	3.8981	17.7223	0.074025	0.325632	0.111709	0.977374	11	8	0	2	0
2016	C14	6	7.86787	3.83722	18.0264	-0.417648	0.516049	0.99197	0.943428	10	6.42857	0	4	0
2016	C21	7	8.04173	3.67795	16.3644	0.63637	0.252202	0.197252	0.950369	7	6.33333	0	4	0
2016	C39	5	6.07993	3.63451	16.3367	0.304194	0.114533	-0.047962	0.98311	7	7	1	3	0
2016	C39	6	5.28827	3.73466	16.3447	0.589686	0.37947	0.244631	0.966287	7	6	0	0	0
2016	C27	6	4.38203	3.77846	17.0889	0.414552	0.059594	0.202892	0.892958	7	6	0	2	0
2016	C39	5	6.3699	4.07514	19.4116	0.123746	0.301581	0.480124	0.95027	12	8	3	3	0
2016	C26	7	4.38203	3.73057	16.2949	0.241494	0.236896	0.816842	0.939886	9	6.5	1	2	0
2016	C39	6	5.54518	3.99024	16.0829	0.374936	0.287857	0.756398	0.83284	10	8	2	1	0
2016	C26	5	6.99577	3.87498	18.4254	0.393813	0.380996	-0.039549	0.930526	5	5.5	0	2	0
2016	C36	5	6.85646	3.82721	16.8352	0.179274	0.44551	0.72692	0.94221	9	6	3	1	0
2016	C36	6	4.63473	3.9907	17.4884	0.058267	0.480659	0.229405	0.963186	10	6	0	5	0
2016	C36	8	9.92152	3.24536	21.0752	0.103896	0.618053	0.101406	0.937877	6	7	366	2	0
2016	C26	6	5.61677	3.55615	19.2713	0.669325	0.382996	0.303365	0.968652	16	6	20	4	0
2016	C34	7	3.7612	3.44342	16.0195	0.264417	0.270509	-0.003318	0.969748	16	6	0	3	0
2016	C26	7	7.10579	3.81279	17.1535	0.117844	0.294027	1.86816	0.650835	9	6	0	1	0
2016	C27	6	6.58203	3.75671	17.5982	0.440593	0.146842	0.082008	0.943346	14	8	0	2	0
2016	C38	7	5.50939	3.94549	16.4714	0.156039	0.442447	-0.049961	0.787298	11	5	0	2	0
2016	C35	6	5.00395	3.95655	16.99	0.154512	0.418534	-0.002154	0.891775	11	5	1	2	0
2016	C33	6	6.30262	3.88722	15.338	0.515652	0.48343	0.14703	0.901918	10	6.9	1	9	0
2016	C38	6	5.92693	4.06799	16.2363	0.178824	0.392125	-0.076551	0.895444	6	7	0	5	0
2016	C38	5	5.42495	4.22854	16.3447	0.111098	0.307085	0.394115	0.959745	7	6.28571	0	1	0
2016	C14	7	4.83628	3.90586	17.2829	0.226407	0.296992	0.184025	0.713372	12	7	3	0	0
2016	C26	6	4.99043	3.45737	17.1142	0.094497	0.095412	0.440419	0.926942	9	6	0	3	0
2016	C18	6	5.14166	3.97155	15.7932	0.253245	0.180117	0.392767	0.949245	7	6.6	0	5	0
2016	C39	8	5.9162	3.82799	17.1553	0.532958	0.201834	-0.104592	0.877751	11	6.5	0	3	0
2016	C26	6	4.79579	3.79767	16.3209	0.269542	0.473077	0.362257	0.955036	9	6	1	5	0
2016	C29	8	4.31749	4.07637	18.0307	0.327241	0.415596	0.20202	0.919956	9	6.66667	0	3	0
2016	C35	6	4.45435	3.59028	16.0652	0.1093	0.146409	0.133262	0.637661	9	7	0	2	0
2016	C39	6	5.90263	3.67082	16.5517	0.065875	0.490847	0.048789	0.892498	8	6.25	0	5	0
2016	C36	6	6.04737	3.70585	16.8486	0.226739	0.459569	0.152533	0.825027	11	8	0	1	0
2016	C36	6	5.04343	4.17664	15.6044	0.481319	0.333559	0.112288	0.969292	11	7.33333	0	4	0
2016	C26	6	3.97029	4.10956	13.1896	0.130135	0.186871	0.436377	0.942844	9	8	0	1	0
2016	C38	6	5.77144	3.71795	17.2946	0.204108	0.583264	-0.300411	0.885038	7	6	0	1	0
2016	C26	6	5.11799	4.22811	15.8996	0.395841	0.103832	-0.013283	0.95162	12	7	1	2	0
2016	C42	6	6.44572	3.8296	19.32	0.26062	0.527949	0.079175	0.762221	13	6.5	4	5	0
2016	C19	8	5.04343	4.09843	16.6188	0.081216	0.124678	0.209984	0.983365	9	7.33333	3	3	0
2016	C29	6	5.2575	4.06743	15.9704	0.063323	0.380419	0.157023	0.941851	10	7	1	2	0
2016	C38	6	4.96284	3.68221	15.0014	0.646758	0.176424	0.285573	0.956614	12	7	0	1	0
2016	C24	5	5.88053	5.10253	17.1102	0.239953	0.299793	-0.072704	0.921546	7	6	0	2	0
2016	C39	6	5.67332	4.07549	17.2597	0.354438	0.314932	0.127951	0.746916	9	6.5	2	2	0
2016	B11	7	4.35671	3.67778	16.5083	-0.008901	0.449324	0.529326	0.82538	12	6	0	3	0
2016	C34	6	5.33272	3.94095	16.4092	0.365031	0.328319	0.049808	0.836837	11	7	0	3	0
2016	C34	5	4.04305	3.73402	17.4138	0.076113	0.428301	0.760924	0.886335	9	6.33333	0	1	0
2016	C35	6	4.58497	3.76944	18.5687	0.614154	0.128298	-0.046339	0.98621	8	7.5	1	3	0
2016	C38	6	5.29832	3.74091	15.5852	0.231232	0.471203	0.176589	0.963568	13	6	0	3	0
2016	C35	5	4.82831	3.88689	16.5785	0.206115	0.152067	0.139578	0.971697	11	6	0	1	0
2016	C33	6	6.13988	3.87128	18.9935	0.330015	0.645846	-0.092865	0.968087	9	6.25	1	2	0
2016	C38	5	5.49306	3.99792	17.0789	0.333419	0.50967	-0.185079	0.953064	9	7	5	2	0
2016	C36	5	5.0689	4.06231	16.1583	0.001013	0.33355	0.472826	0.928906	13	6	0	2	0
2016	C32	6	6.21661	3.63135	17.9922	0.103669	0.699339	0.334408	0.90033	10	6	11	2	0
2016	C41	6	6.05912	3.49572	18.5818	0.071397	0.723899	-0.00138	0.846877	9	7	0	1	0
2016	C36	4	4.47734	3.76447	15.3496	0.243245	0.124187	0.228377	0.900794	11	6.5	0	3	0
2016	C13	6	5.04986	3.64837	16.8559	0.331019	0.196462	0.159982	0.983545	14	6	0	4	0
2016	C39	6	6.34036	3.84958	14.5592	0.185692	0.067911	0.017944	0.966749	12	8	0	3	0
2016	C38	7	5.2575	4.02728	17.6833	0.125576	0.301934	0.147646	0.982743	13	6.5	7	6	0
2016	C26	8	5.24702	3.92074	15.8773	0.341329	0.234897	0.481845	0.974167	12	5.66667	6	3	0
2016	C29	6	5.35186	3.71926	14.1557	0.143348	0.196197	0.308019	0.960121	8	6	0	0	0
2016	M74	7	4.34381	3.71602	14.1015	0.101137	0.311827	0.383958	0.918808	9	8	0	1	0
2016	C39	6	6.47697	3.87737	17.9252	0.164829	0.613931	0.148782	0.978713	11	6	6	1	0
2016	C39	6	0	4.56862	17.0841	-0.067403	0.803202	0.342532	0.988659	8	6	8	0	0
2016	C38	6	0	4.02278	15.8352	0.433213	0.439376	-0.086815	0.985956	7	8	8	1	0
2016	C34	6	0	3.85724	17.34	0.002832	0.360659	0.136158	0.971812	14	8	8	2	0
2016	C22	6	0	3.83686	17.7676	0.073529	0.417942	0.225439	0.977386	10	7.125	8	5	0
2016	C38	6	6.47851	3.6104	18.1591	0.137064	0.748315	2.87934	0.960145	9	6.25	14	2	0
2016	C35	7	5.99645	3.46303	17.4751	0.376714	0.367048	0.111545	0.726275	6	6.6	0	3	0
2016	C27	6	5.31321	3.49364	16.7705	0.107628	0.326013	0.263398	0.875855	9	6.66667	0	2	0
2016	C35	6	4.46591	3.88786	17.3247	0.100176	0.350845	0.17283	0.836361	8	5.8	0	4	0
2016	C26	6	5.57973	3.46071	17.0832	0.446106	0.210507	0.086069	0.782782	9	6	0	1	0
2016	C26	7	5.2832	3.82967	17.4244	0.235733	0.134061	0.126107	0.90476	9	6.5	0	4	0
2016	C39	4	4.8752	3.7077	16.223	0.201975	0.050232	0.265687	0.986769	14	6	0	2	0
2016	C39	6	5.36129	3.52623	15.3579	0.131397	0.246627	-0.018779	0.652125	8	6.5	1	5	0
2016	C35	7	5.51343	3.73154	15.4494	0.246616	0.241479	0.704453	0.863287	12	6	0	4	0
2016	C35	6	6.03069	3.74048	17.8189	0.020703	0.577905	1.06043	0.729044	12	6.33333	5	2	0
2016	C38	7	5.48064	3.6673	17.4224	0.130451	0.475676	0.659373	0.926944	10	7	0	2	0
2016	C30	6	4.35671	3.62658	16.0467	0.128109	0.237778	-0.162813	0.985173	10	7	2	3	0
2016	C38	6	6.45205	3.90467	19.9353	0.175012	0.309037	0.122976	0.933549	10	7.33333	4	2	0
2016	C38	7	5.9108	3.72385	17.3506	0.145501	0.380014	0.20368	0.844374	11	7.25	0	3	0
2016	C39	8	6.18002	3.78847	18.1985	0.12817	0.100288	1.40418	0.932708	8	6	5	3	0
2016	C39	5	4.46591	3.66358	17.1321	0.236513	0.303042	0.558066	0.736781	9	6.4	2	2	0
2016	C26	8	5.44674	3.79795	18.0122	0.050305	0.462255	0.119257	0.945909	13	6.75	0	4	0
2016	C34	6	5.2933	3.45514	16.3855	0.112396	0.64626	0.153723	0.943324	9	6.5	0	3	0
2016	C35	6	4.85203	3.72232	17.3032	0.128458	0.382908	0.257867	0.807616	9	6	3	2	0
2016	C36	6	6.1591	3.55786	17.5645	0.235525	0.529447	0.46893	0.802657	10	7	4	2	0
2016	C39	6	5.95064	3.57793	17.7491	0.234024	0.204444	-0.561257	0.870078	10	6	0	0	0
2016	C39	6	5.33272	3.54851	18.1662	0.030505	0.241706	-0.197161	0.987288	10	6	67	0	0
2016	C26	6	5.36129	3.59463	15.3732	0.265346	0.063609	0.157948	0.608885	6	7	1	1	0
2016	C40	7	4.47734	3.31003	15.9259	0.063423	0.20094	0.442871	0.774334	8	5.5	0	2	0
2016	C39	6	4.55388	3.67477	16.2118	0.268099	0.253699	0.395512	0.943387	9	6.5	0	3	0
2016	C39	7	5.84644	3.74964	18.3863	0.362848	0.487858	0.331656	0.93734	8	6	4	3	0
2016	C27	6	5.75574	3.97893	16.4759	-0.026584	0.069465	0.934311	0.914203	7	6	0	1	0
2016	C37	6	6.15486	3.64446	17.2949	0.015218	0.45898	0.178968	0.830208	6	7	2	1	0
2016	C38	8	5.66988	3.67058	19.835	0.809274	0.375173	0.220878	0.924849	9	6	4	1	0
2016	C38	6	4.67283	3.74517	15.8885	0.254374	0.296026	1.1132	0.904888	17	7	4	2	0
2016	C35	6	5.10595	3.4607	17.1435	0.115675	0.472131	1.20376	0.757541	8	7	0	3	0
2016	C26	6	4.90527	3.70266	16.1221	0.044217	0.590858	-0.203723	0.96314	11	6	3	2	0
2016	C40	6	5.99396	3.90758	17.6618	0.269756	0.162212	1.45794	0.822435	9	6.5	0	4	0
2016	C13	6	4.97673	3.41385	17.4658	0.223235	0.388163	0.536237	0.953575	12	7.5	6	3	0
2016	C39	6	3.09104	3.72651	15.0094	-0.18897	0.079713	1.44007	0.715734	12	7	0	1	0
2016	C34	7	5.35659	4.15337	18.2677	0.241301	0.432867	0.44403	0.590024	9	6.75	0	3	0
2016	C27	5	6.14847	3.91052	18.0322	0.06162	0.538806	0.043713	0.887286	11	7	9	2	0
2016	C34	6	2.19722	3.62749	15.8456	0.241613	0.126791	0.061392	0.983797	11	7	0	3	0
2016	C39	7	4.98361	3.56831	16.9054	0.067715	0.207192	0.37839	0.973221	7	6	2	1	0
2016	C39	6	5.5835	3.57004	16.0423	0.118096	0.238085	0.036665	0.844795	8	6	6	1	0
2016	C40	7	5.34711	3.52185	16.182	0.155446	0.267474	0.460201	0.785903	9	6	0	1	0
2016	C35	7	5.04343	4.07574	17.5998	0.318654	0.285421	0.30159	0.952771	9	7	6	2	0
2016	C35	6	4.94164	3.89278	17.7943	0.053266	0.329898	6.12267	0.682695	10	7.66667	0	3	0
2016	C36	7	5.15329	3.62887	16.5479	0.121508	0.647774	0.036806	0.97746	17	7.25	0	2	0
2016	C39	5	5.63835	3.51993	17.5014	0.057638	0.18654	0.707899	0.917504	6	8	0	2	0
2016	C30	7	4.76217	3.77694	16.3231	0.149217	0.13196	0.486344	0.930945	9	8	0	1	0
2016	C29	7	5.16479	3.71367	17.8852	0.15507	0.315054	0.715448	0.917835	7	5.85714	0	3	0
2016	C34	7	5.5835	3.70513	17.628	0.09533	0.41757	0.223776	0.93718	12	7	0	0	0
2016	C34	6	3.68888	3.57362	16.5966	0.208649	0.143519	0.168699	0.982321	9	8	0	1	0
2016	C27	6	5.55296	3.63655	16.2802	0.179932	0.09869	0.117621	0.641439	10	6	0	1	0
2016	C35	7	5.19296	3.99206	17.4653	0.222126	0.285346	0.22913	0.740679	9	6.33333	0	4	0
2016	C30	7	4.94876	3.70473	16.8347	0.469144	0.234999	0.048001	0.942607	15	7	0	1	0
2016	C29	8	5.15329	3.65286	17.5732	0.101712	0.30038	0.690567	0.941059	9	7.25	0	1	0
2016	C35	7	5.24702	3.57592	16.1969	0.021893	0.471085	0.633694	0.815641	10	6.25	8	1	0
2016	C40	6	6.40357	3.71793	18.6533	0.282708	0.439043	0.765618	0.832872	7	7	23	3	0
2016	C35	5	5.03044	3.92767	17.5968	0.100815	0.164701	0.080802	0.86749	10	6.4	3	6	0
2016	C38	2	6.2519	3.90895	18.0812	0.280351	0.707056	0.237165	0.958946	6	7.66667	23	2	0
2016	C38	5	5.77765	3.86028	15.6836	0.552668	0.419329	0.453956	0.841316	15	6.83333	0	6	0
2016	C38	6	4.85981	3.77951	15.7398	0.117036	0.258778	0.583135	0.897655	6	7	0	2	0
2016	C29	7	5.3799	3.99417	17.5209	0.168804	0.446166	0.057265	0.977117	12	6.33333	0	3	0
2016	C29	6	5.80814	3.85743	17.9742	0.632438	0.426415	0.113574	0.974189	7	6	0	1	0
2016	C30	6	5.07517	3.78735	17.6994	0.265785	0.272676	0.201052	0.888231	12	6	1	5	0
2016	C39	6	5.34711	3.42017	16.2816	-0.010556	0.42834	0.073373	0.96766	7	6	0	2	0
2016	C29	6	3.78419	3.71509	16.9854	0.178783	0.359404	0.715403	0.729738	9	6	0	2	0
2016	C39	6	5.42935	3.61663	17.1352	0.272393	0.415422	0.002391	0.950711	10	6.5	0	1	0
2016	C30	6	5.03044	3.58234	16.9472	0.141967	0.147575	0.459761	0.933384	11	6	1	2	0
2016	C26	7	5.50533	3.56787	16.4769	0.129316	0.145854	-0.164818	0.85871	10	5	1	4	0
2016	C35	6	5.71043	3.77916	17.4438	0.162047	0.123126	0.823225	0.621408	7	6.4	0	4	0
2016	C35	6	5.0876	3.89935	16.6488	0.481101	0.265513	0.235923	0.808973	11	6.16667	0	3	0
2016	C38	6	4.27667	3.98047	17.4534	0.059542	0.185809	1.32553	0.589735	11	7	0	1	0
2016	C27	4	5.30827	3.52501	16.0033	0.09136	0.33348	0.162625	0.758084	15	6	0	4	0
2016	C27	6	5.0814	3.78632	16.3342	0.259161	0.269029	0.039253	0.949281	9	6.5	0	1	0
2016	C39	6	5.49306	3.67116	17.798	0.023505	0.571387	0.089655	0.781306	12	6.8	0	5	0
2016	C34	6	5.1299	3.71787	16.9231	0.092305	0.306406	-0.028418	0.911421	7	6.5	0	4	0
2016	C40	7	5.31812	3.75942	16.1134	0.283547	0.130257	0.578086	0.944176	12	6	0	3	0
2016	C34	6	4.44265	3.68044	14.9736	0.053167	0.34152	0.152371	0.938322	7	6	0	2	0
2016	C34	5	5.273	3.98876	17.3428	0.019819	0.257089	-0.032031	0.841143	9	7.5	0	2	0
2016	C38	6	4.91998	3.67873	17.0296	0.27184	0.538366	1.03346	0.952951	7	6.4	0	5	0
2016	C35	6	5.16479	3.95709	17.8033	0.257972	0.458804	-0.988117	0.988816	10	6	0	2	0
2016	C38	6	6.76849	3.89086	18.1997	0.274329	0.488396	2.26668	0.992504	10	7	80	2	0
2016	C35	6	4.97673	3.67648	16.2147	0.078576	0.640136	0.406889	0.761878	8	7	0	1	0
2016	C38	6	5.01064	3.86024	16.3758	0.0747	0.398235	0.135422	0.780455	9	6	0	1	0
2016	C39	6	5.10595	3.66799	16.6539	0.120353	0.39939	-0.193066	0.589499	8	7	0	2	0
2016	C26	6	5.42053	3.56626	17.2196	0.291002	0.210058	0.434784	0.968351	12	7	0	3	0
2016	C27	6	4.90527	3.86075	17.0283	0.168352	0.196131	0.165673	0.884397	11	6	1	1	0
2016	C39	8	6.44254	3.98948	18.3699	0.232271	0.45607	0.446584	0.740596	13	8	1	1	0
2016	C35	7	5.54126	3.64813	18.6587	0.485287	0.132799	0.049801	0.965573	8	8	3	2	0
2016	C40	6	5.27811	3.64819	16.9562	0.274553	0.1892	-0.036164	0.651594	14	6	0	4	0
2016	C35	6	5.5835	3.67759	17.7644	0.187767	0.180105	0.321692	0.769005	12	7.5	0	1	0
2016	C39	6	5.53733	3.40458	0	0.020598	0.120811	0.887379	0.846596	7	6	0	3	0
2016	C35	7	4.91265	3.55541	17.9503	0.29809	0.165921	0.686695	0.952635	10	6.14286	7	4	0
2016	C35	7	5.0814	3.72134	16.3938	0.092957	0.272099	0.4286	0.525363	11	6	0	1	0
2016	C39	6	5.23644	3.7462	17.0905	0.206922	0.284344	0.061443	0.80683	9	7.2	0	3	0
2016	C39	6	6.08677	3.61232	16.8098	0.21649	0.705385	-0.106911	0.939862	12	8	0	1	0
2016	C39	5	5.79301	3.59489	20.0807	0.070662	0.497851	0.11672	0.883111	12	6.25	17	4	0
2016	C29	7	4.18965	3.98802	15.1992	0.10858	0.533158	-0.614966	0.975375	11	5.5	0	2	0
2016	C35	6	5.0626	3.56572	16.4556	0.235668	0.169435	-0.117408	0.695197	8	6.66667	0	4	0
2016	C39	5	6.25383	3.89013	16.8036	0.591863	0.135587	0.275302	0.983189	9	8	1	1	0
2016	C33	6	5.32301	3.97635	16.3762	0.101625	0.317989	0.367364	0.974762	11	6	0	3	0
2016	C35	7	5.40268	3.64856	16.7178	0.066142	0.410943	1.31615	0.793747	7	6	10	2	0
2016	C38	6	4.46591	3.61652	16.6134	0.294389	0.120665	0.131825	0.939698	6	5	0	1	0
2016	C39	6	5.34233	3.71233	16.6029	0.051915	0.057281	0.405404	0.970808	9	6.2	0	2	0
2016	C39	7	5.64545	4.18594	16.2763	0.191986	0.131746	0.249836	0.716793	8	5.5	0	2	0
2016	C39	6	5.53339	3.775	17.2589	0.11093	0.173153	0.439353	0.533127	9	6.5	9	2	0
2016	C35	6	5.56068	3.70282	17.1881	0.191169	0.433965	0.046835	0.837568	13	6	13	3	0
2016	C40	6	5.29832	3.5081	17.5748	0.719426	0.271409	-0.15148	0.918085	10	6	2	2	0
2016	C27	5	5.0626	3.58211	16.7829	0.366585	0.52286	0.36906	0.910661	12	7	0	3	0
2016	C40	6	5.11799	3.86178	16.7751	0.011191	0.532352	2.30048	0.823394	12	6.25	4	3	0
2016	C39	6	4.96284	3.53376	16.9833	0.465016	0.186284	0.2534	0.941608	6	6.5	3	2	0
2016	C35	7	4.68213	3.54625	16.3681	0.378607	0.134169	2.87826	0.963886	8	6.28571	0	2	0
2016	C26	6	4.07754	3.42378	14.6154	0.386639	0.396658	-0.02839	0.646891	9	6	2	3	0
2016	C39	7	5.49306	3.69983	16.6788	0.444523	0.403488	0.287855	0.972096	12	7	0	1	0
2016	C39	6	4.20469	3.80128	15.6218	0.035562	0.198674	0.137261	0.74271	7	6.5	3	2	0
2016	C39	7	5.45532	3.47045	16.5368	0.448215	0.712472	0.716876	0.980426	7	7	6	3	0
2016	C38	6	4.93447	3.74865	16.6586	0.144533	0.490318	3.06421	0.990846	9	7	1	2	0
2016	C39	6	5.54126	4.11744	18.6534	0.926138	0.125705	0.096241	0.96067	7	7	1	1	0
2016	C30	6	5.03044	3.46961	15.3649	0.241829	0.331969	-0.040125	0.832071	7	5	0	1	0
2016	C35	7	4.67283	3.66865	16.7697	0.224002	0.523338	0.098017	0.913905	9	7	0	2	0
2016	C34	6	4.81218	3.71092	16.1289	0.26024	0.093929	0.053699	0.959058	9	6	0	3	0
2016	C26	6	5.24702	3.81129	17.3808	0.395894	0.118165	-0.19951	0.780915	7	6.5	0	2	0
2016	C36	8	8.4974	3.75292	18.4229	0.25712	0.655442	0.543825	0.955503	10	8	1	1	0
2016	B07	8	9.32394	2.42516	22.7995	0.128139	0.444468	0.169665	0.939026	12	8	1320	2	0
2016	C35	7	7.70886	3.53818	19.9318	0.128009	0.618996	0.288608	0.931379	11	8	0	4	0
2016	C27	8	4.8752	3.84422	18.4349	0.277801	0.606448	0.104821	0.955434	11	7	0	1	0
2016	C27	8	6.11147	3.90936	18.5393	0.450364	0.145974	0.033959	0.857988	13	8	0	4	0
2016	C20	5	3.8712	4.07195	18.7887	0.275425	0.192468	-0.083272	0.831705	7	7	0	1	0
2016	C27	6	6.70441	3.96617	19.4236	0.20673	0.54659	0.161716	0.764542	11	6	1	3	0
2016	C36	6	4.51086	3.91747	16.5744	0.258972	0.649196	0.505347	0.961166	13	5.66667	0	6	0
2016	C38	8	6.91374	3.77476	20.2603	0.178254	0.634413	0.638011	0.954427	13	8	3	2	0
2016	C26	8	6.71659	3.6376	19.4639	-0.192002	0.9248	1.23115	0.935809	17	8	1	2	0
2016	C39	8	6.06379	3.67198	20.6639	0.976722	0.573765	0.546695	0.958471	8	6.5	3	5	0
2016	C36	8	8.76452	2.96032	22.3514	0.576859	0.601955	0.252435	0.980592	8	7.45455	37	4	0
2016	C38	6	5.48894	4.03538	17.8615	0.275183	0.310614	0.560134	0.897624	7	7	1	1	0
2016	C32	8	5.96871	4.03772	17.1939	0.390775	0.622761	0.186444	0.954218	9	6	0	3	0
2016	C32	8	6.5582	3.86665	19.3397	0.151945	0.372318	0.149302	0.966069	17	5	0	1	0
2016	C39	8	4.81218	3.89549	18.3684	0.291292	0.4703	1.86847	0.967121	13	6	0	1	0
2016	B06	8	5.97126	3.77858	17.7119	-0.066721	0.609202	0.393112	0.74294	11	8	2	2	0
2016	C39	6	4.64439	3.92493	17.4538	0.026589	0.304882	0.211184	0.989392	5	7.33333	0	2	0
2016	C26	8	6.43935	3.95362	18.4486	0.057511	0.689035	-0.019511	0.872622	13	6	9	1	0
2016	C29	7	5.87493	3.67999	19.7571	0.212154	0.519946	0.217313	0.913296	13	8	7	4	0
2016	C36	6	4.61512	3.7521	14.9916	0.066	0.536309	0.855415	0.988226	10	7	0	3	0
2016	C37	6	6.79571	3.65078	19.1583	-0.073126	0.678786	-0.271876	0.969111	15	6.6	0	1	0
2016	C26	8	5.72031	3.84966	18.9852	0.04077	0.119875	0.13513	0.957765	15	7.33333	0	3	0
2016	C26	6	5.38907	3.86909	17.303	-0.211635	0.730221	-0.692989	0.803412	18	6	0	0	0
2016	C36	8	7.78406	3.72544	21.2623	0.039044	0.646346	0.628422	0.882413	22	6.5	48	4	0
2016	C35	6	5.17615	3.75259	18.4138	-0.273512	0.85854	0.958739	0.966216	12	6	14	2	0
2016	C30	8	5.743	3.7395	18.5115	0.19098	0.538364	0.068673	0.960222	9	7.125	0	3	0
2016	C18	9	7.43603	3.81018	18.558	0.516869	0.641826	1.36284	0.994504	7	6	0	2	0
2016	C29	6	4.76217	4.0499	15.1148	0.560705	0.27792	-0.007876	0.990666	10	6.75	0	2	0
2016	C39	8	5.3799	4.38285	17.7851	0.491681	0.443599	0.096819	0.971518	11	6	2	0	0
2016	C27	7	7.43248	3.84527	19.6774	0.319602	0.423084	0.078343	0.850267	14	6.8	1	5	0
2016	C39	8	7.32119	3.84888	19.2751	-0.260366	0.788757	0.771345	0.74168	12	7	0	3	0
2016	C38	6	4.79579	4.03389	17.2781	-0.330938	0.643211	-0.111354	0.979362	11	5.5	0	2	0
2016	C32	7	4.27667	3.82777	16.9293	0.041344	0.084538	0.094052	0.989056	8	6.75	0	1	0
2016	C29	8	3.43399	3.81563	17.6697	0.13719	0.584291	-0.190783	0.964576	9	6.5	0	4	0
2016	C36	6	5.71703	3.87728	15.2335	0.054421	0.956045	1.04441	0.988374	10	6.75	0	2	0
2016	C27	7	6.11368	3.90658	17.9068	0.302109	0.206764	-0.018454	0.95042	12	6.71429	0	3	0
2016	C32	8	6.22258	3.8898	18.3035	0.113015	0.214637	-0.110841	0.946819	10	5	1	1	0
2016	C17	6	5.39363	3.8369	16.3358	0.190901	0.510574	-0.012586	0.962536	10	6	0	2	0
2016	C31	6	6.07535	3.98852	17.2272	-0.01018	0.660858	0.073648	0.96054	10	8	0	1	0
2016	B07	8	5.78383	3.64708	20.1942	0.027331	0.699891	0.286684	0.963057	16	7	0	1	0
2016	C39	8	5.42935	4.03748	16.6881	0.056327	0.758494	0.562835	0.919712	15	6	0	3	0
2016	C38	8	4.95583	3.91776	18.5071	0.511889	0.41415	-0.000744	0.973698	10	6.5	2	2	0
2016	C27	7	6.38351	3.79714	19.2438	0.023537	0.612722	-0.080052	0.955867	12	7	7	0	0
2016	C39	8	6.72743	3.73449	19.7404	0.702684	0.378478	0.700195	0.934464	14	7.25	89	3	0
2016	C27	7	6.77079	3.87493	17.9392	1.04134	0.101581	-0.052031	0.980132	12	6.33333	1	4	0
2016	C27	6	5.64191	3.82401	16.858	0.573091	0.291579	0.024601	0.955371	10	6.66667	1	5	0
2016	C39	7	6.18208	3.8655	18.4022	0.114355	0.393898	0.60437	0.951954	8	7	0	1	0
2016	C38	6	4.67283	3.87454	17.06	-0.005092	0.404609	-0.142393	0.973169	10	7.33333	0	2	0
2016	C14	8	5.85793	3.87524	18.3255	0.496959	0.483932	0.209847	0.949887	14	6.33333	3	4	0
2016	C22	8	4.85981	4.03155	19.1138	0.037299	0.548808	0.247947	0.957125	12	5.8	4	3	0
2016	C26	6	6.49224	3.65732	18.9486	0.403811	0.638847	0.08411	0.943089	11	8	7	1	0
2016	C26	7	7.61332	3.99206	18.4422	0.426092	0.310296	0.370091	0.958331	8	6.5	0	4	0
2016	C35	6	6.1334	3.8607	18.3163	0.021785	0.728936	-0.096168	0.935985	13	6	7	1	0
2016	C26	4	5.41165	3.87635	17.8312	0.138128	0.667175	0.183738	0.928822	13	4	4	0	0
2016	C39	6	5.50126	3.83753	18.3454	0.134274	0.243402	0.143534	0.977275	10	5.5	0	1	0
2016	C32	6	5.45959	4.01877	17.0303	0.064983	0.470834	0.246677	0.971766	10	6	0	3	0
2016	B11	6	5.0876	3.49315	17.9846	-0.686746	0.814691	77.1166	0.977743	10	6	0	3	0
2016	B06	7	7.23273	3.65358	18.9964	0.044698	0.664302	0.343905	0.878618	13	5	0	2	0
2016	C27	8	6.20859	3.83577	17.6814	0.115131	0.350768	0.22742	0.87326	9	7	0	6	0
2016	C26	7	6.04973	3.70158	19.3304	0.235164	0.565124	0.157157	0.970415	12	6.88889	0	5	0
2016	C39	6	5.57595	3.8338	17.1479	0.301033	0.400904	0.037748	0.99021	10	6	1	2	0
2016	C27	6	6.28786	4.0645	19.4499	0.220927	0.419181	-0.041786	0.935604	7	6	0	2	0
2016	C35	7	5.45104	3.83311	18.7403	0.176485	0.722267	0.54802	0.974242	9	6.33333	52	4	0
2016	C26	7	6.18415	4.18797	17.0975	0.045454	0.577638	0.320745	0.943208	13	6.66667	2	6	0
2016	C18	6	6.82979	3.81709	17.4915	0.487158	0.585301	0.492433	0.981522	9	6	0	0	0
2016	C18	6	5.33754	3.98117	16.4476	0.10953	0.54585	2.23216	0.989632	12	8	0	1	0
2016	B06	6	5.84932	3.8335	16.3086	-0.492135	0.544134	1.43117	0.913177	14	8	0	0	0
2016	C26	8	5.98896	3.75577	17.9077	0.158527	0.644968	0.159958	0.957814	15	7	2	2	0
2016	C36	8	8.47762	3.62332	22.799	0.12725	0.685693	0.223267	0.945289	12	6.66667	81	2	0
2016	C27	8	6.35437	3.99793	18.5649	0.440819	0.33139	0.430032	0.920287	10	6.44444	0	9	0
2016	C14	8	6.77537	3.91212	19.3677	0.107234	0.349832	-0.24939	0.931757	11	7	0	2	0
2016	C22	8	5.39816	4.07564	17.4101	0.104144	0.391326	0.078666	0.93727	11	6.2	0	3	0
2016	C27	8	6.62672	3.83787	16.4283	0.70469	0.255482	0.027104	0.937625	13	6.66667	1	3	0
2016	C13	7	6.2519	3.91352	19.1634	0.202879	0.448494	-0.406267	0.913676	14	8	13	3	0
2016	C19	8	5.97381	3.83603	16.9938	0.174	0.451476	0.06754	0.948403	10	8	0	0	0
2016	C32	8	5.02388	3.83471	17.8971	-0.052894	0.461661	0.515582	0.982604	10	6.66667	0	2	0
2016	C29	8	5.04986	4.00047	19.1034	0.099281	0.634399	0.441901	0.903227	17	6.66667	49	2	0
2016	C39	8	5.9162	3.91791	18.8448	0.129391	0.391831	-0.012788	0.97625	13	7	3	1	0
2016	C29	7	5.25227	3.87166	17.0027	0.190242	0.68279	1.08979	0.995423	9	6.4	0	4	0
2016	E50	6	6.24804	3.83665	17.9523	0.487579	0.636584	0.611879	0.980619	7	5.5	3	1	0
2016	C38	6	6.05678	3.79796	17.5458	-0.153068	0.575834	-0.045594	0.918742	11	7	0	4	0
2016	C38	6	4.86753	3.99671	17.1396	0.209963	0.508463	0.09415	0.954433	11	6.42857	15	4	0
2016	C26	8	6.10256	3.83769	16.6729	0.332759	0.375455	0.368446	0.97451	12	5.75	10	4	0
2016	C38	7	6.22456	4.003	19.7045	0.293225	0.656001	0.081687	0.94311	9	3	1	2	0
2016	C27	8	5.17615	3.82434	15.6246	0.10694	0.170306	0.199971	0.988565	10	7	0	1	0
2016	C17	8	4.02535	4.04092	15.882	0.126132	0.31752	0.177053	0.977972	13	6.5	0	2	0
2016	C37	8	4.17439	3.79243	17.3455	0.034737	0.156899	0.240173	0.972355	10	8	0	0	0
2016	E50	7	5.0689	3.81669	16.8317	0.053334	0.64597	0.566276	0.941976	9	6.25	1	4	0
2016	B09	8	5.83773	3.65405	18.5882	-0.103794	0.656966	-0.191529	0.687488	16	7.33333	24	1	0
2016	C39	8	6.56667	3.73738	20.0549	0.149758	0.673274	0.255453	0.986086	11	5.5	8	2	0
2016	C30	6	5.2832	3.83021	17.5214	0.013562	0.248714	0.077577	0.935085	13	6.2	0	2	0
2016	C15	7	8.96034	3.43406	11.1894	1.01178	0.327942	0.445893	0.968728	12	8	0	4	0
2016	C27	6	6.20254	3.7554	18.5924	0.435074	0.319422	0.245969	0.925437	11	6.2	0	4	0
2016	C38	6	6.58479	3.75888	19.055	0.342467	0.408727	0.213879	0.974002	12	6	5	2	0
2016	C39	8	6.286	4.3072	19.6735	0.170052	0.521816	0.244427	0.71427	9	6	0	2	0
2016	C35	9	5.2832	3.79059	18.225	0.031052	0.675121	0.569637	0.934055	11	6.66667	1	1	0
2016	C28	6	4.47734	3.90428	14.7531	0.115863	0.057158	0.321532	0.977461	13	5	0	1	0
2016	C35	8	7.27309	3.59726	15.6421	-0.005146	0.884506	-0.107462	0.998738	15	8	0	3	0
2016	C27	6	5.59842	3.89314	15.0958	0.238917	0.281955	-0.039596	0.996936	12	6.5	0	2	0
2016	C27	8	7.59689	3.81823	18.1134	0.402874	0.520813	0.349912	0.961833	9	6.33333	0	8	0
2016	C32	7	6.54391	3.86792	19.0955	0.096719	0.476281	0.345859	0.950091	12	7	0	1	0
2016	C38	8	5.21494	3.82221	17.9056	0.055958	0.934305	1.74801	0.940044	9	6.66667	5	6	0
2016	C27	6	5.73334	3.95746	18.1991	0.430671	0.322252	-0.062399	0.92107	10	7.25	0	3	0
2016	C27	6	5.84064	3.91783	18.0458	0.571934	0.260667	0.016264	0.921215	8	7	0	6	0
2016	C22	6	5.80814	3.76119	20.4739	0.067037	0.579662	0.196811	0.949188	9	6.66667	1	3	0
2016	C27	6	5.40717	4.034	17.6591	0.110615	0.157622	0.074571	0.786771	13	6	0	1	0
2016	C27	7	6.48158	4.06815	18.6995	0.454775	0.471677	-0.003127	0.835789	9	5.5	0	2	0
2016	C38	6	5.24175	3.79774	18.345	0.203394	0.32833	0.201795	0.96265	11	4	0	1	0
2016	C38	8	5.0814	3.82444	18.4629	0.057849	0.653374	0.090807	0.868838	9	6	8	1	0
2016	C35	8	5.9162	3.64215	19.7941	0.098991	0.471474	1.45724	0.935795	9	5	0	1	0
2016	C38	6	5.1985	3.94771	17.8931	0.047344	0.542442	1.61171	0.871439	9	7.125	13	5	0
2016	C34	7	4.48864	3.89691	17.4088	0.078146	0.265493	0.216186	0.948145	12	7.4	0	6	0
2016	C26	6	5.91889	4.07049	19.321	0.014189	0.445078	0.200542	0.912981	9	6	7	2	0
2016	C15	8	7.9645	3.94751	20.7569	0.279184	0.438805	-0.629691	0.857638	10	6	0	2	0
2016	C36	6	6.32972	4.25253	19.9581	-0.062659	0.941317	0.001744	0.966391	18	5	0	2	0
2016	C27	4	4.74493	4.10435	17.3351	0.327931	0.189031	0.822598	0.825404	9	7.5	0	2	0
2016	C42	6	6.06843	4.11082	18.7499	0.035473	0.415069	0.224083	0.704108	11	4	0	1	0
2016	C15	8	4.48864	4.09254	16.8876	0.213406	0.181452	0.179223	0.882304	13	7	0	3	0
2016	C26	8	6.10032	4.11686	17.6262	-0.155553	0.567606	-0.088531	0.940413	13	5.75	2	5	0
2016	C34	8	4.67283	4.0907	18.5766	0.126644	0.590595	0.391426	0.933421	11	8	0	2	0
2016	C26	8	4.91998	3.96023	19.9991	0.080695	0.460735	0.165728	0.943153	10	5	0	2	0
2016	C26	5	5.9135	4.11555	18.568	-0.472502	0.263112	0.681067	0.951673	9	7.25	0	4	0
2016	C30	7	7.40306	3.98856	19.0034	0.663349	0.396014	0.255772	0.959058	9	6.33333	1	4	0
2016	C27	6	5.66643	4.11059	18.8069	0.565294	0.448732	0.170703	0.972644	9	7	0	6	0
2016	C39	6	5.49717	4.14797	16.9838	0.166855	0.677975	5.53448	0.925043	18	7.25	0	2	0
2016	C30	6	3.21888	4.23466	17.6248	0.340934	0.361142	0.299115	0.9556	10	8.5	0	2	0
2016	C38	7	7.48437	3.79346	21.0552	0.188499	0.713685	-0.01941	0.784797	11	6.33333	119	2	0
2016	C26	4	5.32301	4.09722	18.8488	-0.062419	0.873221	-0.220099	0.949271	13	7	0	2	0
2016	C39	7	6.54103	3.98145	20.7271	0.277333	0.260356	0.046528	0.918294	8	6.75	0	1	0
2016	C36	8	5.72359	3.72669	20.4263	0.477744	0.57399	-0.004333	0.975168	9	7.55556	0	3	0
2016	C35	8	4.7362	4.07639	17.8972	0.363787	0.294238	0.074135	0.965959	9	6.5	4	0	0
2016	C39	6	5.94017	3.98768	15.6537	-0.849034	0.476687	-0.357866	1	14	6	0	2	0
2016	C34	8	4.5326	3.91723	17.9978	0.070989	0.710387	0.060525	0.935816	18	6.2	0	4	0
2016	C39	8	5.45104	4.11796	18.4565	0.125788	0.330073	0.245152	0.981461	11	6.4	5	3	0
2016	C39	6	2.70805	3.9537	18.2762	0.087058	0.215051	-0.813386	0.983955	11	5.77778	2	4	0
2016	C26	6	4.36945	3.96317	18.5893	0.205893	0.382717	-0.151562	0.977354	12	5	0	2	0
2016	C35	8	4.96981	4.03193	18.2649	-0.917284	0.935366	0.525231	0.959048	11	7.33333	0	4	0
2016	C34	8	5.1985	3.93932	18.5756	0.678973	0.634843	-0.045892	0.986957	11	7.8	0	1	0
2016	C23	8	5.11199	4.02975	16.7231	0.042675	0.731505	0.426855	0.989712	9	4.5	0	1	0
2016	C39	8	7.15929	3.82404	19.6077	0.152356	0.665423	0.187775	0.945679	9	6.4	74	4	0
2016	C35	7	5.49306	4.07082	16.9237	0.184486	0.370158	0.039637	0.936365	9	5.5	0	1	0
2016	C26	6	4.38203	4.06865	16.2013	-0.193702	0.277618	0.085442	0.948406	14	7	0	1	0
2016	C38	6	3.43399	4.24788	15.6495	0.088897	0.176469	-0.203327	0.997728	17	6	0	8	0
2016	C35	7	4.89035	4.30398	16.9596	0.112796	0.435392	1.28239	0.99236	14	8	3	2	0
2016	C14	4	4.93447	4.06351	16.4685	0.02878	0.372975	0.106243	0.938582	12	6.33333	1	2	0
2016	C38	6	8.28476	3.95925	19.1156	0.062758	0.567824	0.14063	0.8682	11	6	0	1	0
2016	B11	8	6.25383	3.77629	20.0335	-0.416184	0.88668	0.665451	0.997512	9	7.33333	0	2	0
2016	C14	8	5.45959	4.07775	17.6564	0.309825	0.370965	0.069558	0.970538	10	6.5	0	3	0
2016	C30	8	5.65249	4.13307	19.1062	0.030732	0.7244	-0.065947	0.913973	15	6.75	0	3	0
2016	C14	7	5.18178	4.24414	17.0716	-0.101808	0.465676	0.652528	0.739896	14	7.5	0	3	0
2016	C38	6	4.65396	4.19607	18.1478	0.503953	0.301956	0.104679	0.950939	9	6.6	0	2	0
2016	C39	8	4.43082	3.94197	18.5683	0.01441	0.661513	-0.261869	0.983638	8	7.125	0	4	0
2016	C37	8	6.48768	3.86281	19.7009	0.088922	0.617369	0.899056	0.955483	14	7	5	3	0
2016	C34	8	4.62497	4.06267	20.9249	0.591196	0.259251	0.159534	0.972661	10	5.33333	0	3	0
2016	C36	6	5.49717	3.83549	16.9151	0.075734	0.350598	1.87666	0.967091	13	7	0	3	0
2016	C32	6	4.8828	3.79741	18.4463	0.018782	0.973231	0.076593	0.952975	12	7	10	1	0
2016	C15	8	3.17805	3.70638	15.4735	-0.040952	0.438856	0.910749	0.93039	14	7	3	2	0
2016	C38	8	4.89784	3.77389	17.41	0.084375	0.644367	0.067497	0.949828	8	7	0	1	0
2016	C21	6	6.03069	3.90507	17.1291	0.233213	0.535645	0.290206	0.878357	10	6	0	1	0
2016	C38	8	7.31255	3.78575	19.2039	0.185537	0.546751	0.943033	0.964891	12	7.5	2	1	0
2016	C17	8	5.07517	3.87611	17.5267	0.69835	0.178007	0.022329	0.968832	9	6.66667	1	2	0
2016	B09	7	6.83841	3.87329	17.3284	0.144096	0.343576	0.722406	0.775038	8	7	0	2	0
2016	C25	8	5.03044	3.67953	17.1372	0.083219	0.569464	0.44174	0.961003	9	6	0	1	0
2016	C34	6	4.94876	3.99594	17.2074	0.074025	0.402198	0.168337	0.971441	9	5.66667	1	2	0
2016	C30	6	6.79571	3.72624	18.1748	0.352325	0.473534	0.430404	0.988758	9	7	8	2	0
2016	C33	5	5.37528	3.82587	15.9174	-0.526036	0.370454	-0.40664	0.947026	14	6.66667	0	3	0
2016	C35	8	5.39816	3.88164	18.2323	0.139315	0.58339	-0.406947	0.932127	11	7.25	5	5	0
2016	C29	8	5.4848	3.68345	17.753	0.209585	0.64741	0.062827	0.919189	9	5.75	0	4	0
2016	C35	7	4.56435	3.59795	17.6149	0.090664	0.320145	0.068475	0.936894	9	7	0	2	0
2016	B06	8	5.63121	3.65083	18.9066	-0.013397	0.506783	0.92233	0.719768	24	7.5	3	1	0
2016	C28	6	4.58497	3.71668	17.5411	0.022093	0.365342	0.308314	0.959181	7	6	0	3	0
2016	C32	6	5.18178	4.07796	17.7113	0.154744	0.380796	0.346593	0.963386	10	7.5	0	1	0
2016	C26	6	4.83628	4.02561	18.0277	0.046369	0.228447	0.107015	0.923837	8	6	0	1	0
2016	C39	7	5.35186	3.62848	18.353	0.165596	0.510722	0.143739	0.997975	10	7	4	0	0
2016	C28	5	5.23111	3.76724	18.5187	0.225152	0.420099	0.237607	0.971664	12	6.5	0	2	0
2016	C36	8	8.32166	3.59376	20.3226	0.350268	0.453792	0.159929	0.935954	15	6	21	4	0
2016	C17	8	4.46591	3.61155	18.0423	0.183052	0.367695	-0.059504	0.964812	9	6.25	0	2	0
2016	C38	7	5.0626	3.79302	17.6701	0.111464	0.568925	0.139763	0.975143	9	6.5	5	4	0
2016	C40	6	4.8752	3.49098	18.8779	0.19391	0.404999	0.416278	0.969525	13	7.33333	44	3	0
2016	C17	6	5.20401	3.71791	16.8157	0.20444	0.450672	0.453221	0.903076	8	6	0	2	0
2016	C38	6	4.00733	3.50017	17.2853	-0.167948	0.14372	0.057956	0.952288	9	6.5	0	3	0
2016	C33	5	4.2485	4.07778	16.4082	0.227882	0.384125	-0.659298	0.975687	8	7	2	1	0
2016	C35	8	5.2832	3.45032	16.3508	0.080681	0.169338	-0.11368	0.97213	9	7.2	0	1	0
2016	C18	7	6.59304	3.32364	21.0784	0.232248	0.474069	0.2836	0.842615	9	7.33333	0	2	0
2016	C34	8	7.257	3.10928	20.7122	0.118762	0.671777	0.365449	0.96231	10	8	10	2	0
2016	C36	7	5.89715	3.79794	17.246	0.371317	0.301065	0.448309	0.972028	11	6	7	2	0
2016	B11	8	6.88141	3.39824	18.6406	-0.528607	0.561776	0.139916	0.994684	12	8	12	0	0
2016	B06	7	8.09895	2.92842	19.1813	0.017513	0.578412	0.260324	0.833939	8	7	0	0	0
2016	B09	8	7.40853	3.4538	19.6444	0.003673	0.651229	0.171636	0.879838	15	7.33333	15	5	0
2016	C35	6	5.42935	3.68891	18.0229	0.116431	0.475375	0.302752	0.985633	9	7	0	2	0
2016	B09	8	5.0876	3.46567	17.535	-0.014397	0.18133	-0.118373	0.904912	11	6.75	2	4	0
2016	C37	7	7.48773	2.93469	20.6378	0.207576	0.687402	0.915526	0.968183	12	5.8	0	1	0
2016	C39	8	5.23644	3.55479	17.4025	0.135599	0.134659	0.445597	0.95108	11	6	0	4	0
2016	C21	5	4.98361	3.95648	17.175	0.171307	0.44775	0.266363	0.825149	7	5.66667	0	1	0
2016	C26	7	4.89035	3.72287	16.1832	0.431915	0.250388	0.109975	0.798909	11	6.44444	0	10	0
2016	C39	8	7.25418	3.55697	18.6381	0.149604	0.497991	0.75839	0.944135	10	7	2	4	0
2016	C14	7	4.04305	3.96315	17.1721	0.537632	0.108141	-0.091786	0.966291	14	8	0	3	0
2016	C26	8	5.55683	3.55578	16.2485	0.631868	0.166475	-0.185569	0.891676	10	6.5	0	4	0
2016	C27	7	4.78749	3.82736	15.8045	0.187675	0.12303	0.003321	0.819495	11	6	0	2	0
2016	C18	8	6.73697	3.6309	18.4465	0.2169	0.606162	1.50063	0.910932	11	7	0	3	0
2016	C34	8	4.72739	3.7735	16.6914	0.406091	0.467704	-0.10145	0.804906	11	5.66667	0	2	0
2016	C32	8	5.70711	3.69693	17.2053	0.018471	0.587711	0.05945	0.940399	13	6	1	4	0
2016	B09	7	6.68211	3.49674	18.4094	0.102749	0.610458	1.7937	0.709393	8	8	3	1	1
2017	C37	6	5.64545	4.25651	18.9623	0.118746	0.326949	2.29145	0.650707	8	8	0	1	1
2017	C30	8	4.83628	4.40414	18.9846	0.128002	0.55057	0.084987	0.92605	10	6	19	6	1
2017	C39	6	6.15698	4.54153	19.9689	0.394816	0.652011	0.263369	0.991143	8	7	5	1	1
2017	C39	8	7.25982	4.06135	19.1728	0.037514	0.642835	-0.015386	0.985543	11	6.66667	4	3	1
2017	C36	6	5.11799	4.09829	18.4834	0.503993	0.389791	0.254516	0.971382	12	6.66667	0	3	1
2017	C39	6	4.85981	4.07573	17.0398	0.071117	0.160336	0.224184	0.990736	13	8	0	2	1
2017	C13	5	5.31812	4.07409	16.0598	-0.11501	0.818492	-0.087285	0.97255	11	6.83333	0	5	1
2017	C38	6	5.03044	4.03212	15.9748	0.629056	0.761753	0.508158	0.992239	9	6.5	0	2	1
2017	C39	8	6.93342	3.90963	20.7898	0.087425	0.511848	0.003681	0.956574	11	7	0	3	1
2017	C33	6	5.14166	4.07209	16.3931	0.343969	0.575245	0.370091	0.99228	9	7	0	4	1
2017	C32	8	5.62402	4.008	18.4298	0.274835	0.448532	-0.15031	0.825494	10	6.5	3	4	1
2017	C39	8	8.80147	3.48755	22.5214	0.18052	0.684777	0.428301	0.964918	15	7	111	2	1
2017	C38	6	4.43082	3.95707	17.7384	0.174856	0.610373	0.357078	0.943124	11	6.25	0	1	1
2017	C39	8	7.89096	3.25648	21.7385	0.138748	0.662227	-0.022556	0.957621	16	7	251	6	1
2017	C35	8	7.84776	3.55073	19.7912	0.054377	0.540256	0.067551	0.925133	7	7	2	2	1
2017	C38	8	8.55699	3.19998	21.6873	0.510766	0.665768	-0.139769	0.822372	12	8	750	2	1
2017	C36	8	7.07496	3.2059	19.5965	0.341689	0.702829	0.019912	0.755201	16	7	75	5	1
2017	C30	8	6.7334	3.89683	20.0905	0.031992	0.725263	-0.196529	0.92948	13	7.33333	0	2	1
2017	C34	6	4.85203	4.06044	17.6035	0.130898	0.602868	0.00083	0.969457	13	7	0	3	1
2017	C34	6	7.47136	4.03345	18.2398	-0.104724	0.952312	0.14188	0.967068	11	6.66667	0	1	1
2017	C39	8	6.59304	3.87773	20.3751	0.064517	0.526364	1.93358	0.947341	7	6.8	6	4	1
2017	C27	8	7.43838	4.08662	17.3211	0.847451	0.202369	0.869584	0.973356	9	6.9	4	3	1
2017	C22	6	7.41698	3.7315	20.5032	0.11485	0.713381	-0.077838	0.980312	10	6.4	0	4	1
2017	C27	6	6.38351	4.10553	19.0301	1.33581	0.293382	-0.105814	0.976925	12	6.83333	0	2	1
2017	C38	6	5.80212	4.10515	18.8197	0.033079	0.676899	-0.223765	0.95158	12	7	27	4	1
2017	C26	6	4.47734	4.16738	19.2597	0.20021	0.548565	0.076256	0.912262	9	6.66667	87	4	1
2017	C35	8	8.43098	4.03206	18.7171	0.101776	0.579048	0.182822	0.968883	14	6.66667	5	4	1
2017	C34	8	4.39445	4.11778	15.6858	0.202632	0.378105	0.335318	0.974078	10	6	5	2	1
2017	C39	8	4.68213	4.51567	20.691	0.127092	0.389247	0.08573	0.985868	13	8	9	2	1
2017	C27	8	8.16962	3.99954	18.8701	0.405894	0.345081	0.042886	0.987982	14	7.83333	0	6	1
2017	C38	7	5.38907	4.15772	16.5958	0.590862	0.15437	-0.082469	0.972595	9	6.25	1	7	1
2017	C39	8	3.68888	4.1121	17.1137	0.229666	0.257714	0.638071	0.694915	9	6	0	2	1
2017	C36	8	7.56838	4.0064	20.971	0.218169	0.52348	0.316436	0.969242	11	8	9	1	1
2017	C26	6	5.7301	3.94299	0	0.242737	0.525974	-0.679516	0.799902	12	7	0	5	1
2017	C36	8	5.65249	4.0916	18.8224	0.484482	0.532298	0.23759	0.981958	9	7.66667	0	4	1
2017	C15	8	9.19604	4.00287	18.3687	0.57597	0.224905	0.439381	0.988305	11	6.75	0	4	1
2017	C34	6	5.15329	4.0728	16.6436	0.057986	0.391518	0.032893	0.971074	9	8	0	2	1
2017	C36	6	7.51589	4.06616	19.0185	0.013678	0.476495	0.5329	0.910971	9	8	0	1	1
2017	C22	5	5.21494	3.98483	16.7526	-0.636135	0.15271	-0.62004	0.919785	7	6.25	0	1	1
2017	C36	8	5.05625	4.08015	18.3594	0.921756	0.241196	0.339967	0.983075	11	7.28571	6	3	1
2017	C29	6	6.32436	3.98871	19.0732	0.037426	0.665051	0.032996	0.957135	10	6.5	0	3	1
2017	C27	8	5.30827	4.03096	19.248	0.392917	0.060306	0.299278	0.986331	9	4	0	1	1
2017	C36	8	9.19786	3.61029	21.8947	0.357098	0.552762	0.598852	0.961764	15	7.2	63	1	1
2017	C32	8	6.91572	3.94891	19.3549	0.060164	0.611346	-0.025355	0.960555	13	7.5	3	3	1
2017	C39	6	5.20401	4.07652	17.9632	0.181433	0.276182	0.299311	0.930465	10	6.33333	2	2	1
2017	C32	6	5.66643	4.11294	18.1709	0.045673	0.494335	-0.053875	0.922411	10	8	0	2	1
2017	C30	8	6.04263	4.15726	18.3055	0.384882	0.607327	0.469308	0.866974	10	8	0	3	1
2017	C34	5	8.32142	4.10079	17.4942	0.016116	0.527887	-0.12405	0.880407	10	7	0	5	1
2017	C35	8	5.52146	4.1027	17.5027	0.040429	0.621864	0.013019	0.937911	15	7.5	1	5	1
2017	C26	4	5.31321	3.86993	17.4335	0.239149	0.522167	-0.196544	0.956997	14	7	0	1	1
2017	C31	8	6.27476	3.52507	17.0837	0.060468	0.749358	-0.319561	0.998051	13	7.33333	7	3	1
2017	C31	5	7.1624	4.23442	18.1614	0.698985	0.793792	0.042593	0.986494	12	5.5	7	0	1
2017	C39	8	7.52887	3.46942	21.2435	0.108051	0.592813	-0.016579	0.987581	13	6.83333	262	2	1
2017	C17	8	6.55536	4.09937	18.5708	0.450643	0.235536	0.095057	0.948915	14	6	1	3	1
2017	C39	6	4.96284	3.80956	21.3168	-0.041468	0.456457	0.0809	0.965971	11	7.75	3	2	1
2017	C26	6	4.68213	4.07646	16.7059	0.140784	0.379162	-0.179888	0.930034	9	6.6	1	1	1
2017	C39	6	4.21951	3.94566	18.5329	0.248721	0.522398	0.001277	0.976101	7	6	11	1	1
2017	C27	5	5.98896	3.9577	18.4944	0.142575	0.464079	0.278625	0.928631	9	7.71429	0	1	1
2017	C27	8	6.22851	4.11796	17.459	0.205017	0.510879	0.012947	0.938645	8	6	0	1	1
2017	C27	6	5.03044	4.11766	16.4674	0.157775	0.228451	0.719509	0.600763	11	8	0	1	1
2017	C33	8	6.34564	3.74403	20.5159	0.147682	0.579449	-0.412682	0.983233	12	6.66667	11	2	1
2017	C30	7	6.35089	3.90426	19.0075	0.356904	0.224386	-0.137716	0.898326	9	8	34	1	1
2017	C27	4	4.89035	4.08064	16.2404	0.052103	0.435803	-0.069876	0.9988	12	6.5	0	4	1
2017	C39	7	5.18178	4.11784	18.5628	0.015638	0.526438	0.491003	0.991807	11	6	0	1	1
2017	C38	6	5.1358	3.90929	16.6774	-0.069136	0.352813	-0.042142	0.944993	13	7.5	0	4	1
2017	C32	8	6.84162	3.75976	18.9046	0.053151	0.695278	-0.090469	0.962294	13	8	8	3	1
2017	C39	6	5.52545	4.31229	18.7589	0.14974	0.635543	0.236	0.964475	11	6	0	0	1
2017	C34	6	8.74481	3.9569	16.4943	-0.09082	0.44567	-0.22477	0.729918	9	6.5	0	2	1
2017	C26	6	5.89715	3.95338	15.1735	0.2881	0.314749	0.26077	0.630089	14	6	0	4	1
2017	C35	6	5.0814	4.10482	17.2368	0.30501	0.363028	0.223426	0.79519	9	6.83333	0	6	1
2017	C31	7	7.70165	3.61628	18.5322	0.222734	0.633015	0.023777	0.996077	13	8	9	3	1
2017	C38	6	4.70048	3.93768	18.1067	0.184167	0.224831	0.201286	0.968821	11	6.66667	0	1	1
2017	C34	7	6.67834	3.90715	18.9095	0.001755	0.58679	0.039665	0.964248	9	8	0	1	1
2017	C15	7	5.3799	3.94099	16.8213	0.875052	0.276861	0.05811	0.886235	10	7.2	0	2	1
2017	C17	7	3.68888	3.91104	18.6312	0.051802	0.406967	0.163426	0.941966	11	7	2	7	1
2017	C35	6	5.6204	3.9145	18.8019	-0.108462	0.728646	1.17364	0.985893	9	6.42857	7	4	1
2017	C32	8	6.05444	3.80393	19.5065	0.0436	0.702741	-0.256151	0.957849	13	8	1	1	1
2017	C29	7	4.85203	3.86882	18.8404	0.490303	0.494019	0.596056	0.796827	9	7	0	2	1
2017	C13	8	5.90263	3.82411	19.9609	0.718727	0.330102	-0.007218	0.956458	6	7	0	3	1
2017	C26	3	5.16479	3.86693	17.1178	0.375548	0.332607	-0.147857	0.941194	10	7	4	3	1
2017	C27	6	4.35671	3.91769	17.9345	0.082049	0.466004	1.44946	0.836947	14	6.33333	0	3	1
2017	C27	7	3.93183	3.91377	15.0653	0.24158	0.208222	-0.039623	0.943717	12	7.28571	0	3	1
2017	C38	6	6.63988	4.07235	20.4035	0.692677	0.672004	-0.192836	0.966848	11	6.5	0	0	1
2017	C35	6	5.20949	3.87721	17.4289	0.008675	0.601057	1.06483	0.708844	12	6.5	13	1	1
2017	C27	6	5.65599	3.87215	17.0793	0.021103	0.509306	0.270515	0.901093	9	7.25	0	3	1
2017	C31	6	6.69208	3.57496	19.535	0.1086	0.805407	-0.030142	0.947743	9	6.6	0	3	1
2017	C28	6	5.0814	4.09392	17.4164	0.066562	0.578474	-0.009819	0.997436	10	5.66667	0	3	1
2017	C39	6	6.57508	3.69026	21.6693	0.178036	0.321422	0.187747	0.583619	10	7	0	4	1
2017	C36	6	8.15594	3.80302	17.1545	0.187024	0.763459	-0.091008	0.986353	11	6	0	2	1
2017	C36	6	7.72577	4.04632	18.5861	0.073929	0.775891	0.50358	0.970192	9	6.5	10	2	1
2017	C39	8	4.8828	3.87699	17.7242	0.254914	0.173145	0.125659	0.980532	10	6.66667	2	1	1
2017	C39	8	5.37528	3.85377	19.0064	0.114452	0.592783	0.190617	0.954234	7	6	0	1	1
2017	C39	8	5.50939	3.86775	19.2956	0.216913	0.379837	-0.059194	0.968216	12	6.33333	0	2	1
2017	C27	6	5.31812	3.87745	18.4584	0.486914	0.233379	0.075951	0.921672	10	6	0	1	1
2017	C26	4	4.46591	3.83565	17.6273	0.167382	0.235712	0.074872	0.637718	10	7	0	3	1
2017	C27	8	6.41017	3.82376	19.7151	0.431751	0.374845	0.462747	0.662845	13	6.53333	0	2	1
2017	C37	6	5.17048	4.27473	18.1386	0.189966	0.39629	-0.054195	0.973754	9	8	0	2	1
2017	C27	8	7.92045	3.81201	20.5225	0.504272	0.230256	0.443883	0.965395	14	5.71429	0	6	1
2017	C26	6	4.95583	3.75488	17.4855	0.228603	0.592398	-0.016517	0.97502	9	6	0	1	1
2017	C18	8	3.93183	3.82483	16.9341	0.489998	0.178572	0.130637	0.891887	11	7	0	5	1
2017	C26	6	3.7612	3.67246	18.5546	0.115938	0.542914	0.645477	0.826696	12	4	0	1	1
2017	C35	8	4.64439	3.78742	15.4156	0.203743	0.42375	1.63238	0.9747	10	7	0	3	1
2017	C35	8	5.82895	3.75629	19.9414	0.450792	0.483533	-0.2169	0.922967	11	6.66667	21	6	1
2017	C34	6	4.38203	3.75769	18.7075	0.013664	0.679482	0.192231	0.700794	13	5.5	4	3	1
2017	C37	7	5.2832	3.74889	19.4124	0.335872	0.524978	0.667134	0.944891	13	7	0	1	1
2017	C29	8	4.2485	3.77139	16.892	0.433999	0.25191	0.063106	0.974916	15	6.66667	0	5	1
2017	C39	6	5.90263	3.85367	17.9681	0.143209	0.390939	0.28707	0.997002	13	6.28571	9	3	1
2017	C27	6	5.17615	3.79774	17.7927	0.392203	0.191361	0.229649	0.91521	9	5.5	1	2	1
2017	C33	6	4.57471	3.90345	17.5244	0.240154	0.202997	0.018613	0.877973	9	6	0	4	1
2017	C38	6	4.62497	3.8352	18.7868	0.329947	0.335728	0.723425	0.966803	10	7	9	4	1
2017	C18	7	6.49375	3.78773	17.9134	0.180744	0.355939	0.331901	0.961278	10	7	0	3	1
2017	C27	8	5.38907	3.79727	18.3182	0.165211	0.430893	0.017408	0.980457	9	5	0	2	1
2017	C39	5	4.85203	3.91774	16.3941	0.098805	0.575749	-0.008162	0.985382	9	7.6	0	3	1
2017	C17	8	5.66296	3.78474	20.4311	0.178315	0.548382	0.079277	0.96259	10	8	0	4	1
2017	C20	6	2.07944	3.77801	16.8316	0.57544	0.267608	0.036946	0.810845	9	6.5	3	1	1
2017	C39	6	5.0689	4.11558	17.9387	0.144356	0.64045	0.325088	0.937732	11	7	0	1	1
2017	C34	8	4.47734	3.79291	18.376	-0.023677	0.406625	7.3822	0.880226	9	7.5	0	2	1
2017	C36	6	4.60517	3.7437	18.0919	0.412042	0.450862	0.114672	0.912623	5	7	0	2	1
2017	C34	6	4.45435	3.76678	18.615	0.453588	0.358174	-0.177923	0.963516	9	7.18182	6	1	1
2017	C26	8	3.97029	3.74449	17.3163	0.161216	0.335918	-0.164987	0.933349	9	5.5	0	5	1
2017	C39	5	4.45435	3.74256	18.6843	0.054357	0.705592	0.446171	0.901123	8	6.5	2	3	1
2017	C38	8	5.37064	3.87593	18.4868	0.415947	0.302646	0.021698	0.955005	8	6.66667	13	2	1
2017	C28	8	4.52179	3.87783	17.622	0.224424	0.388707	-0.061579	0.945272	9	6.25	2	1	1
2017	C22	6	5.87493	3.79659	19.9585	0.466626	0.368297	-0.072538	0.970512	9	6.5	2	3	1
2017	C38	6	5.18178	3.64554	17.3002	0.02897	0.525038	0.283198	0.888319	10	5	0	3	1
2017	C39	8	4.52179	4.1968	16.4429	0.268265	0.179011	0.006072	0.987317	9	8	0	3	1
2017	C32	8	3.91202	3.84156	16.3845	0.243005	0.236462	0.17228	0.844042	17	6	3	5	1
2017	C17	7	4.63473	3.75297	18.1244	0.291552	0.550772	0.191759	0.942303	12	5	1	3	1
2017	C36	5	4.86753	3.78004	18.7598	0.494339	0.349837	0.212176	0.897121	12	7.33333	0	7	1
2017	C30	6	3.58352	4.13246	17.8045	0.361837	0.231862	0.076147	0.941797	11	7.4	0	1	1
2017	C38	6	4.56435	4.03452	18.8596	0.187689	0.677757	0.354295	0.963582	10	6.5	1	3	1
2017	C26	6	6.37673	3.55914	19.1387	0.265677	0.655794	0.404617	0.98664	13	6.8	7	1	1
2017	C26	6	4.8752	3.95731	16.766	0.308185	0.38494	0.161639	0.658827	7	5	0	3	1
2017	C26	6	3.09104	3.79403	17.2889	-0.005146	0.4725	-0.281983	0.892166	10	7	0	2	1
2017	C35	6	7.40062	3.76714	18.4235	0.091277	0.6121	0.670623	0.958928	7	8	0	0	1
2017	C41	8	5.23644	4.14706	16.1807	0.185725	0.564392	1.20447	0.706001	15	6	0	4	1
2017	C27	5	4.18965	3.67274	16.768	0.16092	0.311362	0.189205	0.826355	10	6.5	0	6	1
2017	C36	7	4.31749	3.83093	18.0697	0.171498	0.41861	0.070503	0.810321	12	7	0	2	1
2017	C39	4	5.22575	3.96468	18.3159	0.411385	0.139858	0.301024	0.89643	10	8	17	1	1
2017	C37	6	3.7612	3.64666	16.4355	0.195557	0.606626	-0.101745	0.951295	11	6	7	2	1
2017	C39	7	4.78749	3.83733	17.7242	0.017983	0.18813	-0.024181	0.976064	12	7	3	2	1
2017	C27	7	3.04452	3.57583	15.6916	0.402238	0.233449	0.112256	0.911119	9	5.33333	0	8	1
2017	C29	6	5.54126	3.79357	17.094	0.750156	0.160376	-0.116388	0.966439	11	6.16667	0	6	1
2017	C35	7	4.31749	3.75685	18.0013	0.216119	0.404806	0.087941	0.859613	10	6.66667	5	3	1
2017	C39	6	4.70953	3.67632	16.8866	0.043645	0.563235	0.645245	0.697254	8	5.5	0	2	1
2017	C23	6	4.60517	3.72638	17.4754	0.542633	0.321297	0.194726	0.958002	8	6	1	1	1
2017	C39	6	4.66344	3.70101	16.7781	0.171066	0.515035	0.049994	0.937467	7	7	1	1	1
2017	C40	7	5.72359	3.78855	19.2093	0.104165	0.684871	0.224595	0.915703	9	7.25	32	1	1
2017	C34	6	5.90536	3.74763	20.4108	0.217319	0.529779	-0.011757	0.981549	18	6	0	4	1
2017	C13	6	4.78749	3.79671	16.363	0.178523	0.314045	-0.131541	0.960971	8	6	0	1	1
2017	C36	6	4.74493	3.87555	17.4372	0.237584	0.447673	0.137699	0.918581	13	5	11	3	1
2017	C38	8	5.50939	3.74291	18.0762	0.055028	0.580773	0.058873	0.966772	16	7.4	0	3	1
2017	C39	7	4.85981	3.91675	17.7161	0.175377	0.552854	0.224683	0.961847	7	6	16	2	1
2017	C33	5	5.43372	4.03623	18.1875	0.095657	0.518877	0.102561	0.968213	9	6	0	1	1
2017	C39	6	3.43399	4.12519	15.3751	-0.009945	0.310016	-0.164687	0.985528	10	6.5	1	3	1
2017	C39	6	4.00733	3.88276	16.636	0.045753	0.177395	0.400241	0.723241	11	7	0	1	1
2017	C39	6	5.1299	3.63753	17.6573	0.313342	0.150496	0.037607	0.908265	10	6	5	7	1
2017	C38	6	4.20469	3.98738	17.7754	0.292539	0.353559	-0.08588	0.910457	11	7.2	11	3	1
2017	C38	5	3.68888	4.37757	16.4134	0.009427	0.132387	0.083606	0.992346	7	6.5	0	1	1
2017	C17	8	2.70805	3.91864	16.8168	0.256122	0.16658	0.006571	0.899444	9	6	0	3	1
2017	C39	5	5.89164	3.83553	18.6171	0.048085	0.31237	0.458753	0.654272	10	6.33333	0	1	1
2017	C34	7	5.2933	3.60474	19.5282	0.416319	0.252693	1.16015	0.94671	14	6	0	2	1
2017	C18	8	5.84932	3.796	17.112	-0.090604	0.406285	0.708138	0.927164	8	7.71429	0	1	1
2017	B09	8	5.47646	3.83488	16.483	0.113662	0.326739	-0.296885	0.900043	7	8	0	0	1
2017	C39	6	6.22258	4.04798	19.8094	0.124429	0.484765	-0.112146	0.896049	12	6	0	5	1
2017	C34	7	5.17048	3.90602	16.5968	0.319842	0.426182	0.667481	0.976469	10	6.16667	0	2	1
2017	C32	6	5.30827	3.67599	17.1455	0.133243	0.49702	0.177581	0.823031	7	7.5	0	4	1
2017	C35	6	3.29584	3.54258	16.9481	0.014939	0.791216	0.390914	0.882616	14	6.25	0	2	1
2017	C26	8	4.46591	4.06317	16.9868	0.207711	0.457836	-0.086991	0.917388	9	6.4	0	2	1
2017	C27	6	4.77912	3.66256	19.013	0.237225	0.637198	0.540559	0.981812	10	6.16667	1	0	1
2017	C32	5	4.94876	3.82389	15.1951	-0.004024	0.664229	0.870731	0.844189	9	5	1	1	1
2017	C28	6	3.93183	3.79788	18.3375	0.100759	0.692531	-0.046866	0.959722	9	5	0	1	1
2017	C39	7	5.12396	3.52137	19.0045	0.087629	0.79867	-0.011367	0.43362	9	6	27	4	1
2017	C32	7	5.24702	4.11276	18.0134	0.247826	0.582907	0.060701	0.943298	11	5.8	0	2	1
2017	C39	6	5.97381	3.70374	18.9343	0.288174	0.359891	-0.161738	0.980574	9	6	0	2	1
2017	C39	8	3.80666	3.90664	15.4072	0.103222	0.33751	-0.059919	0.984269	9	6.66667	0	1	1
2017	C23	7	4.00733	3.70991	17.719	0.434147	0.176405	0.248111	0.842213	12	6	4	4	1
2017	C35	6	5.01064	3.78844	17.405	0.157806	0.248243	0.312588	0.633835	9	7.5	0	5	1
2017	C34	8	6.93634	3.50154	20.2131	0.146801	0.677487	0.133312	0.959239	9	5.42857	122	2	1
2017	C32	8	5.55296	3.74923	18.3989	0.130305	0.638635	0.002391	0.963251	9	7	0	4	1
2017	C35	6	5.44674	3.82933	18.6473	-0.042539	0.569883	2.21805	0.970807	11	7.66667	11	1	1
2017	C30	6	4.97673	3.77475	15.1366	-0.019882	0.55395	1.39676	0.958067	7	8	1	1	1
2017	C28	4	4.49981	3.7965	17.3665	0.372249	0.343895	0.025684	0.957336	7	4	0	2	1
2017	C26	5	4.51086	3.6631	14.5171	0.09913	0.307516	0.106748	0.969478	6	7	0	1	1
2017	C26	5	5.1358	3.63701	17.1659	0.305996	0.505574	0.212189	0.917114	7	5.5	35	4	1
2017	C39	6	5.83481	3.63439	19.8267	0.169659	0.526715	0.117472	0.879055	12	8	0	4	1
2017	C38	6	4.80402	3.55763	17.4202	0.075369	0.507217	-0.156162	0.938993	9	7	7	1	1
2017	C35	6	5.76832	3.5557	18.3891	0.448435	0.159571	0.021491	0.795455	9	7.33333	5	2	1
2017	C29	6	4.23411	3.71656	15.5437	0.444212	0.124712	0.387076	0.89752	11	6	0	2	1
2017	C26	6	5.23644	3.63793	17.2646	0.088863	0.206544	0.357829	0.744256	9	7	0	3	1
2017	C38	5	4.82831	3.80873	16.9523	0.012698	0.24529	0.955956	0.956318	10	5.66667	13	1	1
2017	C22	5	4.75359	3.55617	17.575	0.13122	0.57134	1.57343	0.908032	7	6	0	2	1
2017	C39	8	6.53814	3.67389	21.1298	0.735044	0.503446	0.672172	0.984792	9	6.66667	9	2	1
2017	C32	5	4.33073	3.92332	16.4414	0.139839	0.673905	-0.471718	0.983594	10	6	1	1	1
2017	C36	5	4.51086	3.74735	17.3993	0.12076	0.400609	0.239262	0.725801	10	6	0	7	1
2017	C39	8	6.45362	3.68542	19.9841	0.331169	0.438572	0.135955	0.937671	7	6.66667	64	2	1
2017	C38	6	7.61727	3.55795	18.5254	0.801815	0.33052	0.214	0.971493	10	7	68	4	1
2017	C29	7	2.94444	3.5137	16.9455	0.109637	0.183916	-0.099524	0.955735	11	8	0	1	1
2017	C26	6	4.33073	3.78739	17.6055	0.09987	0.348399	0.240042	0.89138	8	7.33333	0	1	1
2017	C27	7	5.32788	4.27418	18.0317	0.367444	0.136646	-0.233434	0.591017	8	8	1	1	1
2017	C34	7	4.26268	3.55551	18.4596	0.092281	0.486502	0.16823	0.764163	9	6	6	2	1
2017	C26	6	5.25227	3.55693	17.569	0.494402	0.38275	0.57355	0.940659	10	6.5	0	1	1
2017	C27	7	4.39445	3.86856	18.3502	0.708395	0.254498	0.041122	0.979791	7	8	0	0	1
2017	C30	8	6.84588	3.88101	19.2173	0.277805	0.482263	0.249049	0.949442	12	6.8	3	2	1
2017	C34	6	3.91202	3.49496	17.3919	0.007843	0.252606	0.202965	0.965831	11	5	1	2	1
2017	C39	5	5.97635	3.59794	17.3602	0.367075	0.311571	0.088375	0.93995	9	5	1	1	1
2017	C38	6	5.43808	3.99434	18.8376	0.06418	0.433951	0.124171	0.93403	9	6.5	0	3	1
2017	C35	4	5.31812	4.05499	17.4105	-0.010258	0.275936	0.17763	0.901446	9	7	0	3	1
2017	C39	8	5.45959	3.67794	18.5348	0.331975	0.386007	0.138055	0.979683	11	6.66667	1	2	1
2017	C34	6	4.51086	3.89002	15.2764	0.196869	0.253378	0.628067	0.60593	9	7.8	0	2	1
2017	C36	6	4.70953	3.5567	18.0615	0.248742	0.364172	-0.02249	0.966573	9	8	0	3	1
2017	C36	6	6.04973	3.8367	17.9262	0.102535	0.535273	0.472339	0.973594	9	5.85714	1	1	1
2017	C13	8	5.39363	3.92182	16.9637	0.128182	0.276135	-0.021998	0.933379	16	8	0	4	1
2017	C27	8	5.09987	3.52829	17.1596	0.695255	0.175382	0.550307	0.978534	7	5.66667	0	2	1
2017	C38	6	4.45435	3.74773	16.5362	0.01287	0.626603	0.095785	0.976104	11	6	0	0	1
2017	C18	6	5.18739	3.74704	16.044	-0.196638	0.525435	0.061032	0.875055	6	8	0	1	1
2017	C24	7	5.67675	3.54878	18.0492	0.267822	0.412868	0.150346	0.586064	7	5.5	0	1	1
2017	C17	6	5.273	3.55713	17.7428	0.489843	0.312857	0.231384	0.880423	11	5	5	5	1
2017	C32	6	7.62657	3.58588	15.645	0.112984	0.350601	0.129173	0.976254	14	6.75	0	3	1
2017	C38	8	4.93447	4.06779	18.1025	0.154435	0.569374	0.092499	0.944285	12	5.33333	0	2	1
2017	C24	6	4.75359	3.83742	18.0791	0.098518	0.479993	0.132962	0.801357	9	6	34	1	1
2017	C30	6	5.86363	3.73176	17.3088	0.049721	0.631751	0.11684	0.983745	13	5	0	1	1
2017	C22	4	4.7362	3.55736	16.6032	0.184716	0.250059	0.118211	0.928672	5	7	0	1	1
2017	C39	6	5.57215	3.7562	18.6245	0.178771	0.193606	0.039701	0.580955	9	6.33333	5	5	1
2017	C38	5	4.29046	3.41889	18.5812	-0.004593	0.70903	1.5102	0.981697	10	6.4	4	4	1
2017	C27	7	4.77912	3.79767	18.6575	0.452669	0.231822	0.281402	0.704822	9	6.16667	0	2	1
2017	C33	6	5.10595	3.63779	17.8701	0.145183	0.395934	0.346471	0.962748	13	6	1	4	1
2017	C29	6	5.56452	3.87363	18.3918	0.205647	0.411977	0.256276	0.88388	8	7.66667	0	4	1
2017	C26	5	4.96981	3.55747	17.6972	0.261058	0.523884	0.309668	0.817561	9	6.5	3	4	1
2017	C36	7	2.30259	3.55467	17.3235	0.160744	0.288266	-0.052914	0.96763	10	5	0	2	1
2017	C13	4	5.38907	3.50105	17.7021	0.025875	0.20197	0.157699	0.905492	8	7.33333	0	3	1
2017	C27	7	4.78749	3.83793	17.2964	0.19999	0.535317	0.208293	0.837485	9	7	0	1	1
2017	C32	6	4.04305	4.05872	18.3289	-0.049424	0.093196	0.050081	0.901225	5	7.5	7	1	1
2017	C38	6	5.70044	3.87681	17.9006	0.338652	0.410118	0.525173	0.81284	7	6	52	3	0
2017	C40	4	3.68888	3.67331	17.7736	0.271494	0.107918	0.715134	0.97673	10	7.33333	0	3	0
2017	C42	8	6.608	3.50875	18.7747	0.07679	0.645108	0.169491	0.918567	6	6	51	2	0
2017	C33	6	4.77068	3.67529	16.2888	0.015247	0.416538	0.064796	0.962607	7	8	1	1	0
2017	C41	6	5.68358	3.59793	16.2798	0.277198	0.359137	0.104014	0.779572	9	7	0	1	0
2017	C27	5	4.57471	3.5478	16.4005	0.253678	0.183387	0.518449	0.781064	11	5.66667	0	2	0
2017	C39	6	5.31321	3.51803	13.7894	0.296442	0.113059	0.24735	0.964212	11	7	0	1	0
2017	C35	8	4.45435	3.53866	18.6749	0.013842	0.206504	0.520519	0.963379	9	6	0	2	0
2017	C36	6	3.61092	3.87611	17.3579	0.08492	0.486563	0.291118	0.880453	12	6.4	0	2	0
2017	C26	7	3.43399	3.52944	14.823	0.257369	0.26806	-0.532156	0.851811	9	7	0	2	0
2017	C39	6	6.24417	3.52845	17.6657	0.103157	0.205834	0.425128	0.956623	10	6	0	2	0
2017	C36	6	3.3673	4.06848	15.9263	0.128207	0.300395	0.076832	0.974894	11	7	0	1	0
2017	C27	5	4.72739	3.53556	16.2784	0.480399	0.148888	0.327508	0.941415	6	8	0	2	0
2017	C35	5	4.12713	3.55396	16.5871	0.382629	0.58339	0.561292	0.973809	9	7	0	2	0
2017	C39	6	4.47734	3.5551	17.3763	-0.002005	0.479352	0.761504	0.986386	8	7	7	5	0
2017	C35	7	4.18965	3.78981	20.4709	0.036117	0.572718	0.334402	0.873869	11	6	0	4	0
2017	C29	8	4.23411	3.55573	18.3723	1.03083	0.235213	0.35156	0.933529	9	7.4	6	2	0
2017	C39	7	4.47734	3.755	18.8389	0.363735	0.288985	0.239201	0.878105	10	7.33333	5	2	0
2017	C32	6	5.45104	3.83169	17.8894	0.114096	0.453375	-0.071128	0.958996	13	6	1	4	0
2017	C32	5	4.67283	3.47756	11.0974	0.189471	0.071145	-0.038621	0.834866	15	6.5	0	3	0
2017	C29	7	3.98898	3.76058	15.887	0.209506	0.182369	0.100622	0.985809	14	6	0	2	0
2017	C35	6	3.98898	3.5102	16.0544	0.415376	0.222493	0.105834	0.948581	11	6.5	0	5	0
2017	C39	5	5.56834	3.54896	17.8819	0.052578	0.546599	2.85867	0.820079	12	6.8	0	3	0
2017	C39	4	5.88332	3.46951	18.0708	0.040071	0.647614	0.148859	0.897117	11	6	0	2	0
2017	C13	7	6.42487	3.48575	19.0572	0.277009	0.388962	0.071205	0.896966	5	7	9	1	0
2017	C26	5	7.16395	4.0405	18.2488	0.011457	0.677385	0.377674	0.942673	11	8	4	1	0
2017	C39	6	5.32301	3.54462	20.7674	-0.100071	0.916414	0.380384	0.90391	11	6.8	7	3	0
2017	C39	5	3.58352	3.66766	20.1505	0.207563	0.301164	-0.001612	0.991822	12	5	0	0	0
2017	C39	6	4.35671	3.59246	14.4866	0.113025	0.186967	0.076422	0.704337	9	5	0	3	0
2017	C27	6	4.31749	3.79243	14.7618	0.190722	0.163583	0.116129	0.961217	14	6.8	0	5	0
2017	C17	8	3.95124	3.75569	17.2135	0.302365	0.266104	0.054608	0.976086	9	6.33333	0	3	0
2017	M74	7	4.94164	3.66651	16.9312	0.161463	0.260838	0.289273	0.930689	9	7	1	1	0
2017	C27	6	5.49306	3.88177	18.0931	0.035227	0.417215	-0.019715	0.785376	10	5	0	4	0
2017	C33	6	5.71703	4.11632	18.5661	0.175106	0.48297	0.269229	0.926371	9	8	1	3	0
2017	C18	5	4.12713	3.8543	16.6332	0.249938	0.444529	-0.114332	0.980498	10	5.5	0	2	0
2017	C26	6	6.49979	3.67437	18.3326	0.232229	0.54544	0.322127	0.966595	10	8	1	1	0
2017	C26	6	5.04986	3.54225	18.2096	0.398801	0.30842	0.168685	0.860369	15	5	0	5	0
2017	C26	6	5.35659	3.9069	16.048	0.165744	0.120009	0.135276	0.890432	7	6.2	0	2	0
2017	C27	6	4.75359	3.48199	16.8975	0.135788	0.532355	0.330703	0.859297	12	6.625	0	1	0
2017	C39	7	5.17615	3.67538	17.8461	0.063095	0.200234	2.94722	0.855696	7	6	1	1	0
2017	C39	8	7.78197	3.29424	21.9312	0.991582	0.406563	0.256469	0.986851	10	6.71429	37	5	0
2017	C34	5	3.89182	3.54251	17.7352	0.071606	0.748514	-0.06688	0.952602	10	7	0	0	0
2017	C29	6	3.98898	3.55538	18.2324	-0.260602	0.710228	0.854779	0.961816	7	6	0	2	0
2017	C27	6	6.1181	3.63807	19.0853	0.116754	0.571874	0.187475	0.956929	9	7.08333	3	8	0
2017	C27	6	6.30628	3.55762	17.705	0.533859	0.281063	0.626919	0.961302	10	4	0	1	0
2017	C39	6	5.1358	3.45334	18.5518	0.095728	0.532324	-0.152664	0.9122	8	6	0	2	0
2017	C28	6	5.2933	3.51104	17.3663	0.212239	0.771458	-0.209388	0.859725	8	6	0	2	0
2017	C39	6	4.80402	3.50123	19.7038	0.189497	0.502719	0.233557	0.929141	8	5	0	1	0
2017	C35	7	4.8752	3.73416	18.7385	0.072578	0.548074	0.03795	0.97036	9	6.66667	11	1	0
2017	C35	6	5.4161	4.00149	15.9486	-0.233124	0.347484	-0.17599	0.689449	8	6.33333	2	2	0
2017	C27	6	5.04986	3.54976	17.393	0.124456	0.383593	0.609092	0.904552	9	8	0	5	0
2017	C27	6	4.18965	3.55511	17.6049	0.114711	0.216252	0.330116	0.688419	10	6.66667	0	3	0
2017	C27	6	4.7185	3.82531	17.5164	0.246956	0.53084	0.45391	0.530654	11	7.42857	0	6	0
2017	C26	6	5.69709	3.66575	16.8565	0.449193	0.19436	-0.001634	0.95484	12	7	0	1	0
2017	C36	6	4.36945	4.23354	17.5374	0.383479	0.361605	0.051075	0.83284	9	6	0	2	0
2017	C39	6	4.94876	4.59666	18.3248	0.271161	0.494003	-0.096817	0.97828	11	7.16667	27	4	0
2017	C38	4	4.90527	3.45882	16.6129	0.173736	0.598589	0.266577	0.943009	12	8	0	1	0
2017	C36	5	4.35671	3.51692	16.958	0.271103	0.452687	0.658203	0.920602	11	5.5	2	3	0
2017	C26	6	4.29046	3.73675	18.0782	0.137813	0.492606	0.138774	0.971951	7	7.33333	5	0	0
2017	C39	7	6.66313	3.42374	18.7431	0.087418	0.702046	-0.000247	0.956325	15	7	0	8	0
2017	C32	8	6.13123	3.55047	18.6339	1.044	0.494547	0.266869	0.960418	9	7	0	1	0
2017	C39	6	4.31749	3.71725	18.6702	0.183151	0.417886	0.017862	0.980336	10	7	0	2	0
2017	C39	8	5.31812	3.52982	19.7074	0.137291	0.275228	0.854376	0.814271	9	7.5	0	3	0
2017	C32	8	7.07242	3.49402	18.4892	0.598825	0.403864	-0.023003	0.807733	10	6	9	2	0
2017	C26	8	6.45047	3.84336	18.525	0.269988	0.402747	-0.857887	0.909896	12	6	5	1	0
2017	C34	5	4.07754	3.63266	17.0685	0.176694	0.544335	0.111514	0.971422	9	6.5	0	2	0
2017	C39	8	6.42649	3.56377	19.2676	0.270975	0.482074	0.590908	0.956919	7	8	2	1	0
2017	C33	6	4.18965	3.51772	16.1669	0.15451	0.302576	0.056673	0.891069	12	6	0	0	0
2017	C39	7	3.80666	3.75371	17.6812	0.250329	0.160756	0.241281	0.930592	10	6	3	1	0
2017	C33	6	3.80666	3.77989	16.3923	0.039271	0.36902	-0.128494	0.957922	8	7	1	1	0
2017	C36	6	5.45959	3.55382	18.0154	0.049053	0.42267	0.207024	0.96077	11	5.83333	0	4	0
2017	C21	6	4.17439	3.54846	17.7148	0.157911	0.605005	2.77059	0.948295	9	6	1	2	0
2017	C38	6	4.85981	3.86731	17.7846	0.256521	0.461836	-0.03892	0.850852	15	6	0	4	0
2017	C28	7	5.743	3.29647	20.5425	0.14537	0.585103	0.058662	0.953051	9	5.75	0	3	0
2017	C26	5	5.10595	3.86992	16.8667	0.242339	0.482456	-2.72576	0.937711	9	8	46	3	0
2017	C26	7	5.6204	3.79635	17.1419	0.256394	0.348269	0.018164	0.777569	9	6.5	0	2	0
2017	C38	8	3.98898	3.55677	17.6411	0.251923	0.255354	0.157604	0.953326	9	5.33333	0	3	0
2017	C39	5	5.22575	3.63965	19.5574	0.002294	0.793129	0.660667	0.96735	12	6	24	3	0
2017	C36	6	5.51745	3.99752	16.6517	0.105341	0.491397	1.18058	0.970614	10	6.75	0	4	0
2017	C22	7	5.51745	3.87758	17.4974	0.238551	0.474443	0.046625	0.978129	11	7	0	2	0
2017	C17	6	3.3673	3.83776	15.5388	0.22907	0.165389	-0.062738	0.957291	10	5.5	0	1	0
2017	C38	6	5.11199	4.11348	17.9434	0.407932	0.405427	0.607714	0.986686	8	6.66667	1	2	0
2017	C39	6	4.33073	3.83795	18.6748	0.098356	0.302163	0.213273	0.727766	11	7	0	1	0
2017	C34	6	4.21951	3.85724	15.6464	0.148448	0.318323	0.070411	0.944861	9	6.33333	0	2	0
2017	C22	7	4.70953	3.79676	15.7116	0.192317	0.234016	0.096031	0.97308	9	8	0	3	0
2017	C29	5	3.95124	3.78322	15.6538	0.171011	0.289623	0.094258	0.963435	8	7	0	2	0
2017	C38	8	5.67332	4.03668	18.7823	0.056802	0.524584	-0.139442	0.719591	10	6.5	2	3	0
2017	C39	5	4.49981	3.51661	16.8568	0.056331	0.33563	0.343676	0.733941	8	6	3	2	0
2017	C34	5	4.85981	3.67316	17.8837	0.017292	0.174439	-0.363051	0.966309	7	6.5	1	2	0
2017	C38	6	4.35671	3.61997	17.9374	0.159634	0.506906	-0.130492	0.968843	8	8	0	1	0
2017	C34	6	4.04305	3.91692	17.1101	0.433762	0.266842	0.098869	0.850116	9	6	0	6	0
2017	C38	6	5.14166	3.67083	16.9675	0.553835	0.282247	0.068718	0.946334	9	6	0	3	0
2017	C34	6	4.52179	3.79001	18.4462	0.327081	0.601268	-0.131275	0.962751	9	5.33333	4	3	0
2017	C34	6	4.63473	3.60747	18.0834	0.098547	0.630634	0.572486	0.848782	10	8	1	2	0
2017	C32	7	6.63463	3.79785	18.164	0.414976	0.069774	0.333381	0.955213	5	6	0	1	0
2017	C38	8	5.65599	3.71604	18.4783	0.31491	0.512199	0.169251	0.949777	7	7	16	2	0
2017	C33	6	4.44265	3.78908	17.2801	-0.042111	0.658413	0.160661	0.896558	6	6.33333	0	2	0
2017	C35	7	3.7612	3.91622	17.2205	0.182489	0.379824	-0.009288	0.90884	9	6.33333	0	5	0
2017	C34	6	3.7612	3.76148	14.728	0.548521	0.102736	0.098389	0.988854	9	6	0	2	0
2017	C34	6	4.27667	3.80879	17.2183	0.213066	0.292457	0.514633	0.929032	11	6.5	2	1	0
2017	C27	4	5.24702	3.7904	16.5639	0.658021	0.340402	0.141813	0.964581	11	6.75	2	3	0
2017	C18	7	5.44674	3.71905	18.326	0.467632	0.258427	0.103872	0.964503	9	6.25	5	1	0
2017	C22	5	4.20469	3.67429	16.0426	0.211899	0.378269	0.301525	0.805723	8	6	0	0	0
2017	C27	4	4.62497	3.93772	17.4594	0.107392	0.28506	0.1215	0.977693	10	8	0	1	0
2017	C14	4	7.64204	3.87789	18.9346	-0.495676	0.62758	-0.094573	0.953736	10	6.85714	0	2	0
2017	C21	7	8.40088	3.71428	16.6155	0.739098	0.303852	0.083354	0.927914	7	6.83333	0	3	0
2017	C39	6	4.65396	3.67384	16.2061	0.077354	0.103882	0.455392	0.979942	5	7	0	1	0
2017	C39	6	4.35671	3.78064	16.6254	-0.03145	0.409047	0.170636	0.969196	5	6	0	0	0
2017	C27	6	3.58352	3.83467	17.0348	0.257792	0.269907	0.735779	0.925499	8	6.33333	0	2	0
2017	C39	6	6.06379	4.07733	19.5816	0.015191	0.594365	0.627234	0.737205	11	8	6	4	0
2017	C26	6	3.71357	3.77361	16.4121	0.151643	0.30631	0.254422	0.940857	9	6	0	2	0
2017	C39	6	4.27667	4.068	17.4635	0.208029	0.352464	0.831194	0.875572	9	6	0	1	0
2017	C26	6	6.63988	3.91314	18.5012	0.160984	0.412814	0.184573	0.937534	6	4.5	2	2	0
2017	C36	6	5.42053	3.87071	17.0138	0.190775	0.458477	0.176502	0.948348	12	7	0	1	0
2017	C36	7	3.3322	4.03327	17.6146	0.056898	0.511173	0.309226	0.963635	8	7	0	4	0
2017	C36	8	10.0592	3.22507	21.6384	0.088848	0.663348	0.106819	0.94293	6	6.5	503	2	0
2017	C26	5	5.49306	3.59773	17.3604	0.987327	0.392133	0.130143	0.989545	9	6	7	3	0
2017	C34	7	3.04452	3.49282	15.4791	0.305648	0.312971	0.244721	0.972658	15	6	1	2	0
2017	C26	5	6.15698	3.83664	18.7644	0.544856	0.360358	0.042835	0.697846	12	6	0	4	0
2017	C27	6	5.95064	3.79097	18.0209	0.389664	0.098332	0.253707	0.955166	10	8	0	2	0
2017	C38	7	4.68213	3.96625	17.7331	0.13471	0.379893	0.821909	0.605574	6	5.5	0	1	0
2017	C35	7	4.40672	3.99763	16.8721	0.313668	0.395796	0.160839	0.901739	14	5.5	7	2	0
2017	C33	6	5.75574	3.94036	16.9025	0.524618	0.510383	0.734995	0.918451	9	7.1	0	5	0
2017	C38	6	4.75359	4.11537	18.8564	0.16733	0.490672	0.003178	0.901147	6	7.33333	0	6	0
2017	C38	5	4.78749	4.27657	16.7826	0.200301	0.593684	0.122511	0.872516	7	5.57143	0	1	0
2017	C14	7	4.77912	3.94883	17.0097	0.73593	0.250737	0.531523	0.749279	12	7	3	0	0
2017	C26	5	4.36945	3.52721	17.4375	0.186997	0.188886	0.251153	0.840916	11	6.25	0	2	0
2017	C18	6	2.94444	4.01823	16.0276	0.253916	0.195964	-0.01468	0.957447	8	6.4	0	4	0
2017	C39	8	5.87212	3.86706	16.6448	0.299093	0.223005	0.319464	0.640691	9	6.5	0	1	0
2017	C26	7	3.98898	3.83642	17.4635	0.102679	0.57168	-0.209259	0.899339	7	5.5	0	4	0
2017	C29	7	4.46591	4.11724	18.0005	0.20716	0.419266	0.078434	0.927046	9	6.33333	2	3	0
2017	C35	6	4.20469	3.64634	17.0403	0.207609	0.245061	0.060636	0.702767	10	7	3	2	0
2017	C39	6	5.12396	3.69242	16.7527	-0.287318	0.575187	-0.128941	0.903145	7	6.25	0	1	0
2017	C36	6	5.2933	3.73557	17.3995	0.173644	0.521617	0.287496	0.851942	9	8	0	1	0
2017	C36	6	4.09434	4.23069	16.539	0.427361	0.413087	0.13609	0.826623	11	6.66667	0	5	0
2017	C26	6	3.55535	4.15106	14.4813	0.174857	0.188792	0.599752	0.938345	9	7	0	1	0
2017	C38	5	5.63479	3.73801	16.5467	0.075437	0.667481	-0.08506	0.94145	11	5.6	0	1	0
2017	C26	6	4.81218	4.26661	15.8371	0.172285	0.073466	-0.061426	0.953232	9	5.5	1	3	0
2017	C42	6	6.2519	3.8644	19.3657	0.173004	0.532275	0.241201	0.767503	10	6.5	6	1	0
2017	C19	8	4.36945	4.1376	16.8268	0.075469	0.112278	0.547101	0.983582	7	7.33333	0	2	0
2017	C29	5	4.79579	4.12042	16.1653	-0.024892	0.493699	0.026624	0.949539	15	7	0	6	0
2017	C38	6	4.96981	3.74151	14.5534	0.813021	0.219177	0.31598	0.938572	9	7	0	0	0
2017	C24	6	5.36598	5.1556	17.577	0.188518	0.225204	-0.073513	0.945216	14	6	0	1	0
2017	C39	6	5.48894	4.10675	17.5875	0.21535	0.298252	0.600553	0.571608	9	6.5	2	1	0
2017	B11	7	4.20469	3.7165	16.7792	0.112006	0.482796	0.6697	0.801627	9	6.5	0	1	0
2017	C34	5	4.67283	4.01612	17.3634	0.233278	0.349275	0.132329	0.700933	7	5	0	2	0
2017	C34	6	3.73767	3.77453	17.2018	0.066903	0.41814	0.205368	0.890378	16	6	1	1	0
2017	C35	6	3.4012	3.81962	18.54	0.643241	0.199147	-0.027777	0.988885	9	8	2	5	0
2017	C38	6	4.30407	3.78602	14.681	0.115933	0.518984	0.022455	0.967868	7	6.33333	0	0	0
2017	C35	6	3.2581	3.93762	18.0835	0.233119	0.240849	0.168732	0.95039	9	6	1	1	0
2017	C33	6	6.19032	3.91482	19.1413	0.181386	0.591707	-0.1767	0.965628	10	7.75	0	1	0
2017	C38	6	4.85981	4.03562	17.7445	0.289423	0.437724	-0.139878	0.962243	9	7	2	2	0
2017	C36	4	5.24702	4.10243	16.7235	0.053534	0.317987	0.036425	0.933064	14	6	0	2	0
2017	C32	6	5.00395	3.66262	17.9862	0.131109	0.604593	0.28709	0.874586	11	6	16	0	0
2017	C41	5	5.54908	3.49738	19.0533	0.06484	0.674315	0.743883	0.827629	9	7	0	2	0
2017	C36	5	3.91202	3.81466	15.7117	0.117351	0.187302	0.097846	0.910344	10	5.5	0	1	0
2017	C13	7	4.56435	3.69515	16.4723	0.804889	0.201419	0.239128	0.985429	11	6	0	3	0
2017	C39	6	6.65415	3.899	15.2786	0.258927	0.075642	-0.149638	0.980454	11	8	0	1	0
2017	C38	7	5.18178	4.07098	17.4378	0.001339	0.379041	0.04678	0.970031	14	6.25	2	4	0
2017	C26	8	4.09434	3.97096	17.1174	0.336001	0.274974	0.255994	0.917081	11	6.33333	11	2	0
2017	C29	6	3.98898	3.80361	14.9046	0.180494	0.322534	0.198595	0.969369	7	6	0	0	0
2017	M74	6	4.23411	3.76031	15.5276	0.044575	0.318439	0.551737	0.926037	10	8	0	1	0
2017	C39	6	6.42649	3.88784	19.3992	0.164867	0.686379	0.03353	0.981071	7	6	7	1	0
2017	C39	6	0	4.60209	16.9227	-0.026531	0.777167	0.383497	0.985463	16	6	8	0	0
2017	C38	6	0	4.06724	16.5955	0.171306	0.469722	-0.172873	0.983415	9	8	8	2	0
2017	C34	6	0	3.89565	16.8306	0.050315	0.425685	-0.073025	0.973624	12	7.5	8	1	0
2017	C22	6	0	3.87792	17.1327	0.045783	0.336114	0.034003	0.972124	11	6.875	8	4	0
2017	C38	6	6.03309	3.64626	19.4373	0.084431	0.731466	0.103269	0.959214	9	6.25	29	2	0
2017	C35	7	5.26786	3.48415	18.6177	0.362953	0.450598	0.126007	0.728264	7	7	0	4	0
2017	C27	6	4.47734	3.53957	16.6049	0.136907	0.371287	0.244941	0.89461	7	6.66667	0	2	0
2017	C35	6	4.58497	3.94548	17.1663	0.035331	0.448001	0.232705	0.83992	15	5.4	0	5	0
2017	C26	6	4.92725	3.51257	17.0109	0.355272	0.335725	0.112683	0.832352	11	6	3	2	0
2017	C26	7	4.8828	3.88661	17.9539	0.324561	0.162213	0.066457	0.925065	9	7	0	3	0
2017	C39	5	5.46806	3.752	16.1185	0.230467	0.045317	-0.141149	0.988145	13	6	0	2	0
2017	C39	6	4.95583	3.56278	15.6231	0.292673	0.182671	-0.747701	0.682565	12	6.5	0	5	0
2017	C35	7	4.27667	3.77411	14.3601	0.164575	0.228154	0.555614	0.813446	14	6	0	4	0
2017	C35	6	6.03069	3.77925	16.9441	-0.063887	0.483364	2.53159	0.729057	14	6.33333	11	1	0
2017	C38	7	4.26268	3.72055	16.4299	-0.047299	0.578257	0.34815	0.94844	9	5.5	1	1	0
2017	C30	6	4.07754	3.66517	17.3699	0.126471	0.242413	0.421149	0.988443	10	7	0	2	0
2017	C38	6	5.57595	3.93528	20.2142	0.130066	0.434132	-0.133302	0.938441	11	7	10	2	0
2017	C38	6	5.20401	3.77922	17.5094	0.388355	0.418515	0.201342	0.87691	10	7.75	1	4	0
2017	C39	8	6.47543	3.82398	17.8322	-0.261901	0.145377	-0.136412	0.919335	8	6	9	3	0
2017	C39	6	3.80666	3.70265	18.4893	0.221813	0.272123	0.432712	0.726216	9	6.6	3	2	0
2017	C26	8	5.2575	3.83658	16.9073	0.120028	0.501193	0.185436	0.925443	9	6.75	0	2	0
2017	C34	6	4.29046	3.51078	16.2382	0.198994	0.589594	-0.121485	0.958356	11	6.5	4	3	0
2017	C35	6	4.44265	3.77737	16.9006	0.094455	0.474965	0.344983	0.844494	11	6.66667	0	2	0
2017	C36	7	4.91998	3.59586	18.0976	0.226919	0.567995	0.331903	0.801336	9	6.5	0	2	0
2017	C39	6	5.1985	3.63158	17.6526	0.133066	0.254125	1.59929	0.884032	9	6	0	0	0
2017	C39	6	5.2832	3.59796	18.8334	0.229237	0.487162	-0.13045	0.988116	9	6	31	2	0
2017	C26	6	4.85203	3.67584	15.7206	0.255496	0.335041	0.196512	0.740397	7	7	2	2	0
2017	C40	6	3.63759	3.38339	17.3071	0.202339	0.195259	0.039705	0.797151	7	5.5	0	2	0
2017	C39	6	4.06044	3.72553	16.5986	0.388106	0.291225	0.074168	0.952969	9	7	0	3	0
2017	C39	6	6.01616	3.77985	18.8393	0.278764	0.538428	0.096967	0.940792	8	6	6	4	0
2017	C27	6	6.41182	4.03528	16.5352	0.304486	0.284558	0.770691	0.946237	7	6	0	1	0
2017	C37	6	6.13988	3.71592	17.286	0.03595	0.28628	2.8472	0.538543	6	7	0	2	0
2017	C38	8	5.1985	3.7054	20.2817	0.648234	0.367149	0.381562	0.932438	11	7	3	1	0
2017	C38	6	4.47734	3.78749	16.3363	0.273326	0.298424	-0.366472	0.912207	13	7	4	3	0
2017	C35	6	5.64191	3.51403	18.6445	0.122438	0.481227	1.00128	0.830713	8	7	0	3	0
2017	C26	4	5.90536	3.74534	15.8507	0.050062	0.607442	0.270187	0.959925	12	6	0	2	0
2017	C40	6	6.1203	3.96234	18.0184	0.390319	0.220323	0.909441	0.849003	11	6.75	0	0	0
2017	C13	6	4.85203	3.46213	17.4978	0.280628	0.434726	-0.207188	0.957999	8	7.5	9	1	0
2017	C39	6	2.48491	3.7702	14.4794	-0.626392	0.257791	-1.8974	0.882273	9	7	1	0	0
2017	C34	7	4.74493	4.18105	17.6141	0.305787	0.522116	0.24593	0.729584	12	7	0	3	0
2017	C27	6	5.24175	3.94334	18.5179	0.030356	0.588618	0.080732	0.891185	7	7	0	1	0
2017	C34	6	2.63906	3.67165	16.7724	0.264752	0.162803	0.471071	0.975531	9	7	1	3	0
2017	C39	7	5.42935	3.61097	18.2346	0.00849	0.225057	0.357677	0.919659	7	6	0	1	0
2017	C39	6	4.02535	3.59871	16.1474	0.041301	0.175604	0.061052	0.832086	8	6	10	0	0
2017	C40	6	5.4161	3.56686	17.9364	0.199838	0.251469	0.977142	0.752232	9	6	7	1	0
2017	C35	7	7.30519	4.11644	17.3504	0.199232	0.293182	0.293947	0.955667	9	7	10	2	0
2017	C35	6	4.18965	3.93691	17.8298	0.052603	0.355672	9.93871	0.716109	10	7.66667	0	3	0
2017	C36	7	5.26269	3.69761	16.9464	0.500929	0.581952	0.029381	0.984392	18	8	0	1	0
2017	C39	6	4.8828	3.5739	18.2834	0.135913	0.232952	0.651758	0.850835	6	8	0	2	0
2017	C30	7	4.39445	3.83641	16.5934	0.36805	0.179253	-0.011485	0.944412	10	8	0	1	0
2017	C29	7	3.68888	3.75572	17.6374	0.141885	0.264448	0.056969	0.691206	10	6.14286	0	3	0
2017	C34	7	3.78419	3.73983	17.7927	0.08701	0.463628	0.113459	0.941102	9	7	2	0	0
2017	C34	6	2.89037	3.61732	16.0839	0.255614	0.133479	0.305698	0.983626	9	8	0	1	0
2017	C27	4	5.0876	3.67737	16.7934	0.243236	0.110526	0.128722	0.666761	9	6	0	0	0
2017	C35	6	4.75359	4.03796	19.2755	0.174067	0.251889	-0.00308	0.806886	7	6.66667	0	1	0
2017	C30	7	4.33073	3.74591	17.0395	0.340775	0.209759	-0.099852	0.944143	10	7	2	1	0
2017	C29	8	5.17048	3.70645	17.5569	0.043	0.428615	0.568609	0.953867	12	7.75	0	3	0
2017	C35	6	5.27811	3.619	17.4236	0.186477	0.424577	0.266368	0.828354	9	6.75	3	1	0
2017	C40	7	6.2672	3.75639	19.6299	0.2992	0.455516	0.690338	0.867744	7	7	16	3	0
2017	C35	6	3.97029	3.96457	18.4125	0.277937	0.122899	0.006088	0.870126	7	6.4	4	1	0
2017	C38	4	6.17794	3.92255	18.2756	0.218842	0.763765	0.404185	0.97316	5	7	46	0	0
2017	C38	5	5.37528	3.91401	16.263	0.38963	0.506171	0.217827	0.885885	11	6.83333	0	5	0
2017	C38	6	4.33073	3.82386	17.0205	0.158595	0.302913	0.290582	0.898168	7	6	0	2	0
2017	C29	5	4.04305	4.03547	17.5248	-0.010127	0.46527	-0.022806	0.978005	13	6.66667	2	2	0
2017	C29	5	5.46383	3.95007	17.6714	0.173979	0.343742	0.264021	0.832562	9	6	1	0	0
2017	C30	6	5.55683	3.8337	17.0158	0.095944	0.217792	0.299686	0.934466	10	6.14286	1	2	0
2017	C39	6	4.63473	3.52757	16.7858	0.12356	0.330927	0.067208	0.820231	9	7	1	2	0
2017	C29	6	2.89037	3.75575	17.0225	0.208846	0.332939	0.097239	0.738086	9	6.6	0	1	0
2017	C39	6	5.1358	3.67772	18.0328	0.311118	0.58163	0.434385	0.896289	7	6.5	12	1	0
2017	C30	6	4.41884	3.62532	16.5394	0.017097	0.174507	0.223419	0.943657	7	6	0	2	0
2017	C26	5	4.65396	3.61105	17.016	0.250907	0.138641	-0.176216	0.865115	10	5	0	4	0
2017	C35	6	4.67283	3.82722	18.0008	0.090093	0.318276	0.258293	0.650736	10	6.4	2	6	0
2017	C35	6	4.65396	3.96519	17.1461	0.4134	0.307596	-0.0077	0.806873	9	5.83333	2	2	0
2017	C38	6	4.59512	4.02414	16.8343	0.05884	0.205747	0.492971	0.627976	9	8	0	1	0
2017	C27	5	3.58352	3.57139	16.4929	0.066604	0.360478	0.088843	0.790881	9	5.5	0	1	0
2017	C27	6	5.36129	3.83106	16.4069	0.276512	0.310097	0.472704	0.944806	9	8	0	2	0
2017	C39	6	4.39445	3.7058	18.0472	0.109252	0.616837	-0.037615	0.810556	9	6.8	0	3	0
2017	C34	6	4.38203	3.75727	16.847	0.064384	0.434875	-0.015418	0.91949	7	6.66667	0	3	0
2017	C40	8	4.46591	3.80855	18.2356	0.297014	0.15644	0.185604	0.923616	9	6	1	3	0
2017	C34	6	3.3322	3.73857	14.973	0.105529	0.404454	0.146379	0.947789	8	6	0	2	0
2017	C34	5	4.07754	4.0322	15.7118	0.074927	0.291168	0.033437	0.772342	9	7.5	0	2	0
2017	C38	6	4.44265	3.72197	17.5363	0.11152	0.531813	0.124787	0.93366	9	6.4	0	5	0
2017	C35	6	4.64439	3.99783	18.5449	0.189019	0.543003	0.474508	0.99317	8	6	0	2	0
2017	C38	7	6.49828	3.90345	19.2015	0.301057	0.567755	-0.276068	0.994669	8	5	128	1	0
2017	C35	6	4.93447	3.71711	17.78	0.061803	0.641447	0.067712	0.772629	7	7	0	1	0
2017	C38	6	4.34381	3.90788	17.5527	0.145282	0.462146	0.281696	0.809418	10	6	1	1	0
2017	C39	6	5.1358	3.69665	16.446	0.060761	0.088146	-1.04663	0.708002	12	5	0	4	0
2017	C26	6	4.82028	3.6284	17.0391	0.333909	0.345713	-0.098629	0.749446	9	8	5	2	0
2017	C27	7	4.35671	3.90591	16.5411	0.199134	0.18743	0.406632	0.897498	10	6	0	1	0
2017	C39	8	6.50728	4.00494	18.4462	0.239169	0.554871	0.232105	0.742795	9	8	6	1	0
2017	C35	6	4.82028	3.70074	18.36	0.781815	0.164293	0.002983	0.967533	7	8	2	1	0
2017	C40	6	3.71357	3.68752	17.9823	0.273072	0.104296	0.615351	0.682827	9	5.25	0	2	0
2017	C35	6	4.31749	3.71796	16.6794	0.205262	0.220652	0.073651	0.797458	9	8	0	1	0
2017	C39	6	4.69135	3.6313	17.2881	0.022681	0.487087	0.13914	0.722032	13	5.6	0	2	0
2017	C35	7	5.15329	3.59721	18.8223	0.282453	0.38503	0.541396	0.974346	9	6	30	3	0
2017	C35	7	3.46574	3.77951	17.0738	0.07979	0.410516	0.188568	0.62124	8	6	0	2	0
2017	C39	6	4.72739	3.78599	17.4732	-0.178414	0.377	-0.281398	0.857344	10	7	0	3	0
2017	C39	6	5.40268	3.63808	17.6238	0.068151	0.646626	-0.105804	0.972827	9	8	2	1	0
2017	C39	6	6.18208	3.62085	20.1276	0.140746	0.603633	0.11717	0.917242	10	6	7	2	0
2017	C29	6	4.81218	4.03691	16.4817	0.043067	0.613115	-0.347795	0.909602	13	5.5	0	3	0
2017	C35	6	3.3673	3.61861	16.9452	0.265743	0.2423	0.121026	0.601651	7	6.33333	0	2	0
2017	C39	6	5.05625	3.95639	16.6597	0.693375	0.191626	0.06417	0.981646	7	8	2	1	0
2017	C33	6	3.8712	4.04889	17.0344	0.12393	0.439106	0.180352	0.857999	9	6	0	1	0
2017	C35	6	5.42495	3.70295	16.9531	-0.070466	0.433862	-0.43997	0.742592	9	6	16	3	0
2017	C38	6	1.60944	3.67322	16.5691	0.355644	0.14175	0.079897	0.904209	5	6	0	1	0
2017	C39	6	4.86753	3.7578	17.3758	0.122199	0.080126	0.579565	0.974297	16	6.2	5	2	0
2017	C39	7	3.85015	4.22928	16.644	0.159712	0.138212	0.314605	0.731293	8	5.5	0	2	0
2017	C39	6	5.19296	3.82517	18.2037	0.088659	0.263669	0.653565	0.549867	7	6.5	0	2	0
2017	C35	6	4.84419	3.75442	16.8216	0.187947	0.413795	0.258569	0.88212	9	6	21	0	0
2017	C40	7	4.17439	3.57532	17.5816	0.389435	0.193995	0.213782	0.934306	10	4.5	0	3	0
2017	C27	7	5.04986	3.62168	17.3976	0.224398	0.491159	0.49938	0.870146	9	8	0	1	0
2017	C40	6	3.68888	3.91596	16.6906	0.020937	0.628335	1.00712	0.799434	10	6.5	1	3	0
2017	C39	6	4.68213	3.5884	16.6219	0.391902	0.308802	-0.086655	0.953596	11	6.5	6	3	0
2017	C35	7	4.67283	3.60152	16.5042	0.378123	0.221024	2.72276	0.970514	7	6.42857	0	2	0
2017	C26	7	4.59512	3.46386	15.8864	0.205467	0.331773	0.325575	0.556385	9	6	0	3	0
2017	C39	7	4.66344	3.7483	17.1155	0.179892	0.417669	0.787393	0.98142	9	7	0	1	0
2017	C39	6	3.4012	3.84329	15.4467	0.056183	0.179886	0.088844	0.75009	7	6	4	1	0
2017	C39	7	5.43372	3.51684	17.9375	0.355614	0.571873	-0.375897	0.989763	10	6.33333	5	4	0
2017	C38	6	4.20469	3.79833	17.4247	0.270574	0.510727	0.078666	0.990775	12	7	4	4	0
2017	C39	6	5.72359	4.15287	18.5476	0.726722	0.201615	0.265619	0.92916	11	7	2	3	0
2017	C30	6	4.91998	3.55268	16.8244	0.198562	0.500409	-0.133801	0.880541	9	5	0	2	0
2017	C35	7	4.77912	3.73041	18.0483	0.508307	0.537062	0.016271	0.922684	14	7	0	3	0
2017	C34	6	3.13549	3.77129	15.7251	0.236053	0.228119	0.104977	0.913707	10	6	0	5	0
2017	C26	7	3.91202	3.87211	15.8705	0.353576	0.12968	0.062421	0.751546	9	7	0	2	0
2017	C36	7	8.99442	3.81432	18.3087	0.093071	0.605115	0.093584	0.976967	13	8	7	1	0
2017	B07	8	9.19513	2.43454	0	0.165272	0.464702	0.062371	0.933714	11	8	1543	2	0
2017	C35	8	8.05261	3.58976	19.5257	0.216654	0.547146	0.136826	0.92887	10	8	3	4	0
2017	C27	8	4.68213	3.87472	10.8198	0.33996	0.580677	0.205069	0.957844	10	6.66667	0	2	0
2017	C27	6	5.93754	3.94336	14.13	0.453364	0.168399	-0.008534	0.812938	11	8	0	3	0
2017	C20	6	3.49651	4.11772	19.0949	0.412335	0.297514	-0.013631	0.780272	8	7	0	0	0
2017	C27	6	6.1591	3.96193	16.8095	0.345457	0.53097	0.245586	0.730717	10	6.5	0	1	0
2017	C36	7	6.04263	3.95792	17.2235	0.428218	0.669468	0.203743	0.968066	12	5.66667	0	2	0
2017	C38	8	7.02376	3.78945	20.1007	0.157756	0.593054	0.005502	0.959261	12	7.5	2	2	0
2017	C26	8	6.96791	3.69137	0	-0.132717	0.92085	-0.384099	0.935163	12	8	0	1	0
2017	C39	8	5.44674	3.69124	20.2687	-0.030084	0.610548	0.481442	0.959973	9	6	2	4	0
2017	C36	8	8.88309	2.91618	22.1218	0.517997	0.623921	0.24601	0.982767	7	7.54545	70	4	0
2017	C38	7	3.85015	4.07742	17.6352	0.312421	0.365988	0.485147	0.912697	6	6	0	1	0
2017	C32	8	4.5326	4.07678	17.2863	0.092445	0.620305	-0.814604	0.960742	10	6.66667	0	3	0
2017	C32	8	6.42972	3.87753	19.6106	0.180661	0.482298	0.030661	0.970976	20	6	0	1	0
2017	C39	8	3.8712	3.94172	17.7049	0.242302	0.351116	1.56636	0.936573	14	6	0	2	0
2017	B06	8	5.49306	3.82151	17.429	0.21561	0.573641	-0.163121	0.739782	10	8	6	2	0
2017	C39	6	3.82864	3.92732	17.0444	-0.32701	0.204684	-0.021094	0.986783	8	7.33333	0	2	0
2017	C26	8	6.62141	3.99159	17.1967	0.102684	0.672695	-0.03767	0.894452	13	5	6	2	0
2017	C29	7	6.37502	3.71719	20.0805	0.10266	0.515825	0.18536	0.920973	11	7.5	5	4	0
2017	C36	6	4.57471	3.80349	13.8615	0.119874	0.534626	-0.051741	0.989304	13	7	0	4	0
2017	C37	7	7.12609	3.69138	19.7675	-0.052192	0.713435	0.184533	0.967694	15	6.8	0	2	0
2017	C26	8	5.81114	3.88321	17.1448	0.25093	0.159615	0.06094	0.960109	13	7.33333	0	3	0
2017	C26	6	5.71703	3.88837	16.5938	0.017456	0.556243	-0.818621	0.997458	11	6	0	0	0
2017	C36	8	7.83558	3.73522	20.4281	0.029809	0.694915	0.142201	0.888948	20	6.33333	48	5	0
2017	C35	6	6.23245	3.78588	0	0.0026	0.863053	0.91697	0.959749	10	6	7	2	0
2017	C30	8	5.96358	3.77485	18.2881	0.285729	0.493647	-0.063348	0.959914	9	7.25	0	3	0
2017	C18	9	7.36518	3.84022	19.0661	0.297064	0.634951	0.238509	0.994841	9	5.75	0	2	0
2017	C29	6	5.24175	4.10054	14.5722	0.257074	0.436057	-0.090579	0.992379	9	6.75	0	2	0
2017	C39	8	5.05625	4.40385	18.4308	0.507405	0.500163	0.051494	0.977893	14	6	3	0	0
2017	C27	8	7.89432	3.81676	19.463	0.28754	0.520075	0.209897	0.746455	11	7.4	0	4	0
[truncated: 3,069 more rows]

## Sheet: State-owned enterprises
year	Indcd	ESG	MA	FC	GS	ROA	Debt	Growth	Tangi	Board	PR	GI	ND	Soe
2015	C37	6	6.40853	4.19162	18.2405	0.108321	0.189809	1.01114	0.636214	13	8	0	1	1
2015	C30	8	5.99645	4.34697	18.9033	0.067211	0.511696	-0.000161	0.945758	13	6.33333	11	3	1
2015	C39	6	7.06048	4.51541	19.443	-0.34609	0.784184	-0.071362	0.975005	13	7	2	2	1
2015	C39	8	6.19236	3.99489	18.745	0.0352	0.636919	0.034506	0.988519	12	6.66667	7	5	1
2015	C36	6	5.78383	4.03008	17.4179	0.104289	0.343888	0.391913	0.965801	9	5.66667	0	3	1
2015	C39	6	5.34233	3.98381	17.573	0.003888	0.267673	-0.119224	0.986318	10	8	0	1	1
2015	C13	5	6.62407	3.95505	16.3962	0.298186	0.58659	-0.064631	0.934202	14	6.33333	0	6	1
2015	C38	6	5.72685	3.94973	15.2052	0.291166	0.647971	0.205368	0.986255	10	6.5	0	2	1
2015	C39	8	6.49828	3.87223	20.881	0.050948	0.387465	0.026459	0.943323	10	7.2	11	5	1
2015	C33	6	5.95584	3.99677	15.318	0.051785	0.701165	0.022251	0.974264	8	7	0	3	1
2015	C32	8	6.3699	3.94562	18.9015	0.036166	0.503239	0.146009	0.780154	14	7	2	6	1
2015	C39	8	8.73166	3.45591	0	0.107416	0.641433	0.39951	0.965057	21	7.33333	124	6	1
2015	C38	6	5.72359	3.87495	16.5991	0.074032	0.552956	0.321172	0.911652	13	6.25	0	4	1
2015	C39	8	8.23801	3.27682	21.9146	0.100171	0.663286	0.110913	0.967155	14	6.83333	44	6	1
2015	C35	8	7.77612	3.44171	20.7725	0.002227	0.566712	0.32372	0.928807	10	7	35	5	1
2015	C38	8	8.18116	3.31858	21.7335	0.267772	0.565113	-0.062305	0.955096	13	8	611	1	1
2015	C36	8	6.74876	3.26956	19.9381	0.051696	0.636761	0.056951	0.820266	18	7.28571	46	7	1
2015	C30	7	6.71901	3.81577	20.0071	-0.173624	0.725467	-0.241204	0.927319	10	6.66667	0	3	1
2015	C34	6	5.62762	3.9946	17.371	0.117136	0.574696	0.099974	0.975258	12	7	0	2	1
2015	C34	7	6.97915	3.94853	18.4727	-0.255871	0.89864	0.470203	0.950929	12	6.66667	0	2	1
2015	C39	6	6.70319	3.95393	20.792	0.116667	0.49437	1.72257	0.983947	8	6.2	0	5	1
2015	C27	8	7.41035	4.0276	17.114	0.249845	0.177256	0.345222	0.976775	9	7.8	0	3	1
2015	C22	6	6.50279	3.72583	20.0348	0.061881	0.778623	0.023353	0.980978	12	6	0	4	1
2015	C27	5	6.46147	4.07012	19.3582	0.148345	0.404534	-0.021202	0.955121	13	5.83333	0	4	1
2015	C38	6	6.38856	4.0653	18.1153	0.006188	0.622796	0.053714	0.936243	9	6.88889	12	3	1
2015	C26	6	4.60517	4.10922	18.6182	0.033239	0.518339	-0.669384	0.875309	12	6.33333	0	3	1
2015	C35	8	6.85751	3.95927	19.6798	0.002303	0.563075	0.182831	0.968103	12	6.83333	1	6	1
2015	C34	8	5.73979	4.03516	14.1655	0.05493	0.335244	-0.151194	0.960843	12	6	2	2	1
2015	C39	8	6.14204	4.50578	18.4591	0.057179	0.663016	-0.184695	0.991128	13	8	0	0	1
2015	C27	8	7.52779	3.96556	18.7295	0.222019	0.298748	0.175922	0.986953	15	7.83333	0	6	1
2015	C38	6	6.52209	4.07714	16.1459	0.009245	0.163774	-0.090288	0.972904	18	6.5	0	5	1
2015	C39	8	5.41165	4.03521	15.5435	0.072691	0.189144	1.27783	0.67298	13	6	0	2	1
2015	C36	8	7.29097	3.95548	21.0726	0.19682	0.430844	0.519359	0.96735	11	8	1	1	1
2015	C26	6	5.84644	4.02394	16.2288	0.069166	0.295535	-0.325833	0.944389	12	6.66667	2	3	1
2015	C36	8	6.43455	4.00441	18.2659	0.187602	0.640637	0.515142	0.984253	9	7.33333	0	3	1
2015	C15	8	8.5897	3.96182	17.4576	0.153875	0.213882	0.43182	0.981522	17	6.25	0	4	1
2015	C34	6	4.91998	3.98769	16.9855	0.036483	0.374924	-0.577282	0.968104	12	8	0	2	1
2015	C36	6	7.53262	3.97663	18.6823	0.0105	0.44184	1.32256	0.910957	11	6	0	1	1
2015	C22	6	5.45959	3.95581	17.775	0.15877	0.384404	-0.271827	0.940072	9	6.75	0	4	1
2015	C36	8	6.22258	4.02669	19.4661	0.132283	0.222287	0.118579	0.976924	15	6.28571	0	6	1
2015	C29	6	6.44572	3.9174	17.2469	0.023226	0.560562	0.299325	0.962078	9	6.5	0	4	1
2015	C27	8	5.9428	3.96242	19.2954	0.172064	0.113463	0.354708	0.982475	7	6	0	1	1
2015	C36	8	8.83826	3.57327	20.5998	0.332809	0.617805	0.239696	0.968091	24	7.6	24	4	1
2015	C32	8	7.17625	3.88361	19.4365	-0.04818	0.66883	-0.162555	0.958246	15	6.5	4	3	1
2015	C39	6	5.46383	3.99582	18.1662	0.015151	0.273827	0.216618	0.928859	9	5	1	3	1
2015	C32	7	5.68358	4.03507	18.3447	-0.143109	0.49342	0.930543	0.920445	12	7	0	1	1
2015	C30	6	5.80212	4.07735	18.8085	0.033002	0.601407	-0.208675	0.830805	10	8	0	1	1
2015	C34	6	5.40717	4.00992	17.7512	-0.069019	0.554425	0.307364	0.864316	12	7	0	2	1
2015	C35	8	5.8944	4.02356	17.8311	-0.241993	0.628449	-0.103218	0.92183	12	7.5	4	4	1
2015	C26	5	5.52545	3.80503	17.3331	0.012458	0.57365	0.14104	0.951019	9	7	0	1	1
2015	C31	8	6.58755	3.46386	17.6775	0.008845	0.745003	-0.365183	0.997812	11	6.33333	1	3	1
2015	C31	6	6.80904	4.14159	18.7182	-1.57696	0.978569	-0.117768	0.983164	17	6.5	2	2	1
2015	C39	8	7.08924	3.55084	21.5456	0.021095	0.486537	-0.092665	0.981145	15	6.5	147	6	1
2015	C17	8	6.72863	4.02517	18.276	0.102923	0.199597	0.058927	0.957761	13	6	1	3	1
2015	C39	6	5.80513	3.73823	18.2965	0.001331	0.429146	0.902514	0.987165	13	8	0	2	1
2015	C26	6	5.99645	3.9979	16.959	0.020365	0.443723	-0.340262	0.945236	11	6.8	6	5	1
2015	C39	6	5.7589	3.87561	17.8014	0.050423	0.426566	-0.256647	0.970189	7	6	2	0	1
2015	C27	5	6.42325	3.87794	18.4091	0.088182	0.552026	-0.056727	0.915862	10	7	0	4	1
2015	C27	6	5.86363	4.03686	17.7363	0.04826	0.55832	-0.001464	0.934426	9	5.5	0	2	1
2015	C27	6	5.62402	4.03553	14.0119	0.004724	0.459446	0.062174	0.512668	9	8	0	1	1
2015	C33	8	6.18826	3.65691	21.4229	0.025938	0.640095	0.153092	0.985241	14	6.66667	23	5	1
2015	C30	6	5.93754	3.83928	19.0164	0.136708	0.319232	-0.01857	0.890913	9	8	56	1	1
2015	C27	4	6.70073	4.0262	16.5431	0.010358	0.638146	-0.429309	0.99861	13	6	1	3	1
2015	C39	7	6.30992	4.03751	18.169	0.11357	0.517891	0.588067	0.984354	7	6	0	1	1
2015	C38	6	6.05209	3.81872	16.7961	0.070488	0.234055	-0.02155	0.860034	10	7	0	2	1
2015	C32	8	6.47543	3.7115	20.8236	-0.069679	0.773096	-0.115067	0.96579	12	7.5	0	3	1
2015	C39	6	6.22059	4.23796	17.781	0.188929	0.553312	0.777302	0.956444	9	6	0	0	1
2015	C34	6	8.01665	3.8757	16.6417	0.001108	0.432806	-0.314493	0.742269	11	6	2	2	1
2015	C26	5	5.32788	3.85594	16.7213	0.057843	0.162803	0.080222	0.811026	9	5	0	1	1
2015	C35	7	5.63479	4.02034	16.0615	0.044495	0.360654	0.527267	0.800613	11	6.83333	0	5	1
2015	C31	6	6.40523	3.5426	18.4949	-0.159286	0.695064	-0.039249	0.996603	14	7.66667	20	3	1
2015	C38	6	5.73979	3.86912	16.3191	0.09768	0.442136	0.08507	0.974867	12	6.66667	0	3	1
2015	C34	7	6.16542	3.83538	18.4105	-0.070789	0.48614	0.039739	0.954129	9	8	0	1	1
2015	C15	6	5.44242	3.85383	16.6677	0.308181	0.317129	0.028997	0.863506	9	6.6	0	4	1
2015	C17	6	4.90527	3.82778	18.0217	0.009553	0.366515	0.067002	0.940626	10	6	3	2	1
2015	C35	6	5.77144	3.83309	18.0674	0.01647	0.637231	0.560274	0.987428	17	6.42857	0	6	1
2015	C32	8	6.52503	3.7429	19.9417	0.009794	0.729198	-0.557216	0.963529	14	8	1	1	1
2015	C29	6	5.8693	3.83272	17.7882	0.21817	0.491278	0.116368	0.832091	6	7	1	3	1
2015	C13	8	6.6174	3.74524	20.1461	0.25943	0.227137	0.054119	0.953065	8	7	0	3	1
2015	C26	8	6.30262	3.7946	16.9379	0.19641	0.282466	-0.413981	0.948432	10	6	2	2	1
2015	C27	6	5.51343	3.83016	17.5028	0.22834	0.346886	0.988333	0.781622	12	7	0	3	1
2015	C27	7	5.47646	3.83372	16.5768	0.092328	0.240434	0.116809	0.94138	11	6.85714	0	7	1
2015	C38	6	6.5582	4.03515	20.2593	0.129368	0.686989	-0.244288	0.951418	12	6	0	2	1
2015	C35	5	5.65599	3.79622	16.5657	0.016018	0.715811	0.313069	0.792335	15	6.66667	0	6	1
2015	C27	6	5.84644	3.77991	15.7252	0.199265	0.688667	0.379491	0.982662	12	7.25	0	4	1
2015	C31	6	6.82655	3.49021	19.5629	-0.3168	0.860471	-0.101632	0.949731	15	7.2	0	5	1
2015	C28	6	5.84932	4.03405	14.2779	0.035987	0.247215	0.141185	0.992828	11	6	0	3	1
2015	C39	7	7.52941	3.79663	16.9472	0.084636	0.57221	0.188779	0.984644	9	7	0	3	1
2015	C36	6	7.6256	3.7792	17.5871	0.069191	0.69709	0.19154	0.97718	9	6	0	1	1
2015	C36	6	6.71417	3.99429	16.8122	0.247086	0.696445	0.688346	0.955198	9	6.5	4	2	1
2015	C39	8	5.92959	3.79795	17.4308	0.073946	0.139321	0.072549	0.982573	11	6.66667	1	3	1
2015	C39	8	6.66441	3.83126	18.9158	0.172692	0.636561	0.184222	0.93344	6	6	78	2	1
2015	C39	6	6.34914	3.79785	18.9777	0.051166	0.397927	0.079586	0.946464	9	7	0	3	1
2015	C27	7	6.14204	3.7968	16.7315	0.181438	0.152761	-1.67238	0.898974	13	6	0	1	1
2015	C26	6	5.62762	3.83777	17.7884	0.059501	0.467764	0.465283	0.903228	7	6.75	0	3	1
2015	C27	8	6.94601	3.76873	18.7437	0.173787	0.361513	0.315656	0.711995	16	7.73333	0	4	1
2015	C37	6	6.28972	4.19608	17.8791	0.113818	0.368849	-0.097546	0.959337	10	8	3	1	1
2015	C27	7	7.25205	3.78182	17.7879	0.05542	0.274672	0.101524	0.951772	11	5.71429	0	7	1
2015	C26	6	5.5835	3.69101	15.5103	0.153644	0.639467	0.216589	0.9764	11	8	0	1	1
2015	C18	8	4.89784	3.72351	15.9526	0.135195	0.133027	-0.224454	0.924217	9	7.28571	0	4	1
2015	C26	5	6.11147	3.64313	17.9732	0.081712	0.471831	0.010483	0.788919	14	4.33333	0	2	1
2015	C35	8	5.20949	3.69435	15.5184	0.016206	0.438473	2.64592	0.975542	14	7.5	2	2	1
2015	C35	8	6.44572	3.71227	18.5365	0.161694	0.352195	-0.222151	0.965246	11	6.66667	19	7	1
2015	C34	6	6.37161	3.69835	18.9217	0.018669	0.639648	-0.004371	0.630459	10	5.5	0	3	1
2015	C37	8	6.54535	3.69371	18.4634	0.08395	0.663066	1.03317	0.952149	11	7	0	3	1
2015	C29	6	5.6058	3.68073	17.0119	0.114168	0.214431	0.12041	0.973436	18	6.5	0	4	1
2015	C39	6	5.59471	3.77332	17.6989	0.088736	0.466703	0.574093	0.996387	12	6.14286	4	3	1
2015	C27	6	5.90808	3.70331	16.9912	0.090565	0.231094	0.141152	0.791154	10	6	0	2	1
2015	C33	6	4.99721	3.79842	16.9354	0.049929	0.190978	0.277836	0.948949	10	6.5	0	4	1
2015	C38	6	5.72359	3.75684	18.2302	0.108768	0.335835	0.652449	0.963573	7	5	2	1	1
2015	C18	8	6.59578	3.71301	17.9389	0.056269	0.314665	0.128593	0.993552	9	7.2	0	5	1
2015	C27	8	6.90776	3.70497	18.4328	0.082507	0.362302	0.311051	0.977829	10	6	0	1	1
2015	C39	6	5.56452	3.82201	18.0262	0.141427	0.453357	10.2879	0.979091	15	7.8	0	4	1
2015	C17	8	5.7869	3.74357	20.1867	0.094068	0.601403	-0.591804	0.955098	10	8	0	0	1
2015	C20	6	3.46574	3.62008	16.5275	0.111606	0.213184	0.092449	0.953781	9	6	4	2	1
2015	C39	5	5.68017	4.02222	17.0398	0.03317	0.537999	0.137577	0.880147	9	7	0	1	1
2015	C34	8	5.27811	3.68657	16.9174	-0.141679	0.456492	-0.11556	0.895273	9	7	1	2	1
2015	C36	7	5.45104	3.69736	17.9463	0.079071	0.460496	0.36645	0.974174	5	6.5	0	4	1
2015	C34	6	5.63479	3.71029	17.9989	0.119572	0.28943	-0.282	0.946568	11	7.09091	0	7	1
2015	C26	6	5.4848	3.65376	17.0192	0.144302	0.416924	0.531116	0.935966	12	6.5	0	2	1
2015	C39	8	6.71296	3.67793	16.6522	0.173872	0.20925	-0.280016	0.892825	7	6.75	0	4	1
2015	C38	6	5.74939	3.79793	18.4034	0.038065	0.674284	-0.005913	0.950589	8	6.33333	4	3	1
2015	C28	7	5.82895	3.79794	16.9065	0.094471	0.310909	-0.019536	0.946694	11	6	0	5	1
2015	C22	7	5.56068	3.71767	18.0588	0.07824	0.377156	0.01275	0.963969	10	6	0	2	1
2015	C38	6	5.56068	3.52497	16.6618	0.000691	0.473602	0.227749	0.825444	8	5	0	2	1
2015	C39	7	5.50939	4.08931	16.269	0.073018	0.299025	0.0551	0.987511	7	8	1	1	1
2015	C32	7	4.57471	3.73796	16.1074	0.014498	0.132333	-0.062871	0.963668	9	6	1	1	1
2015	C17	8	5.37064	3.67193	17.2411	0.051778	0.167122	0.016918	0.959405	9	6.5	0	2	1
2015	C36	7	6.34388	3.70642	18.6641	0.108463	0.609528	2.14482	0.881326	11	7.33333	0	3	1
2015	C30	6	4.95583	4.04161	16.7789	0.22322	0.467554	0.250533	0.928909	14	5.4	0	5	1
2015	C38	5	5.83773	3.93747	17.4144	0.036295	0.237406	0.430944	0.948762	9	6.66667	5	6	1
2015	C26	6	6.04737	3.55451	20.1719	0.138219	0.541512	0.101932	0.983092	13	6.4	1	5	1
2015	C26	8	5.83188	3.83403	15.6453	0.0169	0.676864	-0.03371	0.909038	7	7	0	1	1
2015	C26	6	5.33272	3.71256	17.2762	0.157447	0.580814	0.909929	0.883011	9	7	0	2	1
2015	C35	6	5.68017	3.71654	19.3071	0.055976	0.35334	-0.210254	0.920655	7	8	0	2	1
2015	C41	5	5.71373	4.00838	16.7527	-0.014496	0.61638	0.049855	0.947277	12	7	0	1	1
2015	C27	8	5.9135	3.59763	16.8905	0.083272	0.294807	-0.019912	0.749583	10	7.25	0	4	1
2015	C36	6	5.30827	3.74	16.5068	0.150929	0.260418	0.116971	0.961248	11	7	0	2	1
2015	C39	6	6.12468	3.87416	18.5973	0.091726	0.472599	0.170495	0.918117	9	6	11	1	1
2015	C37	6	5.3033	3.55494	15.3687	0.269489	0.183717	0.047333	0.937534	11	6	6	1	1
2015	C39	6	5.56452	3.7561	18.3632	-0.125416	0.607184	0.842467	0.965128	12	7	1	1	1
2015	C27	8	7.03439	3.45457	16.192	-0.159997	0.183904	-0.171457	0.842984	9	6.33333	0	3	1
2015	C29	7	5.8944	3.69234	16.669	0.121525	0.18103	-0.016091	0.967005	9	6.16667	0	6	1
2015	C35	6	5.64545	3.669	17.109	0.126004	0.264277	0.127604	0.840213	12	7	0	3	1
2015	C39	7	5.72359	3.56033	16.787	0.107931	0.387091	0.310922	0.959032	11	6	0	4	1
2015	C23	6	6.22654	3.63878	16.7385	0.019878	0.531029	0.383108	0.953631	13	6	2	1	1
2015	C39	6	6.51471	3.60474	16.6274	0.162653	0.265473	0.024212	0.924357	8	6	4	1	1
2015	C40	6	6.4151	3.73858	17.8466	-0.073912	0.507829	0.422356	0.910818	11	7.25	32	3	1
2015	C34	8	5.35659	3.67238	19.1509	0.103298	0.763836	-0.33947	0.942004	9	6	0	1	1
2015	C13	8	5.68017	3.67621	18.0632	0.010722	0.339487	-0.298545	0.934523	7	6	0	1	1
2015	C36	6	5.63835	3.79422	17.2975	0.12329	0.427913	0.071396	0.941224	9	5	7	1	1
2015	C38	6	6.43615	3.7153	18.9219	0.110667	0.436793	0.032037	0.98009	10	6.8	5	5	1
2015	C39	6	6.42972	3.83235	17.7786	0.02498	0.510931	0.250018	0.953462	7	6	13	4	1
2015	C33	7	5.66296	3.94103	17.4638	0.39038	0.535474	-0.004416	0.950392	11	6	0	1	1
2015	C39	5	5.09375	4.06714	15.2067	0.026594	0.338064	-0.114476	0.986061	11	6.5	2	2	1
2015	C39	6	5.41165	3.75671	14.7748	-0.088389	0.272696	1.53609	0.51412	10	6.5	0	3	1
2015	C39	6	5.84932	3.54778	17.3501	0.026962	0.316291	0.045731	0.959979	9	6	0	0	1
2015	C38	6	5.8861	3.85867	15.9652	0.115612	0.256511	0.083281	0.943732	9	7.4	4	5	1
2015	C38	6	5.24702	4.14383	16.5058	0.103602	0.403068	0.006358	0.986731	6	6	0	2	1
2015	C17	4	5.6058	3.84046	16.4683	0.019887	0.410424	0.124135	0.89079	9	6	0	1	1
2015	C39	8	6.76041	3.7533	17.9615	0.072848	0.176711	0.545287	0.603635	9	6.33333	0	3	1
2015	C34	5	6.14204	3.55178	19.9364	0.023027	0.265822	1.44944	0.956819	11	6	2	1	1
2015	C18	7	6.7511	3.71699	17.0455	0.201882	0.381416	0.196748	0.926494	7	7.57143	0	4	1
2015	B09	6	5.6204	3.75764	17.9038	0.036213	0.383003	0.118196	0.893146	9	7.25	0	4	1
2015	C39	8	6.66568	3.99603	19.4302	0.005459	0.404013	0.069829	0.980837	14	8	5	0	1
2015	C34	6	5.49717	3.80774	16.1412	0.048265	0.425611	-0.089674	0.97685	9	6	2	6	1
2015	C32	6	5.52943	3.59742	16.5034	0.111657	0.192609	0.204932	0.752316	11	7.5	0	2	1
2015	C35	6	5.22575	3.46963	16.859	0.072629	0.499312	0.412084	0.887482	8	5.5	0	4	1
2015	C26	6	5.51745	3.94795	16.6157	0.010175	0.407885	0.064537	0.892975	10	6.6	0	5	1
2015	C27	8	5.9108	3.55882	16.5882	0.102148	0.390035	0.438723	0.97465	7	6	0	6	1
2015	C32	6	5.80814	3.73894	16.8155	0.145483	0.607898	1.40015	0.8229	10	6	0	0	1
2015	C28	5	5.94803	3.71238	18.4673	-0.302007	0.629437	-0.385722	0.943331	13	6	0	1	1
2015	C39	6	5.97889	3.58613	17.9424	0.104739	0.678906	-0.401861	0.952622	9	6	28	1	1
2015	C32	6	5.68698	4.02312	17.2996	0.205896	0.375347	0.041209	0.934315	9	6.2	0	5	1
2015	C39	6	6.6958	3.63425	19.3309	0.02107	0.623715	-0.063749	0.970161	10	6	1	1	1
2015	C39	6	5.73657	3.81498	15.2281	0.084068	0.252166	-0.158596	0.980667	9	6.66667	0	3	1
2015	C23	7	5.97126	3.63795	16.1181	0.027624	0.320136	0.514838	0.795098	9	5	0	1	1
2015	C35	6	5.50939	3.69999	16.4791	0.197937	0.185106	0.43383	0.553745	9	7.5	0	2	1
2015	C34	6	7.16317	3.49045	19.9024	0.037418	0.187528	0.263575	0.980563	9	6.28571	33	6	1
2015	C32	8	5.83481	3.70451	18.3397	0.176309	0.669207	-0.029212	0.957144	10	7	0	2	1
2015	C35	8	5.98141	3.73822	18.9127	0.125897	0.551686	0.70618	0.972566	12	7.66667	10	3	1
2015	C30	6	5.62402	3.66161	15.8664	0.000919	0.618717	0.754492	0.944643	8	8	0	1	1
2015	C28	6	5.88332	3.71205	17.4877	-0.060856	0.428097	-0.023126	0.955615	13	6	0	0	1
2015	C26	6	6.64509	3.5639	16.6586	0.094932	0.415804	0.024457	0.963246	9	6.2	0	4	1
2015	C26	4	6.59578	3.54551	16.7648	-0.072988	0.233539	0.653955	0.939191	9	6.5	19	2	1
2015	C39	6	5.71373	3.62485	18.6424	0.139838	0.425231	0.825942	0.728849	9	6.5	4	2	1
2015	C38	7	5.55296	3.47596	17.4985	0.059071	0.395618	0.884993	0.951871	9	7	39	4	1
2015	C35	6	6.58479	3.46307	17.8475	0.015489	0.38627	-0.132005	0.828994	11	6.66667	0	3	1
2015	C29	6	5.33754	3.61559	15.7764	0.188339	0.271255	0.091139	0.93959	8	6.4	0	5	1
2015	C26	8	5.2575	3.55725	16.698	0.178567	0.078856	0.122921	0.715616	10	6.5	0	2	1
2015	C38	5	6.76041	3.72052	16.7431	0.021217	0.221288	0.271013	0.961741	7	6.33333	21	2	1
2015	C22	6	5.2575	3.46404	16.2844	0.011382	0.229261	0.048371	0.912625	8	6	0	1	1
2015	C39	6	6.72263	3.65176	20.477	0.091255	0.460042	0.798851	0.989457	7	6.66667	4	3	1
2015	C32	8	5.41165	3.85009	16.9693	0.234537	0.429182	0.069962	0.984285	10	6	2	1	1
2015	C36	6	5.3799	3.6755	18.1151	0.04491	0.688583	0.968175	0.647894	14	6	0	3	1
2015	C39	6	6.56244	3.6458	18.2713	0.099839	0.426269	0.23898	0.929581	10	6.16667	40	6	1
2015	C38	7	7.38088	3.47743	18.5477	0.137678	0.506598	0.105529	0.972784	9	6	3	2	1
2015	C29	6	5.17615	3.42606	16.9088	0.204079	0.429839	0.003973	0.947556	13	8	0	2	1
2015	C26	6	5.7462	3.71648	17.0642	0.008819	0.149834	-0.022712	0.935561	7	7.66667	0	3	1
2015	C27	8	6.36647	4.21145	17.696	0.170691	0.340985	-0.228042	0.51692	10	8	0	1	1
2015	C34	6	5.61677	3.47227	16.8926	0.153121	0.073005	0.559318	0.813775	9	6.5	0	2	1
2015	C26	7	5.57215	3.45546	17.3177	0.052037	0.358462	0.360482	0.935339	9	6.5	0	2	1
2015	C27	6	5.28827	3.77532	16.4045	0.097926	0.393174	0.088911	0.967932	9	8	0	1	1
2015	C30	7	6.23441	3.83707	19.247	0.176888	0.283663	0.163582	0.927439	9	6.4	3	5	1
2015	C34	8	4.91998	3.42506	16.3337	0.19405	0.331297	0.07686	0.967284	13	5.5	0	2	1
2015	C39	6	6.42811	3.50564	16.6273	-0.057173	0.336598	0.240371	0.895895	11	6	0	1	1
2015	C38	6	6.92952	3.91788	17.0746	0.073556	0.120511	0.468829	0.916468	12	5.83333	1	4	1
2015	C35	6	5.91889	3.98557	17.1001	0.095315	0.391922	0.653942	0.927863	16	7	2	3	1
2015	C39	4	5.82895	3.59582	17.9387	0.012	0.296973	0.113035	0.990061	12	5.66667	1	3	1
2015	C34	8	5.05625	3.72417	15.906	0.09671	0.370404	-0.370871	0.920115	9	7.4	0	3	1
2015	C36	6	5.81711	3.47756	17.4798	0.008351	0.245289	0.484088	0.954213	10	7	0	2	1
2015	C36	6	6.57088	3.75598	17.1726	0.045921	0.285025	0.567398	0.960298	9	6.28571	0	7	1
2015	C13	5	5.76205	3.83383	16.911	0.057811	0.382164	-0.075805	0.930496	9	7	0	2	1
2015	C27	7	5.92959	3.44042	17.4349	0.027984	0.227554	0.713974	0.959013	8	6	0	3	1
2015	C38	8	6.04263	3.59692	16.0986	0.163309	0.202427	-0.039071	0.939424	10	6	0	2	1
2015	C18	5	4.81218	3.66475	16.3371	0.033735	0.373743	0.164581	0.927993	8	8	0	1	1
2015	C24	6	6.84482	3.4776	18.1378	0.013652	0.398014	0.17032	0.713124	7	5.5	1	2	1
2015	C17	8	6.52356	3.4706	17.7824	0.167974	0.358148	0.092223	0.910499	9	6	0	1	1
2015	C32	7	4.91265	3.46947	15.0579	0.164537	0.237999	0.036082	0.95615	13	6.75	0	4	1
2015	C38	6	5.3845	3.98508	19.6441	0.006921	0.160301	-0.03183	0.938815	12	6.33333	0	3	1
2015	C24	8	5.71703	3.73256	16.3932	0.145953	0.564371	0.862374	0.842941	12	6	0	1	1
2015	C30	6	5.00395	3.68555	17.0528	0.017401	0.531198	-0.050867	0.985807	10	7	1	1	1
2015	C22	6	6.23637	3.46761	16.648	0.08737	0.651992	0.270963	0.898978	8	7	0	2	1
2015	C39	7	5.97126	3.66229	16.4327	0.091546	0.238781	0.253796	0.52247	9	6.33333	4	3	1
2015	C38	6	6.12249	3.39381	17.8353	0.056097	0.247034	3.22142	0.979299	9	6	0	5	1
2015	C27	5	6.25767	3.70895	16.8551	0.096983	0.734534	0.120633	0.627091	9	5.83333	0	6	1
2015	C33	6	6.54965	3.55212	17.5985	0.14751	0.367266	0.168864	0.955948	10	7	1	2	1
2015	C29	6	6.52209	3.78294	17.9287	0.044773	0.301311	0.319936	0.846758	9	6.66667	0	3	1
2015	C26	7	6.24611	3.47011	16.8872	0.152197	0.369612	0.104907	0.877101	9	5.75	0	4	1
2015	C36	4	5.32301	3.47398	16.9316	0.078733	0.443829	0.012921	0.967603	10	6	0	2	1
2015	C13	7	6.64379	3.42452	16.0869	0.056371	0.298121	-0.318854	0.904937	7	7.66667	0	3	1
2015	C27	6	5.47646	3.75013	17.505	0.016992	0.241436	-0.044473	0.972693	11	6	0	0	1
2015	C32	7	5.09375	3.97848	18.0382	0.061886	0.374073	0.037727	0.897567	5	6.5	0	3	1
2015	B09	8	5.86079	3.66353	19.0066	0.042663	0.423044	0.128969	0.875778	11	8	1	1	1
2016	C37	6	5.8693	4.22959	18.9177	0.156168	0.246583	1.21873	0.628671	9	8	0	1	1
2016	C30	8	7.00125	4.37811	19.0264	0.233927	0.525907	0.068861	0.916611	11	6	5	9	1
2016	C39	6	6.95177	4.53754	19.9674	-0.046907	0.807546	-0.054268	0.982274	7	7.5	1	2	1
2016	C39	8	6.73102	4.0505	18.181	0.246511	0.547908	0.215266	0.986185	12	6.66667	3	4	1
2016	C36	6	5.03044	4.06527	19.0672	0.470666	0.3635	0.235995	0.967284	10	6.66667	0	3	1
2016	C39	6	5.46383	4.03535	16.7682	-0.021475	0.164936	0.113247	0.990363	8	8	0	1	1
2016	C13	5	6.92363	3.99588	16.2121	0.058896	0.578484	-0.17438	0.94054	11	6.66667	0	5	1
2016	C38	6	5.36598	3.99794	15.9872	0.640623	0.708479	0.420699	0.987919	9	6.5	0	2	1
2016	C39	8	7.01571	3.91194	20.3241	0.091527	0.365342	0.072004	0.939415	13	6.6	38	8	1
2016	C33	6	5.31812	4.03521	16.5331	0.289677	0.660779	2.36517	0.991126	8	6.66667	0	3	1
2016	C32	8	5.94017	3.97916	18.7432	0.09142	0.515829	-0.233071	0.795886	12	5.83333	0	7	1
2016	C39	8	8.98331	3.45216	0	0.027238	0.711347	0.246253	0.967945	16	6.83333	152	3	1
2016	C38	6	4.77912	3.91789	17.6606	0.115983	0.594942	0.211501	0.929053	9	6.25	0	1	1
2016	C39	8	8.04109	3.24132	0	0.06759	0.689087	-0.01942	0.963343	12	7	139	6	1
2016	C35	8	7.82204	3.49401	19.9961	-0.056141	0.576009	0.160939	0.922489	7	7	9	2	1
2016	C38	7	8.87403	3.27802	21.7159	0.575454	0.595683	0.098041	0.926146	12	7	569	1	1
2016	C36	8	6.66441	3.20977	19.8416	0.18633	0.728267	0.470085	0.704857	13	6.85714	52	4	1
2016	C30	7	6.66441	3.85492	20.2505	-0.061559	0.730765	-0.146015	0.928641	13	7.33333	0	2	1
2016	C34	6	5.27811	4.03	17.2	0.227043	0.598875	0.10318	0.979501	11	7	0	3	1
2016	C34	5	7.13728	3.97482	18.0169	-0.209307	0.966771	0.670854	0.956206	12	6.66667	0	2	1
2016	C39	8	7.24993	3.91277	20.3862	0.098433	0.507345	0.913302	0.986928	9	6.6	8	5	1
2016	C27	8	7.88983	4.06059	17.9017	0.969869	0.157136	0.780067	0.981442	11	7.8	4	3	1
2016	C22	6	7.11151	3.7532	20.6874	0.067186	0.725773	0.004889	0.981026	16	6.4	1	5	1
2016	C27	6	6.47389	4.09736	19.3615	0.40658	0.325153	-0.005994	0.961826	11	6	0	3	1
2016	C38	6	5.77455	4.08584	18.3856	0.112284	0.586964	-0.192011	0.950912	10	6.88889	30	3	1
2016	C26	6	4.62497	4.13722	18.9116	0.098756	0.540696	-0.508074	0.898672	9	6.66667	0	3	1
2016	C35	8	6.93537	3.99813	19.5564	0.028351	0.570183	0.414874	0.966883	12	6.33333	4	4	1
2016	C34	8	5.27811	4.07782	16.3151	0.175616	0.334328	0.121505	0.968603	10	6	3	2	1
2016	C39	8	5.3845	4.48757	18.2793	0.107215	0.309024	0.161103	0.984835	11	8	0	1	1
2016	C27	8	7.61184	3.97595	18.8576	0.411451	0.355604	0.049305	0.990055	11	7.83333	1	4	1
2016	C38	7	5.83481	4.11704	15.0211	0.530414	0.179453	-0.034457	0.973717	11	6.375	0	7	1
2016	C39	8	4.62497	4.07468	15.6759	0.10238	0.223353	0.884227	0.678125	9	6	0	2	1
2016	C36	8	7.23129	3.97646	20.7582	0.348256	0.493372	0.465204	0.969561	13	8	4	1	1
2016	C26	6	6.49375	4.06406	16.1983	-0.028232	0.328263	-0.034471	0.930395	7	6.66667	2	4	1
2016	C36	8	5.54908	4.05167	18.226	0.486552	0.589862	0.226422	0.98166	14	7.33333	4	5	1
2016	C15	8	8.61505	3.99887	17.6482	0.585279	0.186441	0.503799	0.982794	11	6.75	0	4	1
2016	C34	6	3.66356	4.03278	16.5816	0.101529	0.371122	-0.150364	0.973176	13	8	0	2	1
2016	C36	6	7.2385	4.01192	18.923	0.000843	0.470243	0.563895	0.913158	13	7	0	1	1
2016	C22	6	5.46806	3.97533	16.6899	0.089709	0.170435	2.12187	0.936393	7	6	0	2	1
2016	C36	8	5.54126	4.05741	18.292	0.527264	0.223899	0.006849	0.979785	11	7	13	3	1
2016	C29	6	6.51915	3.95359	18.0423	0.038621	0.627498	0.022397	0.959176	10	6.5	0	3	1
2016	C27	8	6.81564	3.99952	19.1863	0.383203	0.072096	0.382034	0.984179	7	5	0	1	1
2016	C36	8	8.98419	3.56935	21.2705	0.518792	0.592968	0.400456	0.967564	23	7.6	35	3	1
2016	C32	7	6.68461	3.92185	19.405	0.040241	0.60694	-0.060972	0.959817	15	7.5	2	3	1
2016	C39	6	5.00395	4.03566	18.1851	0.108419	0.319639	0.238724	0.931505	11	6.66667	2	3	1
2016	C32	7	6.39859	4.0749	18.574	0.004719	0.478328	0.016005	0.913436	15	7	0	1	1
2016	C30	8	5.97635	4.11755	18.0876	0.02931	0.724193	-0.318156	0.860455	9	7	0	2	1
2016	C34	6	8.37008	4.05598	17.8926	-0.006219	0.499855	-0.299584	0.885929	9	7	0	1	1
2016	C35	8	5.24175	4.06428	19.2553	0.018669	0.620766	0.27754	0.926652	9	7.5	2	4	1
2016	C26	6	5.29832	3.82885	16.9195	-0.068082	0.56106	0.436181	0.958046	10	7	0	1	1
2016	C31	8	6.68085	3.49187	18.1655	0.035538	0.749285	-0.271769	0.99789	9	7.33333	7	4	1
2016	C31	4	6.66313	4.19106	19.7842	-0.064851	0.969384	0.247533	0.990147	11	5.5	3	0	1
2016	C39	8	7.0076	3.50143	22.4714	0.023227	0.551437	0.18873	0.983743	15	6.66667	204	3	1
2016	C17	8	6.57508	4.06352	18.6694	0.450436	0.211971	0.19708	0.956962	16	6.33333	3	5	1
2016	C39	6	5.79301	3.76948	20.9848	-0.005345	0.458285	2.75373	0.968242	10	7.75	0	2	1
2016	C26	6	5.45959	4.03748	17.7484	-0.162081	0.458739	0.230819	0.933448	9	6.6	0	3	1
2016	C39	6	4.99721	3.90964	17.995	0.162907	0.505207	-0.213803	0.974088	8	6	4	1	1
2016	C27	4	6.25767	3.91778	18.2845	0.16268	0.534345	0.085937	0.92341	10	7.14286	0	1	1
2016	C27	6	6.06611	4.07744	17.4536	0.116801	0.559729	0.061887	0.94002	8	6	1	1	1
2016	C27	6	6.7178	4.07796	17.1909	0.114995	0.215342	0.616152	0.565827	9	8	0	1	1
2016	C33	8	6.35957	3.7031	21.1645	0.051914	0.625549	-0.162593	0.984994	10	6.66667	12	3	1
2016	C30	7	5.80212	3.87481	19.0621	0.287114	0.270822	0.011553	0.895435	9	8	40	1	1
2016	C27	4	5.68358	4.0393	11.7393	-0.065325	0.442488	0.569129	0.998681	12	6.5	1	3	1
2016	C39	7	5.83773	4.07792	17.8691	0.103924	0.532696	0.941027	0.990304	7	6	0	1	1
2016	C38	5	5.45104	3.86238	16.8879	0.00168	0.268357	0.236597	0.883857	8	7	0	3	1
2016	C32	8	6.2186	3.73841	17.8085	0.021828	0.690959	0.112348	0.969041	12	8	2	4	1
2016	C39	6	6.17379	4.27583	18.5108	0.373364	0.586625	0.423047	0.962376	9	6	0	0	1
2016	C34	6	8.40268	3.91614	17.117	-0.033816	0.425401	-0.326661	0.734423	10	6.5	0	3	1
2016	C26	6	5.85507	3.89799	16.6142	0.127754	0.129885	0.213167	0.794543	16	6	0	3	1
2016	C35	6	5.41165	4.06354	16.7745	0.033376	0.366865	0.242578	0.814037	10	7	0	6	1
2016	C31	7	6.72623	3.58217	18.4673	0.048178	0.681353	0.126841	0.99703	13	7.66667	13	4	1
2016	C38	6	5.38907	3.89652	16.034	-0.08253	0.256543	0.218235	0.965007	17	6.66667	0	5	1
2016	C34	7	5.65948	3.87126	19.589	-0.03703	0.551825	0.219442	0.958522	9	8	1	1	1
2016	C15	6	5.14166	3.9058	14.5087	1.05257	0.351975	0.064972	0.893433	14	7.2	0	4	1
2016	C17	7	4.40672	3.87137	18.2208	0.083517	0.389474	0.210441	0.937746	9	6	3	3	1
2016	C35	6	5.04986	3.87601	17.7324	-0.524475	0.718388	0.740622	0.984499	9	6.57143	0	4	1
2016	C32	8	6.14419	3.78434	18.901	0.032772	0.712887	-0.033134	0.966968	14	8	4	1	1
2016	C29	6	5.31321	3.84964	17.8502	0.333669	0.441631	0.05161	0.821654	5	6.66667	3	2	1
2016	C13	8	6.48311	3.79378	20.3167	1.45741	0.294267	0.050187	0.951171	6	6.33333	0	3	1
2016	C26	5	6.02345	3.83096	16.8768	0.44682	0.323197	-0.088293	0.938683	11	6.5	5	2	1
2016	C27	6	5.18739	3.87793	17.8174	0.14922	0.491163	1.60974	0.845236	12	6.33333	0	2	1
2016	C27	7	4.41884	3.87378	15.8757	0.282522	0.208638	0.093973	0.943022	10	7.42857	0	1	1
2016	C38	6	6.28413	4.04692	19.6401	0.407017	0.720627	-0.13787	0.961305	12	6.5	3	1	1
2016	C35	5	5.10595	3.83476	16.5211	-0.052752	0.717116	1.24952	0.736927	12	6.66667	10	1	1
2016	C27	6	5.45104	3.82653	17.6287	-0.011862	0.660986	0.258394	0.922935	12	7	0	4	1
2016	C31	6	7.61628	3.5473	19.4482	-2.06521	0.86896	0.226058	0.944833	15	6.4	0	2	1
2016	C28	6	5.61677	4.06686	16.0591	0.456524	0.430175	0.097992	0.996845	9	6.33333	0	3	1
2016	C39	7	6.99577	3.67417	20.086	0.10558	0.269895	0.170267	0.521632	9	7	0	3	1
2016	C36	6	7.70976	3.79966	17.5958	0.102267	0.731982	0.46925	0.981403	9	6	0	2	1
2016	C36	5	6.98564	4.0301	17.7314	0.320239	0.680101	0.836622	0.962418	12	7	3	2	1
2016	C39	8	5.57215	3.83781	17.5328	0.29294	0.133647	0.127873	0.98264	9	6.66667	0	2	1
2016	C39	8	5.64897	3.86524	18.8965	0.24769	0.564932	0.21891	0.93126	7	6	62	2	1
2016	C39	6	6.37332	3.83781	19.1683	0.150476	0.417369	0.06969	0.956167	10	6	0	3	1
2016	C27	6	6.21261	3.83758	17.9061	0.376887	0.137648	0.112778	0.910378	15	6	0	1	1
2016	C26	7	5.24175	3.80061	17.8937	-0.024384	0.22986	0.786878	0.618351	8	7	0	4	1
2016	C27	8	6.64509	3.7996	19.2388	0.35682	0.356441	0.496167	0.63448	11	7.73333	0	4	1
2016	C37	6	5.46806	4.23658	18.27	0.29708	0.360017	0.130977	0.958986	13	8	0	3	1
2016	C27	8	7.75191	3.8123	18.0211	0.582593	0.290971	0.137697	0.957096	11	5.42857	0	6	1
2016	C26	6	5.39816	3.72446	17.3544	0.209922	0.696378	0.887479	0.978531	10	6	0	4	1
2016	C18	8	4.55388	3.77818	16.3663	0.423078	0.155509	-0.002274	0.883283	13	6.57143	0	6	1
2016	C26	6	4.02535	3.65789	18.845	0.175544	0.558185	0.299372	0.818934	12	4.66667	0	1	1
2016	C35	7	5.2575	3.73807	15.8234	0.188462	0.419551	-0.141052	0.97673	9	5.5	2	3	1
2016	C35	8	6.53524	3.73826	18.2533	0.426704	0.464944	0.055481	0.888064	11	6.55556	19	6	1
2016	C34	6	5.14166	3.73014	18.4588	0.020074	0.615795	0.515099	0.656195	11	5.5	3	1	1
2016	C37	6	5.81711	3.72108	18.793	0.044697	0.56543	1.23415	0.957686	12	7	0	2	1
2016	C29	6	4.39445	3.72768	17.3173	0.493002	0.228892	0.083987	0.972824	17	6.66667	0	5	1
2016	C39	6	5.36598	3.81622	17.8576	0.171071	0.421909	0.756137	0.996747	14	6.28571	7	4	1
2016	C27	6	5.56068	3.74842	17.1184	0.442067	0.262634	0.146982	0.82107	11	5	2	2	1
2016	C33	6	4.85203	3.86018	17.2665	0.203426	0.188393	0.111376	0.867473	11	6	0	4	1
2016	C38	6	4.09434	3.79618	18.3233	0.428751	0.326221	0.527833	0.963047	7	6	3	2	1
2016	C18	5	6.78106	3.75082	18.3675	0.139012	0.336339	0.315256	0.994716	12	7	0	5	1
2016	C27	8	6.52209	3.75545	18.3583	0.1954	0.383239	0.226659	0.984341	11	5	0	2	1
2016	C39	6	4.96981	3.87383	18.4875	0.122399	0.538277	0.672983	0.984669	10	7.6	0	3	1
2016	C17	7	5.64897	3.77468	20.555	0.233374	0.614956	-0.193315	0.946191	9	7	0	1	1
2016	C20	6	2.19722	3.71694	16.8043	0.572945	0.191915	0.215287	0.74461	10	6	0	1	1
2016	C39	5	5.2575	4.06438	17.944	0.100904	0.529116	0.171578	0.908639	9	7	0	2	1
2016	C34	8	5.14166	3.72962	17.8604	-0.009586	0.414484	0.004961	0.9118	13	7	0	2	1
2016	C36	7	5.50939	3.71979	18.6053	0.613575	0.547936	0.424568	0.89238	6	6.75	0	4	1
2016	C34	6	5.10595	3.74862	18.7129	0.476504	0.361035	-0.063788	0.952179	9	7.18182	0	1	1
2016	C26	8	4.98361	3.70337	18.0529	0.326534	0.306174	0.065295	0.925469	9	6.5	0	4	1
2016	C39	6	6.03548	3.71435	18.4108	0.034106	0.752087	0.177648	0.903651	7	6.75	1	3	1
2016	C38	7	5.3845	3.83752	18.4862	0.381116	0.318608	-0.02393	0.947835	8	6.33333	8	3	1
2016	C28	7	4.39445	3.83794	17.2486	-0.261162	0.440223	0.209001	0.9412	9	5.75	0	1	1
2016	C22	6	5.52545	3.75771	19.3349	0.184709	0.410205	0.373809	0.967313	10	6.5	2	2	1
2016	C38	7	5.66296	3.5815	16.2704	0.055762	0.390069	0.182972	0.84615	7	5.5	0	1	1
2016	C39	7	5.56834	4.14603	16.3447	0.312231	0.138774	0.039009	0.983873	7	8	0	2	1
2016	C32	8	5.99146	3.78048	16.4566	0.210444	0.15789	0.404843	0.96508	8	6	0	3	1
2016	C17	7	4.99043	3.71405	16.5632	0.276146	0.552236	0.032948	0.950552	9	6	0	3	1
2016	C36	4	5.70044	3.74415	18.8058	0.615027	0.380349	0.11629	0.884934	13	7.33333	0	7	1
2016	C30	6	3.71357	4.0822	17.7741	0.185145	0.204654	0.14439	0.928884	10	7.2	0	3	1
2016	C38	6	5.2575	3.99349	17.9336	0.164451	0.644611	1.23756	0.962402	14	5.83333	3	3	1
2016	C26	8	6.13123	3.55341	20.2971	0.049142	0.642542	0.307647	0.986447	21	6.6	15	0	1
2016	C26	6	5.5835	3.90234	16.1073	0.217961	0.332997	0.280808	0.76308	10	8	0	3	1
2016	C26	6	4.18965	3.75676	16.9257	0.001312	0.530163	-0.008918	0.904285	9	7	0	2	1
2016	C35	5	6.13556	3.73936	18.9046	0.055284	0.690726	1.3502	0.945978	9	7.5	2	1	1
2016	C41	8	5.37064	4.04726	16.4701	0.325685	0.227111	0.158748	0.94697	15	7	0	3	1
2016	C27	6	5.38907	3.63482	16.7585	0.215408	0.309207	-0.144539	0.827464	12	7	0	8	1
2016	C36	6	5.29832	3.79327	16.5717	0.2113	0.427817	0.170024	0.90855	13	7	0	4	1
2016	C39	4	5.56834	3.91899	18.6347	0.452973	0.181932	0.564957	0.91805	10	8	16	1	1
2016	C37	6	4.27667	3.60184	15.4161	0.176944	0.618203	0.172763	0.946425	14	6	11	2	1
2016	C39	8	4.90527	3.79728	17.6282	0.026501	0.199965	0.090588	0.971905	18	7	0	7	1
2016	C27	7	4.51086	3.50412	15.773	0.336828	0.18847	-0.071938	0.859187	11	4.33333	0	8	1
2016	C29	6	6.17794	3.752	16.2806	0.648821	0.23657	-0.010271	0.966593	11	6.16667	0	5	1
2016	C35	7	5.57595	3.71554	18.2144	0.241076	0.331483	0.446393	0.826009	9	7	3	3	1
2016	C39	6	5.20949	3.61671	16.9669	-0.010929	0.621308	0.863249	0.953393	9	5.25	0	2	1
2016	C23	6	5.50533	3.68546	17.1148	0.635213	0.279218	0.572107	0.955346	8	6	0	1	1
2016	C39	6	5.11799	3.6561	17.0634	0.093835	0.524986	-0.128457	0.933385	9	6	1	2	1
2016	C40	7	5.79909	3.76752	18.7911	0.056256	0.771515	0.550157	0.929666	11	6.75	30	1	1
2016	C34	8	5.55683	3.71564	18.9785	0.098854	0.296187	0.080575	0.932058	9	6	0	3	1
2016	C13	6	5.64191	3.73379	17.1436	0.572589	0.427965	-0.189516	0.951924	9	6	0	1	1
2016	C36	6	5.39816	3.83757	17.0222	0.268065	0.466098	0.215296	0.882716	9	6	3	3	1
2016	C38	6	5.39816	3.74463	18.9112	0.090161	0.536624	-0.238858	0.971199	12	7.6	0	5	1
2016	C39	7	5.12396	3.87795	17.9925	0.08963	0.505921	0.212089	0.955573	9	5.8	20	2	1
2016	C33	5	5.30827	3.99609	17.7238	0.252926	0.330903	0.136229	0.967858	12	5	0	2	1
2016	C39	6	4.5326	4.0807	15.4295	-0.580628	0.315807	-0.085476	0.98476	9	6	0	3	1
2016	C39	6	4.47734	3.83338	15.7607	0.373568	0.141365	0.109367	0.680747	12	7	0	1	1
2016	C39	6	6.25383	3.59493	17.2013	0.444876	0.340463	0.063837	0.96702	10	6	0	6	1
2016	C38	6	5.22036	3.93905	17.0921	0.251863	0.32204	-0.010657	0.896756	9	7	11	3	1
2016	C38	5	5.31812	4.32745	16.1982	0.0298	0.094881	0.416947	0.994318	6	6.5	0	1	1
2016	C17	8	4.2485	3.87981	17.226	0.256135	0.173494	0.141458	0.897069	14	7	0	4	1
2016	C39	6	6.02102	3.79777	17.6575	0.004815	0.204004	0.252745	0.710373	7	5.66667	0	1	1
2016	C34	7	5.78383	3.56939	19.6413	0.38058	0.255045	0.969461	0.956657	9	6	7	2	1
2016	C18	5	6.25383	3.75556	16.7694	-0.298105	0.423662	0.581292	0.921524	12	7.71429	0	5	1
2016	B09	8	6.63988	3.7961	16.2547	0.045138	0.327508	-0.013985	0.912286	7	7.5	0	0	1
2016	C39	6	6.42649	4.0135	19.0563	0.119918	0.451782	-0.057217	0.876598	11	6	4	5	1
2016	C34	7	4.93447	3.8523	16.1972	0.333809	0.272544	-0.007706	0.970608	10	6	6	2	1
2016	C32	6	4.83628	3.63769	15.8777	0.091054	0.44153	0.638572	0.796373	8	7.5	0	5	1
2016	C35	6	4.04305	3.50399	16.3233	0.047011	0.364907	0.170417	0.877035	7	6.5	0	2	1
2016	C26	8	5.18739	4.01401	16.8666	0.280489	0.36394	0.156649	0.926371	12	6.4	0	8	1
2016	C27	6	5.66296	3.61223	16.1891	0.162394	0.652109	0.991656	0.977929	7	6	0	0	1
2016	C32	4	5.46383	3.77878	16.6298	-0.006468	0.616608	3.8314	0.824804	15	4	0	1	1
2016	C28	6	5.14166	3.75537	18.4639	0.186825	0.675708	0.103229	0.9542	9	7	0	1	1
2016	C39	6	6.22851	3.41006	18.4178	0.193613	0.915508	3.58399	0.364979	9	6	49	4	1
2016	C32	6	5.31812	4.07062	17.7646	0.158359	0.589437	0.239266	0.942956	11	6.2	0	3	1
2016	C39	7	6.10702	3.67187	18.7878	0.261981	0.282894	-0.014077	0.973669	11	6	0	2	1
2016	C39	7	5.03044	3.85745	14.8956	0.081468	0.317918	-0.016818	0.982132	11	6.66667	0	1	1
2016	C23	6	5.2933	3.67554	17.8665	0.433704	0.279758	0.481029	0.748002	9	6	0	2	1
2016	C35	6	5.24175	3.74269	17.2783	0.178251	0.190106	0.331201	0.580443	11	7.5	0	6	1
2016	C34	8	7.34407	3.48842	20.1347	0.239028	0.678776	0.560379	0.977078	11	5.14286	38	2	1
2016	C32	7	5.46806	3.72431	18.3313	0.209573	0.635792	-0.027639	0.964449	13	6.5	0	5	1
2016	C35	4	5.93754	3.78257	18.9864	0.016051	0.600624	1.32442	0.972082	14	7.33333	9	1	1
2016	C30	6	5.54518	3.72322	14.7924	-0.044612	0.550707	2.37173	0.957493	10	8	0	1	1
2016	C28	6	5.37528	3.75573	17.5617	0.32437	0.334701	0.021616	0.957637	9	6	2	4	1
2016	C26	4	6.38351	3.60837	17.2844	0.064836	0.247123	0.329359	0.965158	7	7	0	1	1
2016	C26	6	6.51323	3.58655	17.5109	-0.26637	0.446729	0.293243	0.915769	7	6.5	56	5	1
2016	C39	6	5.60212	3.619	18.9142	0.144454	0.470761	0.481191	0.853674	9	7.5	4	4	1
2016	C38	6	5.21494	3.51759	17.5907	0.058305	0.437158	-0.487281	0.935101	11	6.75	12	4	1
2016	C35	7	5.92426	3.51755	17.8832	0.530363	0.150889	0.10873	0.91568	11	6.66667	0	3	1
2016	C29	8	6.06379	3.66687	15.4515	0.599262	0.085926	0.132821	0.90749	8	5.6	1	2	1
2016	C26	6	5.16479	3.59792	16.8692	0.059658	0.187203	0.126532	0.744817	11	6.5	1	3	1
2016	C38	5	5.60212	3.75926	16.7807	0.010822	0.205041	0.337363	0.960884	10	6.33333	1	1	1
2016	C22	5	5.46383	3.51792	17.9231	0.165788	0.624875	1.39346	0.885977	9	6	0	3	1
2016	C39	8	6.2691	3.66871	20.887	0.704823	0.451675	0.775641	0.987554	7	6.33333	13	2	1
2016	C32	4	5.15329	3.8812	16.6306	0.094441	0.711783	0.12743	0.987493	8	6	3	3	1
2016	C36	6	5.04343	3.70891	17.9717	0.148429	0.41283	0.202611	0.713903	11	6	0	7	1
2016	C39	7	6.39192	3.66508	18.7396	0.270023	0.526519	0.102838	0.932289	10	6	57	2	1
2016	C38	6	7.69029	3.51781	18.541	0.839071	0.371685	0.322586	0.971598	9	6.5	36	3	1
2016	C29	6	4.34381	3.46884	16.9935	0.082331	0.15697	0.069557	0.950624	9	8	0	1	1
2016	C26	6	4.99721	3.75723	18.9808	0.286453	0.267792	0.570237	0.952228	9	7.33333	1	3	1
2016	C27	5	5.97635	4.24155	17.3267	0.460049	0.113061	0.227185	0.555616	12	8	0	2	1
2016	C34	7	4.66344	3.5125	16.9724	0.069707	0.339084	1.0248	0.816069	10	5.5	2	2	1
2016	C26	6	5.50126	3.50609	17.22	0.372372	0.263237	0.187535	0.932693	15	6.5	1	1	1
2016	C27	7	5.54518	3.8239	15.8428	0.643345	0.286052	0.009805	0.973761	11	8	0	4	1
2016	C30	8	6.05912	3.86637	18.6504	0.244527	0.43697	0.173189	0.932882	13	6.8	1	1	1
2016	C34	6	4.70048	3.4593	16.5625	0.022034	0.287577	0.715144	0.966278	12	4.5	0	3	1
2016	C39	5	6.29895	3.54975	17.2881	0.307761	0.138659	0.132035	0.907641	9	2	1	1	1
2016	C38	6	5.8944	3.95787	17.373	0.16225	0.387094	0.186883	0.908952	9	6.5	0	3	1
2016	C35	3	6.93342	4.01839	17.037	-0.157434	0.304325	0.171791	0.898211	12	7.33333	4	3	1
2016	C39	8	5.98141	3.63761	18.4272	0.266827	0.395116	-0.060933	0.980282	18	6.33333	1	5	1
2016	C34	5	4.17439	3.76337	16.0226	0.041861	0.221763	-0.067274	0.925481	10	7.4	0	2	1
2016	C36	6	5.4161	3.51792	18.1519	0.16315	0.292427	0.698156	0.958189	10	8	1	6	1
2016	C36	6	7.07072	3.79775	17.8438	0.186593	0.4493	0.333685	0.960857	11	6	0	1	1
2016	C13	8	6.24998	3.87464	16.6861	0.125986	0.219217	0.031476	0.925733	9	7	0	4	1
2016	C27	8	5.7301	3.48063	18.1643	0.719841	0.156253	0.6105	0.975547	7	5.66667	0	2	1
2016	C38	6	5.46383	3.67565	16.4915	0.069415	0.383229	0.306168	0.959471	12	6	0	2	1
2016	C18	6	5.41165	3.7041	15.2749	0.034889	0.381944	0.001072	0.927328	8	8	0	1	1
2016	C24	8	6.93342	3.50877	18.3121	0.274559	0.415478	-0.127029	0.62768	8	5.5	0	1	1
2016	C17	6	5.9108	3.51578	17.7755	0.471912	0.315575	0.2275	0.931238	11	6	3	5	1
2016	C32	6	3.4012	3.53283	14.2648	-0.009918	0.304001	0.177239	0.97226	13	6.75	0	4	1
2016	C38	8	5.0689	4.02543	18.3749	0.244745	0.544419	0.090355	0.940358	13	5	4	2	1
2016	C24	5	5.89164	3.79335	17.0824	0.06413	0.670547	0.327773	0.7587	10	6	0	1	1
2016	C30	5	5.1358	3.71601	18.807	0.104016	0.671744	0.13226	0.985547	9	5	3	2	1
2016	C22	4	5.71043	3.51761	16.9875	0.225214	0.161779	-0.083728	0.938511	6	7	0	2	1
2016	C39	6	5.77765	3.70618	16.7138	0.150347	0.246789	0.013059	0.563479	12	6	7	5	1
2016	C38	5	5.54518	3.41415	18.8205	-6.4e-05	0.764072	0.326902	0.975227	10	6.4	1	5	1
2016	C27	6	5.50126	3.75586	17.5944	0.513104	0.189622	0.078249	0.717496	11	6.5	0	2	1
2016	C33	6	5.99146	3.59391	17.8706	0.194189	0.309633	-0.065311	0.955251	9	6	1	3	1
2016	C29	6	5.65948	3.83012	17.5034	0.563765	0.382592	0.512119	0.863826	12	7.33333	0	8	1
2016	C26	4	5.31321	3.51678	17.1976	0.257698	0.519081	0.167329	0.894116	9	6.5	0	4	1
2016	C36	7	4.27667	3.51491	17.6565	0.305998	0.326222	-0.290702	0.969872	10	6.5	0	3	1
2016	C13	4	6.09807	3.46749	17.1693	0.023741	0.259781	-0.028847	0.909401	12	7.33333	0	0	1
2016	C27	7	4.79579	3.7919	17.2539	0.184563	0.382167	0.10588	0.971725	13	7	1	4	1
2016	C32	6	4.35671	4.02636	18.9003	0.49963	0.114523	-0.027857	0.906059	5	7.25	0	1	1
2016	B09	7	6.68211	3.49674	18.4094	0.102749	0.610458	1.7937	0.709393	8	8	3	1	1
2017	C37	6	5.64545	4.25651	18.9623	0.118746	0.326949	2.29145	0.650707	8	8	0	1	1
2017	C30	8	4.83628	4.40414	18.9846	0.128002	0.55057	0.084987	0.92605	10	6	19	6	1
2017	C39	6	6.15698	4.54153	19.9689	0.394816	0.652011	0.263369	0.991143	8	7	5	1	1
2017	C39	8	7.25982	4.06135	19.1728	0.037514	0.642835	-0.015386	0.985543	11	6.66667	4	3	1
2017	C36	6	5.11799	4.09829	18.4834	0.503993	0.389791	0.254516	0.971382	12	6.66667	0	3	1
2017	C39	6	4.85981	4.07573	17.0398	0.071117	0.160336	0.224184	0.990736	13	8	0	2	1
2017	C13	5	5.31812	4.07409	16.0598	-0.11501	0.818492	-0.087285	0.97255	11	6.83333	0	5	1
2017	C38	6	5.03044	4.03212	15.9748	0.629056	0.761753	0.508158	0.992239	9	6.5	0	2	1
2017	C39	8	6.93342	3.90963	20.7898	0.087425	0.511848	0.003681	0.956574	11	7	0	3	1
2017	C33	6	5.14166	4.07209	16.3931	0.343969	0.575245	0.370091	0.99228	9	7	0	4	1
2017	C32	8	5.62402	4.008	18.4298	0.274835	0.448532	-0.15031	0.825494	10	6.5	3	4	1
2017	C39	8	8.80147	3.48755	22.5214	0.18052	0.684777	0.428301	0.964918	15	7	111	2	1
2017	C38	6	4.43082	3.95707	17.7384	0.174856	0.610373	0.357078	0.943124	11	6.25	0	1	1
2017	C39	8	7.89096	3.25648	21.7385	0.138748	0.662227	-0.022556	0.957621	16	7	251	6	1
2017	C35	8	7.84776	3.55073	19.7912	0.054377	0.540256	0.067551	0.925133	7	7	2	2	1
2017	C38	8	8.55699	3.19998	21.6873	0.510766	0.665768	-0.139769	0.822372	12	8	750	2	1
2017	C36	8	7.07496	3.2059	19.5965	0.341689	0.702829	0.019912	0.755201	16	7	75	5	1
2017	C30	8	6.7334	3.89683	20.0905	0.031992	0.725263	-0.196529	0.92948	13	7.33333	0	2	1
2017	C34	6	4.85203	4.06044	17.6035	0.130898	0.602868	0.00083	0.969457	13	7	0	3	1
2017	C34	6	7.47136	4.03345	18.2398	-0.104724	0.952312	0.14188	0.967068	11	6.66667	0	1	1
2017	C39	8	6.59304	3.87773	20.3751	0.064517	0.526364	1.93358	0.947341	7	6.8	6	4	1
2017	C27	8	7.43838	4.08662	17.3211	0.847451	0.202369	0.869584	0.973356	9	6.9	4	3	1
2017	C22	6	7.41698	3.7315	20.5032	0.11485	0.713381	-0.077838	0.980312	10	6.4	0	4	1
2017	C27	6	6.38351	4.10553	19.0301	1.33581	0.293382	-0.105814	0.976925	12	6.83333	0	2	1
2017	C38	6	5.80212	4.10515	18.8197	0.033079	0.676899	-0.223765	0.95158	12	7	27	4	1
2017	C26	6	4.47734	4.16738	19.2597	0.20021	0.548565	0.076256	0.912262	9	6.66667	87	4	1
2017	C35	8	8.43098	4.03206	18.7171	0.101776	0.579048	0.182822	0.968883	14	6.66667	5	4	1
2017	C34	8	4.39445	4.11778	15.6858	0.202632	0.378105	0.335318	0.974078	10	6	5	2	1
2017	C39	8	4.68213	4.51567	20.691	0.127092	0.389247	0.08573	0.985868	13	8	9	2	1
2017	C27	8	8.16962	3.99954	18.8701	0.405894	0.345081	0.042886	0.987982	14	7.83333	0	6	1
2017	C38	7	5.38907	4.15772	16.5958	0.590862	0.15437	-0.082469	0.972595	9	6.25	1	7	1
2017	C39	8	3.68888	4.1121	17.1137	0.229666	0.257714	0.638071	0.694915	9	6	0	2	1
2017	C36	8	7.56838	4.0064	20.971	0.218169	0.52348	0.316436	0.969242	11	8	9	1	1
2017	C26	6	5.7301	3.94299	0	0.242737	0.525974	-0.679516	0.799902	12	7	0	5	1
2017	C36	8	5.65249	4.0916	18.8224	0.484482	0.532298	0.23759	0.981958	9	7.66667	0	4	1
2017	C15	8	9.19604	4.00287	18.3687	0.57597	0.224905	0.439381	0.988305	11	6.75	0	4	1
2017	C34	6	5.15329	4.0728	16.6436	0.057986	0.391518	0.032893	0.971074	9	8	0	2	1
2017	C36	6	7.51589	4.06616	19.0185	0.013678	0.476495	0.5329	0.910971	9	8	0	1	1
2017	C22	5	5.21494	3.98483	16.7526	-0.636135	0.15271	-0.62004	0.919785	7	6.25	0	1	1
2017	C36	8	5.05625	4.08015	18.3594	0.921756	0.241196	0.339967	0.983075	11	7.28571	6	3	1
2017	C29	6	6.32436	3.98871	19.0732	0.037426	0.665051	0.032996	0.957135	10	6.5	0	3	1
2017	C27	8	5.30827	4.03096	19.248	0.392917	0.060306	0.299278	0.986331	9	4	0	1	1
2017	C36	8	9.19786	3.61029	21.8947	0.357098	0.552762	0.598852	0.961764	15	7.2	63	1	1
2017	C32	8	6.91572	3.94891	19.3549	0.060164	0.611346	-0.025355	0.960555	13	7.5	3	3	1
2017	C39	6	5.20401	4.07652	17.9632	0.181433	0.276182	0.299311	0.930465	10	6.33333	2	2	1
2017	C32	6	5.66643	4.11294	18.1709	0.045673	0.494335	-0.053875	0.922411	10	8	0	2	1
2017	C30	8	6.04263	4.15726	18.3055	0.384882	0.607327	0.469308	0.866974	10	8	0	3	1
2017	C34	5	8.32142	4.10079	17.4942	0.016116	0.527887	-0.12405	0.880407	10	7	0	5	1
2017	C35	8	5.52146	4.1027	17.5027	0.040429	0.621864	0.013019	0.937911	15	7.5	1	5	1
2017	C26	4	5.31321	3.86993	17.4335	0.239149	0.522167	-0.196544	0.956997	14	7	0	1	1
2017	C31	8	6.27476	3.52507	17.0837	0.060468	0.749358	-0.319561	0.998051	13	7.33333	7	3	1
2017	C31	5	7.1624	4.23442	18.1614	0.698985	0.793792	0.042593	0.986494	12	5.5	7	0	1
2017	C39	8	7.52887	3.46942	21.2435	0.108051	0.592813	-0.016579	0.987581	13	6.83333	262	2	1
2017	C17	8	6.55536	4.09937	18.5708	0.450643	0.235536	0.095057	0.948915	14	6	1	3	1
2017	C39	6	4.96284	3.80956	21.3168	-0.041468	0.456457	0.0809	0.965971	11	7.75	3	2	1
2017	C26	6	4.68213	4.07646	16.7059	0.140784	0.379162	-0.179888	0.930034	9	6.6	1	1	1
2017	C39	6	4.21951	3.94566	18.5329	0.248721	0.522398	0.001277	0.976101	7	6	11	1	1
2017	C27	5	5.98896	3.9577	18.4944	0.142575	0.464079	0.278625	0.928631	9	7.71429	0	1	1
2017	C27	8	6.22851	4.11796	17.459	0.205017	0.510879	0.012947	0.938645	8	6	0	1	1
2017	C27	6	5.03044	4.11766	16.4674	0.157775	0.228451	0.719509	0.600763	11	8	0	1	1
2017	C33	8	6.34564	3.74403	20.5159	0.147682	0.579449	-0.412682	0.983233	12	6.66667	11	2	1
2017	C30	7	6.35089	3.90426	19.0075	0.356904	0.224386	-0.137716	0.898326	9	8	34	1	1
2017	C27	4	4.89035	4.08064	16.2404	0.052103	0.435803	-0.069876	0.9988	12	6.5	0	4	1
2017	C39	7	5.18178	4.11784	18.5628	0.015638	0.526438	0.491003	0.991807	11	6	0	1	1
2017	C38	6	5.1358	3.90929	16.6774	-0.069136	0.352813	-0.042142	0.944993	13	7.5	0	4	1
2017	C32	8	6.84162	3.75976	18.9046	0.053151	0.695278	-0.090469	0.962294	13	8	8	3	1
2017	C39	6	5.52545	4.31229	18.7589	0.14974	0.635543	0.236	0.964475	11	6	0	0	1
2017	C34	6	8.74481	3.9569	16.4943	-0.09082	0.44567	-0.22477	0.729918	9	6.5	0	2	1
2017	C26	6	5.89715	3.95338	15.1735	0.2881	0.314749	0.26077	0.630089	14	6	0	4	1
2017	C35	6	5.0814	4.10482	17.2368	0.30501	0.363028	0.223426	0.79519	9	6.83333	0	6	1
2017	C31	7	7.70165	3.61628	18.5322	0.222734	0.633015	0.023777	0.996077	13	8	9	3	1
2017	C38	6	4.70048	3.93768	18.1067	0.184167	0.224831	0.201286	0.968821	11	6.66667	0	1	1
2017	C34	7	6.67834	3.90715	18.9095	0.001755	0.58679	0.039665	0.964248	9	8	0	1	1
2017	C15	7	5.3799	3.94099	16.8213	0.875052	0.276861	0.05811	0.886235	10	7.2	0	2	1
2017	C17	7	3.68888	3.91104	18.6312	0.051802	0.406967	0.163426	0.941966	11	7	2	7	1
2017	C35	6	5.6204	3.9145	18.8019	-0.108462	0.728646	1.17364	0.985893	9	6.42857	7	4	1
2017	C32	8	6.05444	3.80393	19.5065	0.0436	0.702741	-0.256151	0.957849	13	8	1	1	1
2017	C29	7	4.85203	3.86882	18.8404	0.490303	0.494019	0.596056	0.796827	9	7	0	2	1
2017	C13	8	5.90263	3.82411	19.9609	0.718727	0.330102	-0.007218	0.956458	6	7	0	3	1
2017	C26	3	5.16479	3.86693	17.1178	0.375548	0.332607	-0.147857	0.941194	10	7	4	3	1
2017	C27	6	4.35671	3.91769	17.9345	0.082049	0.466004	1.44946	0.836947	14	6.33333	0	3	1
2017	C27	7	3.93183	3.91377	15.0653	0.24158	0.208222	-0.039623	0.943717	12	7.28571	0	3	1
2017	C38	6	6.63988	4.07235	20.4035	0.692677	0.672004	-0.192836	0.966848	11	6.5	0	0	1
2017	C35	6	5.20949	3.87721	17.4289	0.008675	0.601057	1.06483	0.708844	12	6.5	13	1	1
2017	C27	6	5.65599	3.87215	17.0793	0.021103	0.509306	0.270515	0.901093	9	7.25	0	3	1
2017	C31	6	6.69208	3.57496	19.535	0.1086	0.805407	-0.030142	0.947743	9	6.6	0	3	1
2017	C28	6	5.0814	4.09392	17.4164	0.066562	0.578474	-0.009819	0.997436	10	5.66667	0	3	1
2017	C39	6	6.57508	3.69026	21.6693	0.178036	0.321422	0.187747	0.583619	10	7	0	4	1
2017	C36	6	8.15594	3.80302	17.1545	0.187024	0.763459	-0.091008	0.986353	11	6	0	2	1
2017	C36	6	7.72577	4.04632	18.5861	0.073929	0.775891	0.50358	0.970192	9	6.5	10	2	1
2017	C39	8	4.8828	3.87699	17.7242	0.254914	0.173145	0.125659	0.980532	10	6.66667	2	1	1
2017	C39	8	5.37528	3.85377	19.0064	0.114452	0.592783	0.190617	0.954234	7	6	0	1	1
2017	C39	8	5.50939	3.86775	19.2956	0.216913	0.379837	-0.059194	0.968216	12	6.33333	0	2	1
2017	C27	6	5.31812	3.87745	18.4584	0.486914	0.233379	0.075951	0.921672	10	6	0	1	1
2017	C26	4	4.46591	3.83565	17.6273	0.167382	0.235712	0.074872	0.637718	10	7	0	3	1
2017	C27	8	6.41017	3.82376	19.7151	0.431751	0.374845	0.462747	0.662845	13	6.53333	0	2	1
2017	C37	6	5.17048	4.27473	18.1386	0.189966	0.39629	-0.054195	0.973754	9	8	0	2	1
2017	C27	8	7.92045	3.81201	20.5225	0.504272	0.230256	0.443883	0.965395	14	5.71429	0	6	1
2017	C26	6	4.95583	3.75488	17.4855	0.228603	0.592398	-0.016517	0.97502	9	6	0	1	1
2017	C18	8	3.93183	3.82483	16.9341	0.489998	0.178572	0.130637	0.891887	11	7	0	5	1
2017	C26	6	3.7612	3.67246	18.5546	0.115938	0.542914	0.645477	0.826696	12	4	0	1	1
2017	C35	8	4.64439	3.78742	15.4156	0.203743	0.42375	1.63238	0.9747	10	7	0	3	1
2017	C35	8	5.82895	3.75629	19.9414	0.450792	0.483533	-0.2169	0.922967	11	6.66667	21	6	1
2017	C34	6	4.38203	3.75769	18.7075	0.013664	0.679482	0.192231	0.700794	13	5.5	4	3	1
2017	C37	7	5.2832	3.74889	19.4124	0.335872	0.524978	0.667134	0.944891	13	7	0	1	1
2017	C29	8	4.2485	3.77139	16.892	0.433999	0.25191	0.063106	0.974916	15	6.66667	0	5	1
2017	C39	6	5.90263	3.85367	17.9681	0.143209	0.390939	0.28707	0.997002	13	6.28571	9	3	1
2017	C27	6	5.17615	3.79774	17.7927	0.392203	0.191361	0.229649	0.91521	9	5.5	1	2	1
2017	C33	6	4.57471	3.90345	17.5244	0.240154	0.202997	0.018613	0.877973	9	6	0	4	1
2017	C38	6	4.62497	3.8352	18.7868	0.329947	0.335728	0.723425	0.966803	10	7	9	4	1
2017	C18	7	6.49375	3.78773	17.9134	0.180744	0.355939	0.331901	0.961278	10	7	0	3	1
2017	C27	8	5.38907	3.79727	18.3182	0.165211	0.430893	0.017408	0.980457	9	5	0	2	1
2017	C39	5	4.85203	3.91774	16.3941	0.098805	0.575749	-0.008162	0.985382	9	7.6	0	3	1
2017	C17	8	5.66296	3.78474	20.4311	0.178315	0.548382	0.079277	0.96259	10	8	0	4	1
2017	C20	6	2.07944	3.77801	16.8316	0.57544	0.267608	0.036946	0.810845	9	6.5	3	1	1
2017	C39	6	5.0689	4.11558	17.9387	0.144356	0.64045	0.325088	0.937732	11	7	0	1	1
2017	C34	8	4.47734	3.79291	18.376	-0.023677	0.406625	7.3822	0.880226	9	7.5	0	2	1
2017	C36	6	4.60517	3.7437	18.0919	0.412042	0.450862	0.114672	0.912623	5	7	0	2	1
2017	C34	6	4.45435	3.76678	18.615	0.453588	0.358174	-0.177923	0.963516	9	7.18182	6	1	1
2017	C26	8	3.97029	3.74449	17.3163	0.161216	0.335918	-0.164987	0.933349	9	5.5	0	5	1
2017	C39	5	4.45435	3.74256	18.6843	0.054357	0.705592	0.446171	0.901123	8	6.5	2	3	1
2017	C38	8	5.37064	3.87593	18.4868	0.415947	0.302646	0.021698	0.955005	8	6.66667	13	2	1
2017	C28	8	4.52179	3.87783	17.622	0.224424	0.388707	-0.061579	0.945272	9	6.25	2	1	1
2017	C22	6	5.87493	3.79659	19.9585	0.466626	0.368297	-0.072538	0.970512	9	6.5	2	3	1
2017	C38	6	5.18178	3.64554	17.3002	0.02897	0.525038	0.283198	0.888319	10	5	0	3	1
2017	C39	8	4.52179	4.1968	16.4429	0.268265	0.179011	0.006072	0.987317	9	8	0	3	1
2017	C32	8	3.91202	3.84156	16.3845	0.243005	0.236462	0.17228	0.844042	17	6	3	5	1
2017	C17	7	4.63473	3.75297	18.1244	0.291552	0.550772	0.191759	0.942303	12	5	1	3	1
2017	C36	5	4.86753	3.78004	18.7598	0.494339	0.349837	0.212176	0.897121	12	7.33333	0	7	1
2017	C30	6	3.58352	4.13246	17.8045	0.361837	0.231862	0.076147	0.941797	11	7.4	0	1	1
2017	C38	6	4.56435	4.03452	18.8596	0.187689	0.677757	0.354295	0.963582	10	6.5	1	3	1
2017	C26	6	6.37673	3.55914	19.1387	0.265677	0.655794	0.404617	0.98664	13	6.8	7	1	1
2017	C26	6	4.8752	3.95731	16.766	0.308185	0.38494	0.161639	0.658827	7	5	0	3	1
2017	C26	6	3.09104	3.79403	17.2889	-0.005146	0.4725	-0.281983	0.892166	10	7	0	2	1
2017	C35	6	7.40062	3.76714	18.4235	0.091277	0.6121	0.670623	0.958928	7	8	0	0	1
2017	C41	8	5.23644	4.14706	16.1807	0.185725	0.564392	1.20447	0.706001	15	6	0	4	1
2017	C27	5	4.18965	3.67274	16.768	0.16092	0.311362	0.189205	0.826355	10	6.5	0	6	1
2017	C36	7	4.31749	3.83093	18.0697	0.171498	0.41861	0.070503	0.810321	12	7	0	2	1
2017	C39	4	5.22575	3.96468	18.3159	0.411385	0.139858	0.301024	0.89643	10	8	17	1	1
2017	C37	6	3.7612	3.64666	16.4355	0.195557	0.606626	-0.101745	0.951295	11	6	7	2	1
2017	C39	7	4.78749	3.83733	17.7242	0.017983	0.18813	-0.024181	0.976064	12	7	3	2	1
2017	C27	7	3.04452	3.57583	15.6916	0.402238	0.233449	0.112256	0.911119	9	5.33333	0	8	1
2017	C29	6	5.54126	3.79357	17.094	0.750156	0.160376	-0.116388	0.966439	11	6.16667	0	6	1
2017	C35	7	4.31749	3.75685	18.0013	0.216119	0.404806	0.087941	0.859613	10	6.66667	5	3	1
2017	C39	6	4.70953	3.67632	16.8866	0.043645	0.563235	0.645245	0.697254	8	5.5	0	2	1
2017	C23	6	4.60517	3.72638	17.4754	0.542633	0.321297	0.194726	0.958002	8	6	1	1	1
2017	C39	6	4.66344	3.70101	16.7781	0.171066	0.515035	0.049994	0.937467	7	7	1	1	1
2017	C40	7	5.72359	3.78855	19.2093	0.104165	0.684871	0.224595	0.915703	9	7.25	32	1	1
2017	C34	6	5.90536	3.74763	20.4108	0.217319	0.529779	-0.011757	0.981549	18	6	0	4	1
2017	C13	6	4.78749	3.79671	16.363	0.178523	0.314045	-0.131541	0.960971	8	6	0	1	1
2017	C36	6	4.74493	3.87555	17.4372	0.237584	0.447673	0.137699	0.918581	13	5	11	3	1
2017	C38	8	5.50939	3.74291	18.0762	0.055028	0.580773	0.058873	0.966772	16	7.4	0	3	1
2017	C39	7	4.85981	3.91675	17.7161	0.175377	0.552854	0.224683	0.961847	7	6	16	2	1
2017	C33	5	5.43372	4.03623	18.1875	0.095657	0.518877	0.102561	0.968213	9	6	0	1	1
2017	C39	6	3.43399	4.12519	15.3751	-0.009945	0.310016	-0.164687	0.985528	10	6.5	1	3	1
2017	C39	6	4.00733	3.88276	16.636	0.045753	0.177395	0.400241	0.723241	11	7	0	1	1
2017	C39	6	5.1299	3.63753	17.6573	0.313342	0.150496	0.037607	0.908265	10	6	5	7	1
2017	C38	6	4.20469	3.98738	17.7754	0.292539	0.353559	-0.08588	0.910457	11	7.2	11	3	1
2017	C38	5	3.68888	4.37757	16.4134	0.009427	0.132387	0.083606	0.992346	7	6.5	0	1	1
2017	C17	8	2.70805	3.91864	16.8168	0.256122	0.16658	0.006571	0.899444	9	6	0	3	1
2017	C39	5	5.89164	3.83553	18.6171	0.048085	0.31237	0.458753	0.654272	10	6.33333	0	1	1
2017	C34	7	5.2933	3.60474	19.5282	0.416319	0.252693	1.16015	0.94671	14	6	0	2	1
2017	C18	8	5.84932	3.796	17.112	-0.090604	0.406285	0.708138	0.927164	8	7.71429	0	1	1
2017	B09	8	5.47646	3.83488	16.483	0.113662	0.326739	-0.296885	0.900043	7	8	0	0	1
2017	C39	6	6.22258	4.04798	19.8094	0.124429	0.484765	-0.112146	0.896049	12	6	0	5	1
2017	C34	7	5.17048	3.90602	16.5968	0.319842	0.426182	0.667481	0.976469	10	6.16667	0	2	1
2017	C32	6	5.30827	3.67599	17.1455	0.133243	0.49702	0.177581	0.823031	7	7.5	0	4	1
2017	C35	6	3.29584	3.54258	16.9481	0.014939	0.791216	0.390914	0.882616	14	6.25	0	2	1
2017	C26	8	4.46591	4.06317	16.9868	0.207711	0.457836	-0.086991	0.917388	9	6.4	0	2	1
2017	C27	6	4.77912	3.66256	19.013	0.237225	0.637198	0.540559	0.981812	10	6.16667	1	0	1
2017	C32	5	4.94876	3.82389	15.1951	-0.004024	0.664229	0.870731	0.844189	9	5	1	1	1
2017	C28	6	3.93183	3.79788	18.3375	0.100759	0.692531	-0.046866	0.959722	9	5	0	1	1
2017	C39	7	5.12396	3.52137	19.0045	0.087629	0.79867	-0.011367	0.43362	9	6	27	4	1
2017	C32	7	5.24702	4.11276	18.0134	0.247826	0.582907	0.060701	0.943298	11	5.8	0	2	1
2017	C39	6	5.97381	3.70374	18.9343	0.288174	0.359891	-0.161738	0.980574	9	6	0	2	1
2017	C39	8	3.80666	3.90664	15.4072	0.103222	0.33751	-0.059919	0.984269	9	6.66667	0	1	1
2017	C23	7	4.00733	3.70991	17.719	0.434147	0.176405	0.248111	0.842213	12	6	4	4	1
2017	C35	6	5.01064	3.78844	17.405	0.157806	0.248243	0.312588	0.633835	9	7.5	0	5	1
2017	C34	8	6.93634	3.50154	20.2131	0.146801	0.677487	0.133312	0.959239	9	5.42857	122	2	1
2017	C32	8	5.55296	3.74923	18.3989	0.130305	0.638635	0.002391	0.963251	9	7	0	4	1
2017	C35	6	5.44674	3.82933	18.6473	-0.042539	0.569883	2.21805	0.970807	11	7.66667	11	1	1
2017	C30	6	4.97673	3.77475	15.1366	-0.019882	0.55395	1.39676	0.958067	7	8	1	1	1
2017	C28	4	4.49981	3.7965	17.3665	0.372249	0.343895	0.025684	0.957336	7	4	0	2	1
2017	C26	5	4.51086	3.6631	14.5171	0.09913	0.307516	0.106748	0.969478	6	7	0	1	1
2017	C26	5	5.1358	3.63701	17.1659	0.305996	0.505574	0.212189	0.917114	7	5.5	35	4	1
2017	C39	6	5.83481	3.63439	19.8267	0.169659	0.526715	0.117472	0.879055	12	8	0	4	1
2017	C38	6	4.80402	3.55763	17.4202	0.075369	0.507217	-0.156162	0.938993	9	7	7	1	1
2017	C35	6	5.76832	3.5557	18.3891	0.448435	0.159571	0.021491	0.795455	9	7.33333	5	2	1
2017	C29	6	4.23411	3.71656	15.5437	0.444212	0.124712	0.387076	0.89752	11	6	0	2	1
2017	C26	6	5.23644	3.63793	17.2646	0.088863	0.206544	0.357829	0.744256	9	7	0	3	1
2017	C38	5	4.82831	3.80873	16.9523	0.012698	0.24529	0.955956	0.956318	10	5.66667	13	1	1
2017	C22	5	4.75359	3.55617	17.575	0.13122	0.57134	1.57343	0.908032	7	6	0	2	1
2017	C39	8	6.53814	3.67389	21.1298	0.735044	0.503446	0.672172	0.984792	9	6.66667	9	2	1
2017	C32	5	4.33073	3.92332	16.4414	0.139839	0.673905	-0.471718	0.983594	10	6	1	1	1
2017	C36	5	4.51086	3.74735	17.3993	0.12076	0.400609	0.239262	0.725801	10	6	0	7	1
2017	C39	8	6.45362	3.68542	19.9841	0.331169	0.438572	0.135955	0.937671	7	6.66667	64	2	1
2017	C38	6	7.61727	3.55795	18.5254	0.801815	0.33052	0.214	0.971493	10	7	68	4	1
2017	C29	7	2.94444	3.5137	16.9455	0.109637	0.183916	-0.099524	0.955735	11	8	0	1	1
2017	C26	6	4.33073	3.78739	17.6055	0.09987	0.348399	0.240042	0.89138	8	7.33333	0	1	1
2017	C27	7	5.32788	4.27418	18.0317	0.367444	0.136646	-0.233434	0.591017	8	8	1	1	1
2017	C34	7	4.26268	3.55551	18.4596	0.092281	0.486502	0.16823	0.764163	9	6	6	2	1
2017	C26	6	5.25227	3.55693	17.569	0.494402	0.38275	0.57355	0.940659	10	6.5	0	1	1
2017	C27	7	4.39445	3.86856	18.3502	0.708395	0.254498	0.041122	0.979791	7	8	0	0	1
2017	C30	8	6.84588	3.88101	19.2173	0.277805	0.482263	0.249049	0.949442	12	6.8	3	2	1
2017	C34	6	3.91202	3.49496	17.3919	0.007843	0.252606	0.202965	0.965831	11	5	1	2	1
2017	C39	5	5.97635	3.59794	17.3602	0.367075	0.311571	0.088375	0.93995	9	5	1	1	1
2017	C38	6	5.43808	3.99434	18.8376	0.06418	0.433951	0.124171	0.93403	9	6.5	0	3	1
2017	C35	4	5.31812	4.05499	17.4105	-0.010258	0.275936	0.17763	0.901446	9	7	0	3	1
2017	C39	8	5.45959	3.67794	18.5348	0.331975	0.386007	0.138055	0.979683	11	6.66667	1	2	1
2017	C34	6	4.51086	3.89002	15.2764	0.196869	0.253378	0.628067	0.60593	9	7.8	0	2	1
2017	C36	6	4.70953	3.5567	18.0615	0.248742	0.364172	-0.02249	0.966573	9	8	0	3	1
2017	C36	6	6.04973	3.8367	17.9262	0.102535	0.535273	0.472339	0.973594	9	5.85714	1	1	1
2017	C13	8	5.39363	3.92182	16.9637	0.128182	0.276135	-0.021998	0.933379	16	8	0	4	1
2017	C27	8	5.09987	3.52829	17.1596	0.695255	0.175382	0.550307	0.978534	7	5.66667	0	2	1
2017	C38	6	4.45435	3.74773	16.5362	0.01287	0.626603	0.095785	0.976104	11	6	0	0	1
2017	C18	6	5.18739	3.74704	16.044	-0.196638	0.525435	0.061032	0.875055	6	8	0	1	1
2017	C24	7	5.67675	3.54878	18.0492	0.267822	0.412868	0.150346	0.586064	7	5.5	0	1	1
2017	C17	6	5.273	3.55713	17.7428	0.489843	0.312857	0.231384	0.880423	11	5	5	5	1
2017	C32	6	7.62657	3.58588	15.645	0.112984	0.350601	0.129173	0.976254	14	6.75	0	3	1
2017	C38	8	4.93447	4.06779	18.1025	0.154435	0.569374	0.092499	0.944285	12	5.33333	0	2	1
2017	C24	6	4.75359	3.83742	18.0791	0.098518	0.479993	0.132962	0.801357	9	6	34	1	1
2017	C30	6	5.86363	3.73176	17.3088	0.049721	0.631751	0.11684	0.983745	13	5	0	1	1
2017	C22	4	4.7362	3.55736	16.6032	0.184716	0.250059	0.118211	0.928672	5	7	0	1	1
2017	C39	6	5.57215	3.7562	18.6245	0.178771	0.193606	0.039701	0.580955	9	6.33333	5	5	1
2017	C38	5	4.29046	3.41889	18.5812	-0.004593	0.70903	1.5102	0.981697	10	6.4	4	4	1
2017	C27	7	4.77912	3.79767	18.6575	0.452669	0.231822	0.281402	0.704822	9	6.16667	0	2	1
2017	C33	6	5.10595	3.63779	17.8701	0.145183	0.395934	0.346471	0.962748	13	6	1	4	1
2017	C29	6	5.56452	3.87363	18.3918	0.205647	0.411977	0.256276	0.88388	8	7.66667	0	4	1
2017	C26	5	4.96981	3.55747	17.6972	0.261058	0.523884	0.309668	0.817561	9	6.5	3	4	1
2017	C36	7	2.30259	3.55467	17.3235	0.160744	0.288266	-0.052914	0.96763	10	5	0	2	1
2017	C13	4	5.38907	3.50105	17.7021	0.025875	0.20197	0.157699	0.905492	8	7.33333	0	3	1
2017	C27	7	4.78749	3.83793	17.2964	0.19999	0.535317	0.208293	0.837485	9	7	0	1	1
2017	C32	6	4.04305	4.05872	18.3289	-0.049424	0.093196	0.050081	0.901225	5	7.5	7	1	1
2017	B09	7	6.62007	3.511	17.6782	0.144286	0.53076	0.064353	0.771357	8	8	2	1	1
2018	C37	6	6.00635	4.29772	19.0171	0.133909	0.29251	1.27946	0.63407	12	6	0	2	1
2018	C30	8	4.27667	4.44658	19.0608	0.094593	0.505634	-0.082598	0.926105	10	6	8	4	1
2018	C39	6	6.1717	4.53332	20.2902	0.121892	0.713465	0.348438	0.951691	10	7	1	2	1
2018	C39	8	8.04687	4.10494	20.5596	0.222019	0.576803	-0.206213	0.963542	11	6.5	5	3	1
2018	C36	6	5.09375	4.13071	18.6147	0.461156	0.389844	0.157877	0.9602	13	6	2	4	1
2018	C39	6	4.68213	4.11721	17.3552	0.014849	0.251066	-0.623458	0.991799	11	8	0	2	1
2018	C13	5	6.25958	4.11795	17.2989	0.199149	0.763554	0.98695	0.980411	22	7	0	6	1
2018	C38	6	3.97029	4.06654	17.0142	0.579765	0.743297	0.032908	0.993639	9	7.5	0	2	1
2018	C39	8	6.35263	3.82343	21.4361	0.060708	0.566855	-0.076185	0.959494	11	5.8	2	3	1
2018	C33	7	5.88888	4.09663	16.246	0.32997	0.512594	0.025375	0.992465	7	6.66667	0	2	1
2018	C32	8	5.46383	4.04431	17.8803	0.236425	0.450591	-0.464358	0.838212	12	6.5	0	6	1
2018	C39	8	9.46094	3.5575	22.1495	-0.4111	0.745184	0.38353	0.932395	23	6.16667	70	1	1
2018	C38	7	4.64439	3.99239	18.0218	0.154793	0.634459	0.142137	0.917321	11	6.25	0	1	1
2018	C39	8	7.5979	3.24085	15.3056	0.22801	0.684216	0.047438	0.967255	13	7.16667	151	2	1
2018	C35	8	7.30921	3.56242	19.8342	0.114925	0.585172	0.213236	0.934766	8	6.4	10	1	1
2018	C38	8	8.27639	3.21963	21.6917	0.507214	0.649397	-0.146115	0.828264	14	5	554	2	1
2018	C36	8	6.79794	3.22121	19.9562	0.390597	0.696705	0.143514	0.774271	16	6.85714	153	4	1
2018	C30	8	6.5903	3.85668	20.6626	0.121086	0.615594	-0.389305	0.930425	11	6.33333	0	1	1
2018	C34	6	4.49981	4.0998	17.9199	0.072901	0.582463	0.064945	0.954026	10	7	0	1	1
2018	C34	6	6.95559	4.07923	18.9234	-0.068223	0.992637	-0.064534	0.960403	7	6.66667	0	1	1
2018	C39	8	5.72685	3.9022	20.0361	0.058536	0.539472	0.78491	0.945125	10	6.6	32	4	1
2018	C27	8	7.45991	4.11769	17.8064	0.743419	0.183198	1.11258	0.969561	10	7.3	2	2	1
2018	C22	6	6.84588	3.77225	20.4364	0.083847	0.754349	-0.322164	0.981529	12	5.8	0	4	1
2018	C27	4	6.65801	4.13639	20.0703	0.41188	0.326166	-0.113106	0.980087	11	6.33333	0	2	1
2018	C38	6	5.51745	4.14754	19.0712	0.038542	0.66999	0.066492	0.947462	10	7	40	5	1
2018	C26	6	4.65396	4.20042	19.1479	0.190867	0.644051	0.271222	0.911773	12	5.66667	32	5	1
2018	C35	8	7.36455	4.0473	19.0735	0.1732	0.614775	0.244583	0.968426	11	7	7	4	1
2018	C34	8	4.06044	4.15783	16.4198	0.123836	0.378905	-0.057125	0.973283	10	6	3	2	1
2018	C39	7	4.99043	4.56672	16.8984	-0.30789	0.605061	-0.346012	0.984981	11	7	2	2	1
2018	C27	8	7.55171	4.02602	19.0188	0.396787	0.344171	0.034737	0.989288	11	7.83333	0	7	1
2018	C38	7	4.23411	4.19781	18.0166	0.359284	0.223124	0.11661	0.969091	9	6.75	4	7	1
2018	C39	8	4.06044	4.14394	17.9763	0.119278	0.22516	2.24745	0.726952	11	6.5	0	1	1
2018	C36	8	7.21303	4.06242	20.4962	0.122928	0.556152	0.365361	0.964022	11	8	18	1	1
2018	C26	6	5.31812	3.96926	0	0.280451	0.479588	0.123402	0.771951	7	5.66667	0	3	1
2018	C36	8	5.11199	4.12856	18.5277	0.487532	0.546613	0.032823	0.982646	9	7.66667	2	3	1
2018	C15	8	8.36707	4.02678	17.6906	0.632996	0.242457	0.334208	0.989738	12	6.75	0	5	1
2018	C34	6	3.52636	4.11121	16.3479	0.063865	0.417794	0.201802	0.970928	10	7.5	1	2	1
2018	C36	6	7.26403	4.13202	18.4049	-0.250469	0.495849	-0.241718	0.899435	12	8	0	1	1
2018	C22	5	4.93447	4.06091	17.2939	-0.034902	0.311863	0.510328	0.554483	11	6.5	0	2	1
2018	C36	8	4.63473	4.11638	18.3883	0.70791	0.212524	-0.019461	0.984364	12	7.42857	1	4	1
2018	C29	6	5.76519	4.02582	20.3938	0.009468	0.570377	-0.056684	0.958427	10	6.5	0	4	1
2018	C27	8	5.34711	4.05557	19.1992	0.277987	0.138458	0.136353	0.984436	7	5	0	1	1
2018	C36	8	8.96763	3.68233	22.4718	0.106687	0.506327	0.157493	0.946218	16	7.4	58	1	1
2018	C32	8	6.70564	3.99213	19.5261	0.099251	0.585336	0.125321	0.949284	12	5	2	2	1
2018	C39	5	5.48894	4.11434	18.5303	0.723028	0.215138	-0.252774	0.96022	11	6.33333	3	5	1
2018	C32	7	5.05625	4.15286	18.3643	0.040339	0.492383	0.060621	0.925817	12	8	0	2	1
2018	C30	3	6.37502	4.19449	18.1503	0.638858	0.490646	0.088334	0.87819	10	8	0	3	1
2018	C34	6	8.25036	4.13989	17.1773	-0.074041	0.543568	-0.081829	0.881326	9	7	0	4	1
2018	C35	8	4.8828	4.14371	17.5855	0.102894	0.608086	0.135144	0.933356	14	7.5	7	5	1
2018	C26	5	5.18739	3.90123	17.4785	0.415193	0.502393	0.125001	0.962085	12	6	0	0	1
2018	C31	8	5.85793	3.53592	17.6846	0.083733	0.717593	-0.118565	0.998906	14	6.66667	7	4	1
2018	C31	5	6.70196	4.26238	18.0249	1.10001	0.623936	0.067964	0.988775	11	6	10	0	1
2018	C39	8	6.99485	3.45087	22.5378	0.091429	0.604125	0.063636	0.977495	14	7.16667	342	2	1
2018	C17	8	6.45362	4.13731	18.6218	0.383247	0.266844	0.064783	0.952618	14	6.33333	2	3	1
2018	C39	6	4.57471	3.85712	21.5473	-0.209609	0.480226	0.557985	0.954935	10	7	3	2	1
2018	C26	6	4.29046	4.1155	15.7805	0.218276	0.301836	-0.12097	0.928624	7	6.8	0	1	1
2018	C39	7	3.8712	3.97956	19.1113	0.155492	0.509791	-0.184058	0.978956	9	7	2	1	1
2018	C27	5	6.51175	3.99763	18.7603	0.215565	0.418463	0.068575	0.935198	7	7.42857	0	1	1
2018	C27	7	5.85793	4.15738	17.5995	0.243309	0.527302	-0.018734	0.943763	9	3.5	3	1	1
2018	C27	6	5.57595	4.15724	17.9859	0.19597	0.208321	0.408498	0.605949	10	8	0	1	1
2018	C33	7	6.28413	3.77324	19.1765	0.261793	0.581242	-0.237382	0.96331	9	6.5	6	0	1
2018	C30	7	5.79301	3.93362	19.1022	0.447136	0.193719	-0.133893	0.904722	9	8	29	1	1
2018	C27	5	4.04305	4.12313	16.5133	0.113518	0.43586	0.253746	0.998547	10	6.5	0	2	1
2018	C39	7	5.18739	4.15793	18.6938	0.015743	0.550798	0.495053	0.993438	8	7	0	0	1
2018	C38	6	5.51343	3.93358	17.124	-0.605037	0.439746	-0.00421	0.948455	7	7.5	0	1	1
2018	C32	8	6.09582	3.79228	18.7218	-0.058612	0.754381	0.067691	0.955856	15	7.75	4	3	1
2018	C39	6	5.42053	4.34886	18.2455	0.093219	0.628159	0.189221	0.967911	11	6	0	0	1
2018	C34	5	8.99603	3.99783	16.3773	-0.036623	0.388959	0.201224	0.739198	8	6	2	1	1
2018	C26	6	5.33272	3.99584	16.1928	0.575502	0.41607	0.045556	0.665754	10	6	1	2	1
2018	C35	6	5.22036	4.15796	17.7032	0.159047	0.433792	-0.082874	0.730506	9	5.83333	2	5	1
2018	C31	8	6.3613	3.66455	18.0036	0.379327	0.570826	-0.02272	0.996385	13	7.66667	16	3	1
2018	C38	6	5.12396	3.98547	16.4449	0.135926	0.447796	-0.04032	0.96768	20	7	0	3	1
2018	C34	7	5.18178	3.94536	18.7551	-0.089907	0.635443	-0.061332	0.966262	10	8	0	1	1
2018	C15	7	5.54518	3.98158	16.407	0.857669	0.311757	-0.093093	0.890983	10	7.2	0	3	1
2018	C17	7	3.91202	3.95228	18.4426	0.137046	0.435232	0.141991	0.942845	9	6.5	2	4	1
2018	C35	6	5.19296	3.95119	19.1213	-0.049118	0.75508	0.367259	0.987423	12	6.42857	8	4	1
2018	C32	7	5.78996	3.79344	19.8009	0.119057	0.701901	0.487086	0.950766	11	8	0	1	1
2018	C29	7	5.11199	3.90448	18.5315	0.302282	0.476338	0.363316	0.798328	7	6.66667	0	2	1
2018	C13	8	6.07764	3.86821	20.0665	0.944225	0.373578	-0.049918	0.957843	11	7.66667	0	4	1
2018	C26	5	5.39363	3.90565	17.2617	0.487759	0.291497	-0.42849	0.943152	9	7	0	2	1
2018	C27	6	5.47646	3.95796	17.8813	0.041826	0.452455	1.14586	0.837762	10	6	0	3	1
2018	C27	7	3.73767	3.95396	15.9738	0.268697	0.164455	-0.201582	0.905974	9	7.57143	0	2	1
2018	C38	6	5.99645	4.11111	20.3572	0.42392	0.638563	-0.145352	0.967257	11	6	0	0	1
2018	C35	8	4.80402	3.91616	17.4533	0.012275	0.622874	1.37912	0.751226	13	6.16667	25	2	1
2018	C27	6	5.98645	3.91103	17.0805	0.181694	0.463328	0.164089	0.896816	10	7.5	0	4	1
2018	C31	6	7.01212	3.61403	19.3177	0.260423	0.651213	-0.104394	0.94678	12	6.8	0	3	1
2018	C28	6	5.18178	4.12861	16.6467	0.123073	0.585056	-0.049583	0.997553	9	5.33333	0	3	1
2018	C39	8	6.4599	3.70589	21.383	0.154092	0.372128	0.158575	0.636391	9	7	0	2	1
2018	C36	6	7.6353	3.86983	16.7873	0.226826	0.688601	0.055247	0.98348	9	6	0	2	1
2018	C36	6	6.53088	4.08738	18.1871	0.024515	0.778635	1.68695	0.970479	9	7	10	2	1
2018	C39	8	4.18965	3.91661	17.664	0.237158	0.167134	0.112863	0.974688	9	6.66667	0	1	1
2018	C39	8	5.45959	3.85054	18.9493	0.08565	0.636328	-0.075967	0.967479	7	6.5	4	2	1
2018	C39	8	5.60947	3.9068	19.0247	0.154406	0.338571	-0.062756	0.971153	9	6.33333	0	1	1
2018	C27	6	5.71703	3.91796	18.984	0.540711	0.178599	-0.177371	0.916231	9	6	0	1	1
2018	C26	5	4.77068	3.8625	18.4543	0.108497	0.301867	-0.050207	0.679948	7	7.25	0	2	1
2018	C27	8	6.14204	3.8529	19.7186	0.397084	0.380558	0.340236	0.701202	17	7.2	2	7	1
2018	C37	6	4.65396	4.30927	18.6927	0.155907	0.448858	-0.124722	0.871411	9	8	0	2	1
2018	C27	6	7.8625	3.83051	18.8075	0.894698	0.260766	-0.05043	0.943345	11	6	1	3	1
2018	C26	6	4.85203	3.79606	17.86	0.148499	0.565537	0.242554	0.969648	12	6	0	1	1
2018	C18	8	3.80666	3.86689	16.9549	0.448129	0.223818	-0.007038	0.905757	11	6.57143	0	6	1
2018	C26	6	4.33073	3.72552	18.8522	0.185587	0.519833	0.031295	0.811418	14	5	0	1	1
2018	C35	8	3.95124	3.83426	17.1701	0.075017	0.46119	0.197148	0.977515	10	7	4	4	1
2018	C35	8	6.00389	3.76756	20.4431	0.516041	0.546257	-0.331274	0.921265	9	6.55556	37	3	1
2018	C34	5	4.90527	3.81876	18.887	-0.372745	0.793523	0.287292	0.722195	11	6	3	3	1
2018	C37	7	5.1358	3.76489	18.6983	0.128116	0.557782	0.477641	0.945453	15	7.25	0	1	1
2018	C29	7	4.17439	3.81498	17.3326	0.450733	0.261647	0.098924	0.975846	14	6.66667	0	3	1
2018	C39	7	4.09434	3.89989	17.5929	0.134059	0.407588	0.304013	0.997443	11	6	4	3	1
2018	C27	6	5.81711	3.83783	17.6418	0.41636	0.284143	-0.136215	0.920044	9	6	0	2	1
2018	C33	7	4.11087	3.94547	17.6627	0.245	0.189776	-0.023361	0.884822	12	5.5	0	5	1
2018	C38	6	4.46591	3.87228	19.0388	0.272618	0.378972	0.332322	0.970552	8	3	5	3	1
2018	C18	5	6.07764	3.82768	18.2026	0.162713	0.324573	0.302269	0.960766	9	6.4	0	2	1
2018	C27	8	5.07517	3.83227	18.0913	0.166269	0.399304	-0.234679	0.975053	10	6	0	2	1
2018	C39	5	4.99043	3.95507	17.9331	0.064348	0.667941	-0.057919	0.989286	9	7.8	0	3	1
2018	C17	8	5.31321	3.81037	20.4091	0.29593	0.604951	-0.093886	0.965636	10	8	0	3	1
2018	C20	6	1.60944	3.82408	17.3502	0.506913	0.436044	-0.00584	0.828051	9	5.5	3	1	1
2018	C39	5	5.23111	4.15759	17.7399	-0.126841	0.643403	-0.119519	0.953975	11	8	0	2	1
2018	C34	8	3.46574	3.83711	18.5867	0.005352	0.387666	0.316548	0.903909	11	7	0	3	1
2018	C36	6	4.43082	3.78336	18.7051	0.362661	0.425261	0.116062	0.911075	5	7.25	0	2	1
2018	C34	6	4.40672	3.79732	18.7549	0.413531	0.375541	-0.0389	0.959324	9	7.54545	7	1	1
2018	C26	8	4.43082	3.78318	17.49	0.117872	0.306687	-0.075766	0.933344	11	5.5	0	6	1
2018	C39	5	4.84419	3.77941	18.8758	0.122009	0.696343	0.207353	0.890761	7	6	1	2	1
2018	C38	8	5.04343	3.91518	19.0708	0.47839	0.30275	0.289331	0.957285	7	6.66667	24	2	1
2018	C28	8	3.13549	3.91735	17.5396	0.286099	0.359895	-0.071498	0.949841	12	6.25	0	1	1
2018	C22	8	5.57973	3.83639	20.2326	0.319443	0.31684	-0.065441	0.97157	9	6.5	2	4	1
2018	C38	5	4.86753	3.6562	17.8899	-1.54871	0.719433	-0.836219	0.902365	9	6	0	3	1
2018	C39	8	3.91202	4.2398	15.5302	0.231342	0.149229	-0.003199	0.987121	7	8	6	2	1
2018	C32	6	3.78419	3.90163	16.6558	0.078518	0.394242	0.171925	0.794579	9	6	0	3	1
2018	C17	7	4.17439	3.78835	17.6012	0.235806	0.595965	0.097345	0.938129	10	3.5	0	3	1
2018	C36	5	5.18178	3.80055	19.0889	0.357561	0.489346	0.046516	0.888633	9	7	0	4	1
2018	C30	6	4.06044	4.18092	16.9532	0.567084	0.276579	0.276021	0.94998	10	7	4	0	1
2018	C38	6	4.82831	4.07385	18.3331	0.102498	0.653553	0.407036	0.96539	10	6.83333	2	4	1
2018	C26	7	5.32301	3.58838	18.4376	0.248557	0.663165	0.403997	0.987559	13	5.8	16	1	1
2018	C26	6	4.8828	3.99738	17.3671	0.189036	0.429673	0.129956	0.746992	7	6	0	4	1
2018	C26	7	4.2485	3.83278	17.2755	0.011675	0.454489	0.036202	0.891361	16	7	0	2	1
2018	C35	6	5.8693	3.79519	17.6929	0.180841	0.654458	0.445388	0.965643	7	8	0	0	1
2018	C41	7	5.12396	4.16327	16.6288	-0.569745	0.680758	0.170251	0.929422	15	6	0	3	1
2018	C27	4	5.03044	3.71437	16.9761	0.40027	0.233793	-0.062483	0.81561	9	7	0	7	1
2018	C36	7	4.09434	3.86819	17.9555	0.177666	0.423723	0.176685	0.832158	13	6	1	3	1
2018	C39	5	4.11087	4.00683	17.6777	0.364248	0.118991	0.470145	0.910678	10	8	1	1	1
2018	C37	5	3.73767	3.70038	16.4921	0.045643	0.656327	0.179664	0.949086	11	6	9	2	1
2018	C39	6	4.63473	3.87765	18.2769	0.061608	0.206671	0.04598	0.979697	12	4	0	1	1
2018	C27	7	3.68888	3.62735	16.1147	0.35059	0.245668	0.065155	0.927633	9	5.66667	0	8	1
2018	C29	6	5.16479	3.83766	17.7716	0.402096	0.319645	-0.184006	0.952586	9	5.83333	0	5	1
2018	C35	6	4.29046	3.79711	18.0108	0.197511	0.383559	0.233851	0.865754	13	6.33333	5	3	1
2018	C39	6	4.36945	3.71711	16.9951	0.108584	0.4623	0.230697	0.724949	8	6	2	1	1
2018	C23	7	4.83628	3.76879	16.9032	0.720862	0.296233	0.160991	0.956097	8	7	0	2	1
2018	C39	6	3.93183	3.74177	16.7246	0.2091	0.51805	-0.154301	0.950401	11	7	0	1	1
2018	C40	7	5.69373	3.84042	18.7637	-0.119305	0.727562	-0.188447	0.921449	14	6.25	38	3	1
2018	C34	4	5.59471	3.7914	18.3581	-0.204564	0.563071	-0.018842	0.982288	26	6	0	2	1
2018	C13	7	5.50126	3.83676	17.0394	-0.029109	0.615186	0.017702	0.974281	8	7	0	1	1
2018	C36	6	5.04343	3.91109	17.684	0.282462	0.478686	0.013862	0.916617	9	6	5	1	1
2018	C38	8	5.37064	3.72975	18.8903	0.071684	0.631734	0.610435	0.958931	11	6.6	0	2	1
2018	C39	5	4.76217	3.95626	18.304	0.020148	0.563901	0.080728	0.837711	8	6.2	2	2	1
2018	C33	5	5.23111	4.07789	17.8603	-0.073958	0.486955	-0.123125	0.978803	10	6	1	2	1
2018	C39	6	4.07754	4.15033	15.5697	-0.287681	0.35371	-0.118272	0.984629	14	6	0	3	1
2018	C39	6	4.43082	3.90259	16.8437	0.35264	0.172613	0.038962	0.896378	10	6	0	1	1
2018	C39	6	4.72739	3.67796	18.0458	0.463658	0.167967	-0.012069	0.916597	9	6	5	6	1
2018	C38	6	4.06044	4.03438	17.9936	0.283151	0.426097	-0.147165	0.911205	9	7	24	1	1
2018	C38	4	3.85015	4.4304	17.0037	-0.032521	0.255096	0.145389	0.973996	5	6	0	0	1
2018	C17	8	3.4012	3.95517	16.1393	0.271688	0.141832	0.717399	0.905689	9	5	0	3	1
2018	C39	6	5.56068	3.87593	18.7182	0.024717	0.350986	0.230991	0.708534	7	6.33333	0	1	1
2018	C34	7	5.60212	3.64027	19.5025	0.203009	0.292452	0.937881	0.913228	10	6	1	2	1
2018	C18	7	5.63479	3.83573	18.4692	0.272164	0.334682	0.473661	0.930056	7	7.85714	0	1	1
2018	B09	8	5.17048	3.87488	17.1889	0.160151	0.284926	-0.083415	0.904186	7	8	0	0	1
2018	C39	5	6.2106	4.0771	19.2183	0.069995	0.534477	-0.129284	0.904672	13	5	3	4	1
2018	C34	7	4.06044	3.94795	16.6268	0.297562	0.426741	0.035377	0.977552	9	6.16667	0	2	1
2018	C32	6	4.75359	3.71634	16.4553	-0.102917	0.546238	0.17407	0.857501	8	7.5	0	4	1
2018	C35	5	5.22036	3.58295	17.9527	-8.66906	0.660453	-1.38986	0.884949	13	5.5	0	2	1
2018	C26	8	3.93183	4.11204	17.1032	0.137755	0.585294	-0.070863	0.934619	9	6.4	0	2	1
2018	C27	6	4.76217	3.68238	17.0373	0.350174	0.475119	0.106416	0.975647	7	6	0	0	1
2018	C32	6	4.70048	3.85244	15.3285	0.032586	0.588013	-0.304906	0.773786	10	6	0	2	1
2018	C28	5	4.80402	3.83601	19.2827	0.029955	0.689727	-0.21282	0.964565	13	4	0	2	1
2018	C39	7	4.57471	3.55868	19.5927	0.213538	0.762841	0.102156	0.432775	9	6	25	3	1
2018	C32	2	4.83628	4.15697	18.5072	0.243446	0.595966	-0.05731	0.952945	11	6	1	3	1
2018	C39	7	5.72359	3.72622	19.1538	0.207165	0.487656	-0.118877	0.984249	10	6	2	3	1
2018	C39	8	4.38203	4.05647	16.2215	0.258809	0.635964	6.12948	0.976595	15	6.66667	0	1	1
2018	C23	6	4.84419	3.74954	17.6592	0.386738	0.17452	0.298308	0.842588	9	6	1	2	1
2018	C35	6	4.04305	3.82206	17.3763	-0.218264	0.313447	0.289607	0.728754	12	6	1	4	1
2018	C34	8	6.86066	3.51586	20.1363	0.145876	0.674609	0.608465	0.953362	10	5.71429	93	2	1
2018	C32	7	5.1358	3.76598	18.9076	0.161211	0.563383	-0.274999	0.958861	10	7	2	4	1
2018	C35	6	5.50126	3.86793	18.5536	-0.041762	0.577517	2.02508	0.972023	8	7.66667	5	1	1
2018	C30	6	4.45435	3.82824	14.8639	-0.016333	0.672298	1.97066	0.961544	7	8	0	1	1
2018	C28	5	4.77912	3.8376	17.4148	0.400486	0.389873	-0.018423	0.943134	7	5	0	2	1
2018	C26	6	4.46591	3.70193	14.4939	-0.199721	0.328185	-0.1835	0.969868	6	7	0	0	1
2018	C26	6	4.65396	3.67787	17.9402	0.31764	0.50611	0.143521	0.919962	10	4.5	50	6	1
2018	C39	6	5.98896	3.64092	20.5797	0.134982	0.593274	-0.193056	0.903945	18	8	0	6	1
2018	C38	6	4.5326	3.59651	17.5825	0.013185	0.544704	0.309955	0.938447	9	6.25	15	1	1
2018	C35	4	5.45104	3.5948	19.1343	0.505112	0.197751	0.047717	0.80653	8	7.33333	5	1	1
2018	C29	5	4.2485	3.77747	15.2042	0.229573	0.258106	0.156037	0.936771	11	5.8	0	3	1
2018	C26	5	5.70711	3.6486	17.0853	0.060785	0.482312	0.068002	0.887743	15	7.5	2	8	1
2018	C38	6	4.59512	3.85556	17.2194	-0.064967	0.27735	1.17547	0.968593	7	5	13	1	1
2018	C22	6	4.99043	3.59445	17.9732	0.230944	0.568854	0.231761	0.923574	8	6	0	2	1
2018	C39	8	6.51915	3.68657	21.114	0.61808	0.510324	0.655257	0.9817	8	7	26	3	1
2018	C32	5	4.77068	3.95139	17.3174	0.14048	0.707569	0.39427	0.973791	9	6	2	1	1
2018	C36	6	4.82831	3.78881	20.2205	0.073314	0.379738	0.084287	0.729426	14	6	0	6	1
2018	C39	7	5.61313	3.70918	20.079	0.155577	0.489291	0.18247	0.931339	7	7	49	2	1
2018	C38	6	7.32581	3.5956	18.275	0.923506	0.424953	0.518215	0.981111	9	7	62	2	1
2018	C29	7	5.1358	3.55706	17.5182	0.165214	0.182428	-0.113093	0.954202	9	8	0	1	1
2018	C26	5	4.64439	3.82753	17.5961	0.013796	0.336126	0.916705	0.906871	7	7.33333	0	1	1
2018	C27	7	6.58479	4.33243	17.9749	-0.676803	0.043485	-0.118395	0.498227	8	8	0	1	1
2018	C34	7	3.61092	3.59227	17.7387	-0.016342	0.473721	1.08057	0.913372	10	6	9	2	1
2018	C26	6	5.49306	3.59586	17.2169	0.532361	0.439243	0.317139	0.947404	10	5	1	1	1
2018	C27	7	5.09987	3.91487	17.7927	0.735199	0.266657	-0.052888	0.972467	7	7	0	0	1
2018	C30	8	6.10256	3.88347	19.8581	0.208992	0.588407	0.286771	0.948432	12	7	3	1	1
2018	C34	6	4.15888	3.54763	18.1382	0.232513	0.311154	0.987671	0.973734	12	5	2	2	1
2018	C39	6	5.36598	3.63772	17.8593	0.416554	0.294704	-0.052722	0.9449	12	7	1	1	1
2018	C38	6	4.52179	4.03322	19.0331	0.054466	0.450775	0.122632	0.940714	10	5.66667	0	4	1
2018	C35	4	5.46806	4.09951	17.3843	0.115121	0.284424	0.424982	0.905288	11	7	1	2	1
2018	C39	7	5.82895	3.71708	18.6399	0.227246	0.433165	0.036963	0.979012	11	7	3	2	1
2018	C34	6	4.35671	3.93749	16.583	0.083581	0.193515	-0.070789	0.64913	13	7.8	0	2	1
2018	C36	6	3.8712	3.59635	17.8377	0.336093	0.33922	0.036161	0.967702	9	8	0	3	1
2018	C36	4	4.27667	3.87748	17.8236	0.029362	0.517027	0.279555	0.972224	9	6.28571	4	1	1
2018	C13	8	4.82028	3.97601	17.3798	0.102624	0.402159	0.087113	0.946621	10	8	0	3	1
2018	C27	8	4.72739	3.56879	17.2917	0.675887	0.115679	0.137038	0.979381	9	6	0	2	1
2018	C38	5	3.89182	3.7895	16.5096	0.060721	0.632759	0.18187	0.977674	12	6	0	0	1
2018	C18	3	5.4161	3.78545	15.5509	0.014504	0.507979	-0.07511	0.87251	9	8	0	2	1
2018	C24	7	5.69373	3.59552	18.1361	-0.389233	0.401785	-0.032669	0.64974	9	5.5	0	0	1
2018	C17	6	4.99043	3.59785	18.2682	0.490416	0.226416	0.084758	0.889735	9	6	5	3	1
2018	C32	5	3.93183	3.64062	16.6304	0.085844	0.445587	-0.063572	0.979815	9	6.5	0	1	1
2018	C38	8	4.30407	4.11348	18.4021	0.143003	0.629496	0.002327	0.953666	12	6.33333	0	2	1
2018	C24	6	5.15906	3.87439	17.3786	0.116737	0.642533	0.395757	0.867848	9	7	1	1	1
2018	C30	6	5.49717	3.76258	16.9748	0.152471	0.647067	0.039067	0.98545	9	5	2	1	1
2018	C22	6	5.11799	3.59641	16.9594	0.27777	0.280953	0.016492	0.934282	5	7	2	1	1
2018	C39	6	5.42935	3.79677	18.4719	0.293763	0.196367	0.131121	0.581973	9	6.66667	12	3	1
2018	C38	6	4.52179	3.49064	19.112	-0.015424	0.650214	0.142756	0.979586	10	5.2	2	4	1
2018	C27	3	5.24175	3.83796	17.5303	0.416631	0.246639	0.128253	0.677699	9	6.33333	1	2	1
2018	C33	6	4.77912	3.67795	18.1973	0.283328	0.365129	0.04034	0.959006	9	5.5	0	2	1
2018	C29	5	5.50939	3.91418	17.6646	0.098971	0.405067	0.062052	0.88568	7	7	0	5	1
2018	C26	5	4.82831	3.59564	18.0591	0.422463	0.524331	0.44052	0.808794	9	5.75	4	5	1
2018	C36	5	3.17805	3.59435	17.3901	0.202642	0.252478	0.636854	0.964542	10	5.5	0	2	1
2018	C13	5	5.39816	3.54804	17.2081	-0.002414	0.255917	0.097596	0.902285	7	6	0	3	1
2018	C27	7	4.44265	3.87791	17.3586	0.23352	0.50208	0.090069	0.849479	9	7	0	1	1
2018	C32	7	4.44265	4.10937	16.3501	-0.287709	0.272214	0.106327	0.914393	5	7	0	1	1
2018	B09	8	6.4599	3.54242	17.1835	0.254815	0.50998	-0.024065	0.786537	11	8	6	2	1
2019	C37	5	5.22575	4.32858	19.1311	0.064296	0.370962	1.64611	0.672554	9	5	0	1	1
2019	C30	8	4.39445	4.4919	19.7243	0.155129	0.457957	0.013325	0.925284	9	5.33333	8	3	1
2019	C39	6	6.02828	4.53021	21.6346	-0.024894	0.766908	-0.141065	0.953213	7	6.5	5	0	1
2019	C39	8	7.09008	4.13042	19.4974	0.160192	0.615132	-0.133129	0.968796	13	6.16667	6	3	1
2019	C36	6	4.80402	4.16338	18.4437	0.409896	0.423117	0.41254	0.963054	9	6.66667	0	3	1
2019	C39	6	4.40672	4.15698	18.23	0.040562	0.149354	-0.180461	0.991941	11	8	0	2	1
2019	C13	2	5.81114	4.15614	16.4986	0.556518	0.632612	4.77857	0.992887	11	6.66667	0	1	1
2019	C38	6	4.57471	4.1068	16.9999	0.867651	0.673751	0.1325	0.979608	12	7	0	2	1
2019	C39	8	6.76504	3.84505	21.0282	0.053356	0.591951	-0.222738	0.964234	9	6	1	3	1
2019	C33	8	5.9428	4.13253	16.539	0.59911	0.53991	0.259383	0.993111	7	6.33333	0	3	1
2019	C32	8	5.33272	4.07964	19.1459	0.23682	0.440773	-0.323367	0.834539	10	6.66667	6	7	1
2019	C39	8	8.76421	3.57304	21.9446	0.174405	0.731206	0.349663	0.944016	9	6.66667	28	1	1
2019	C38	6	4.66344	4.0321	18.1705	0.179553	0.551146	0.754938	0.907367	9	5.5	0	1	1
2019	C39	8	7.92407	3.32823	22.0586	0.086883	0.612465	0.071785	0.965501	13	6.83333	80	2	1
2019	C35	8	7.63723	3.60611	19.9146	0.173847	0.570609	0.216959	0.933733	8	6	3	1	1
2019	C38	8	8.34522	3.21326	21.5943	0.451331	0.644	-0.146691	0.855306	9	7	245	0	1
2019	C36	8	7.02198	3.21529	20.2711	0.395549	0.705383	0.32938	0.800457	15	6.85714	283	4	1
2019	C30	8	6.38519	3.90101	21.0055	0.276994	0.525172	-0.188884	0.909124	9	7	4	1	1
2019	C34	6	3.93183	4.13894	18.4842	0.054648	0.584174	0.126163	0.957988	10	6.5	1	1	1
2019	C34	5	6.60123	4.19373	0	-0.789703	0.848012	-0.732887	0.933607	7	6.66667	0	1	1
2019	C39	8	6.55678	3.95748	20.644	-0.016623	0.534897	0.213011	0.953568	8	6.8	9	4	1
2019	C27	8	7.57917	4.17088	18.1437	0.045501	0.139923	-0.863208	0.963524	11	7.8	0	2	1
2019	C22	4	6.56244	3.83069	20.9824	0.057631	0.731114	-0.032805	0.981757	17	5.8	0	6	1
2019	C27	5	6.43935	4.17322	19.5603	0.301126	0.317149	-0.112923	0.981498	13	6.83333	0	2	1
2019	C38	5	4.02535	4.1957	19.2127	0.04212	0.640058	-0.101247	0.934289	10	7	57	5	1
2019	C26	6	4.68213	4.23834	18.5269	0.034096	0.670422	-0.668885	0.91068	11	5	0	5	1
2019	C35	8	7.03086	4.06859	19.5004	0.165939	0.637307	0.212857	0.971774	11	6.83333	4	4	1
2019	C34	8	4.54329	4.19786	16.1424	0.192708	0.374875	0.003984	0.974067	12	6	0	2	1
2019	C39	6	5.68698	4.63317	20.3125	-0.4014	0.661928	-0.150687	0.981121	18	6	0	3	1
2019	C27	8	7.15696	3.9816	19.8916	0.327217	0.232755	0.034809	0.988487	18	7.66667	0	10	1
2019	C38	6	4.77068	4.23688	16.9694	0.265165	0.205303	0.185135	0.972822	9	6.75	2	7	1
2019	C39	8	4.06044	4.17547	18.9213	0.154899	0.24599	0.962777	0.757766	15	6.5	0	2	1
2019	C36	8	7.12287	4.09751	20.6546	0.098731	0.568016	0.310939	0.960954	13	7	17	2	1
2019	C26	5	5.40717	3.999	0	0.017924	0.506024	0.092277	0.771534	6	6.33333	1	4	1
2019	C36	8	4.58497	4.16868	19.2885	0.367965	0.54705	0.200287	0.987233	13	7.33333	0	2	1
2019	C15	8	8.49352	4.03332	18.2921	0.768315	0.323833	0.252948	0.988512	11	6.5	1	3	1
2019	C34	6	4.11087	4.15064	16.1787	0.036354	0.389327	0.019176	0.971423	9	7.5	0	3	1
2019	C36	6	7.57917	4.17623	19.0724	0.003664	0.466688	0.129078	0.876977	11	8	0	1	1
2019	C22	5	4.41884	4.09593	14.9017	0.258172	0.277351	0.092658	0.536053	8	6.25	0	1	1
2019	C36	8	4.77068	4.13936	19.0214	0.596403	0.270206	0.286465	0.981953	11	7.14286	7	2	1
2019	C29	6	5.44242	4.06097	19.0937	-0.005172	0.63229	0.011325	0.952277	11	6.25	0	4	1
2019	C27	8	6.14847	4.08947	19.2467	0.302065	0.130081	0.019317	0.987933	6	5	0	2	1
2019	C36	7	8.90653	3.71156	22.2521	-0.19165	0.549934	0.671944	0.946532	14	7.6	23	2	1
2019	C32	8	6.48464	4.02845	20.3097	0.105971	0.582374	0.009821	0.950082	13	5.75	15	2	1
2019	C39	5	5.46383	4.15449	19.0471	0.354715	0.194626	0.171772	0.972319	9	6.66667	1	4	1
2019	C32	7	4.69135	4.19333	18.6601	0.039808	0.471075	0.161328	0.930847	7	8	0	1	1
2019	C30	5	5.85507	4.22087	19.2141	0.662188	0.41616	0.675665	0.845956	10	8	0	5	1
2019	C34	6	8.20631	4.17863	18.0914	-0.018494	0.529874	0.216314	0.884927	12	7	0	3	1
2019	C35	8	4.91265	4.186	18.844	0.056228	0.584022	0.203589	0.928209	11	7.25	3	6	1
2019	C26	6	4.89784	3.94175	17.2041	0.387886	0.483047	-0.017358	0.963158	12	6	0	0	1
2019	C31	8	5.16479	3.57111	19.361	0.049356	0.722388	-0.147258	0.998991	13	7	32	4	1
2019	C31	5	5.86363	4.29796	19.3301	0.549788	0.534179	-0.047031	0.987515	16	5.5	11	2	1
2019	C39	8	7.27517	3.4509	22.694	0.064122	0.585627	-0.011253	0.976135	14	7	194	3	1
2019	C17	8	6.32436	4.16952	18.6385	0.439804	0.301725	0.223595	0.954815	16	6	0	3	1
2019	C39	6	5.0626	3.95312	18.33	-0.640618	0.671794	0.290184	0.947246	11	6.25	8	2	1
2019	C26	4	4.5326	4.15352	16.0638	0.099758	0.241189	-0.232929	0.924874	13	6.6	0	1	1
2019	C39	7	4.41884	4.02682	19.2464	0.107993	0.386039	-0.187376	0.978234	7	7	2	1	1
2019	C27	6	6.98379	4.036	19.0063	0.291043	0.422317	-0.037703	0.946107	7	7.57143	0	1	1
2019	C27	7	5.35659	4.19624	18.7564	0.258282	0.5167	-0.071109	0.936048	8	5	2	0	1
2019	C27	5	5.73979	4.19739	18.1126	-0.32006	0.432534	0.175884	0.942188	16	8	0	2	1
2019	C33	7	5.76205	3.82196	19.2982	0.191412	0.548986	-0.187882	0.958172	9	6.16667	17	0	1
2019	C30	6	5.57595	3.95316	19.0274	0.051725	0.322458	-0.072177	0.890204	10	8	10	2	1
2019	C27	6	4.67283	4.17301	16.0215	0.120597	0.493412	0.19615	0.996414	9	6.75	0	2	1
2019	C39	7	4.59512	4.1979	18.4748	0.07257	0.554058	0.644293	0.994499	10	8	2	0	1
2019	C38	4	5.55683	3.944	17.1678	-1.98323	0.989521	0.705021	0.927289	12	7	0	1	1
2019	C32	8	5.60947	3.82314	19.8788	0.032096	0.682323	-0.105678	0.932884	14	7	0	3	1
2019	C39	6	5.38907	4.37729	19.5359	0.182931	0.629257	0.094589	0.974514	9	6	0	0	1
2019	C34	5	9.13389	4.03359	16.178	-0.457834	0.384459	0.144306	0.80594	7	5.5	1	1	1
2019	C26	5	4.91265	4.03673	17.0972	0.307122	0.380929	0.105251	0.685999	10	6	2	1	1
2019	C35	5	4.96284	4.19785	17.8326	-0.095338	0.523492	0.104315	0.834826	9	5.66667	0	4	1
2019	C31	8	5.99146	3.71173	18.4232	0.160607	0.536267	-0.081201	0.996531	13	6	8	2	1
2019	C38	7	4.23411	4.01585	17.2477	-0.00038	0.495845	0.254784	0.967829	13	6.66667	0	3	1
2019	C34	6	4.11087	3.98772	20.2663	-0.113841	0.659135	0.235833	0.963105	12	8	0	1	1
2019	C15	6	5.43372	4.02593	15.1955	0.900158	0.346	-0.062565	0.904364	10	7.2	0	3	1
2019	C17	6	3.71357	3.99239	18.9014	0.330499	0.42404	0.243237	0.948742	9	6	0	4	1
2019	C35	6	4.72739	3.98638	18.8776	0.023679	0.779779	0.024078	0.988783	11	4.85714	1	2	1
2019	C32	6	5.32788	3.81116	19.5055	0.184411	0.713752	0.005593	0.954147	13	8	0	3	1
2019	C29	7	4.15888	3.93234	18.9842	0.186632	0.505901	0.355162	0.816035	7	6	0	2	1
2019	C13	8	6.31897	3.87478	19.7471	0.785152	0.402257	0.109246	0.965749	8	7.66667	0	2	1
2019	C26	5	5.20949	3.94185	17.313	0.431952	0.311065	-0.48543	0.938254	9	7	2	2	1
2019	C27	6	5.59471	3.99638	17.7705	-0.23555	0.553615	-0.095795	0.870724	8	6	0	3	1
2019	C27	6	4.59512	3.99555	16.5429	0.498489	0.176422	-0.085875	0.936032	9	7.42857	0	4	1
2019	C38	6	5.21494	4.08854	20.4226	0.434373	0.632815	0.295686	0.939671	10	5	0	0	1
2019	C35	8	4.82831	3.95329	18.0835	0.136765	0.659408	0.740105	0.781258	12	5.83333	10	1	1
2019	C27	4	6.23245	3.95155	16.6708	0.139368	0.481596	0.130796	0.900193	10	7.25	0	3	1
2019	C31	6	6.30445	3.63136	20.2505	0.497522	0.607759	-0.244535	0.944919	10	6.8	0	1	1
2019	C28	6	5.03044	4.16188	17.3656	0.246938	0.553308	-0.137025	0.997796	9	5.66667	0	4	1
2019	C39	8	6.12249	3.72239	21.6169	0.152814	0.408855	0.070532	0.678721	8	7	0	1	1
2019	C36	6	7.72046	3.89911	17.5731	0.313814	0.67232	0.55851	0.985137	12	4	0	2	1
2019	C36	6	6.49677	4.12843	18.4895	0.015509	0.773103	0.244469	0.957143	16	6.5	11	2	1
2019	C39	6	4.43082	3.95616	18.0844	0.249435	0.167436	0.01058	0.974322	9	6.33333	1	1	1
2019	C39	8	5.67675	3.87085	19.9503	0.107016	0.649489	-0.195727	0.976133	7	7	0	2	1
2019	C39	8	5.88053	3.94243	19.5547	0.219112	0.34973	0.195094	0.970626	9	6	0	1	1
2019	C27	4	5.6058	3.95774	18.4078	0.261875	0.18614	0.25494	0.913231	9	6	1	0	1
2019	C26	6	5.07517	3.89882	17.4464	0.030198	0.320549	0.653415	0.678761	7	6.75	0	1	1
2019	C27	8	6.56948	3.88088	19.8183	0.773893	0.359223	0.494644	0.743154	13	7.73333	0	5	1
2019	C37	6	4.43082	4.34857	18.9757	0.212348	0.438047	0.031916	0.876802	11	7	0	3	1
2019	C27	7	7.5863	3.83544	19.0164	0.364977	0.407028	-0.022493	0.953883	11	5.57143	1	4	1
2019	C26	4	5.20401	3.82012	17.4959	0.118692	0.564208	0.02717	0.975427	11	5	0	2	1
2019	C18	7	3.85015	3.9105	17.4871	0.552122	0.270035	-0.075477	0.903045	13	5.42857	0	8	1
2019	C26	6	4.26268	3.76507	19.4157	0.185413	0.502796	0.050462	0.81515	9	6	0	1	1
2019	C35	7	4.96284	3.8639	17.0652	-0.306385	0.465939	-0.044608	0.975826	9	7	1	4	1
2019	C35	7	7.14913	3.8137	20.3406	0.196749	0.492654	0.185297	0.921121	8	6.33333	18	3	1
2019	C34	4	5.1985	3.86716	19.2101	0.102552	0.745979	0.162462	0.876661	10	6	0	3	1
2019	C37	7	4.77912	3.79578	19.4806	0.169605	0.553874	0.312388	0.949367	9	7	0	1	1
2019	C29	6	4.09434	3.8552	17.7075	0.476264	0.255583	0.05408	0.973146	16	6.16667	0	3	1
2019	C39	7	4.68213	3.96148	17.7279	0.093373	0.332927	0.340138	0.996877	13	6.85714	5	4	1
2019	C27	6	6.03787	3.87778	18.3555	0.597386	0.340328	-0.091587	0.924542	13	5	0	3	1
2019	C33	6	4.12713	3.98229	17.4322	0.171761	0.190681	0.305217	0.952509	12	5.75	0	4	1
2019	C38	6	3.93183	3.90643	18.8381	0.19948	0.412307	0.215081	0.965994	7	6	2	3	1
2019	C18	7	5.98394	3.86445	17.7101	0.191675	0.343818	0.23975	0.960461	12	6.4	0	3	1
2019	C27	8	4.64439	3.87136	18.2015	0.163422	0.413891	0.295167	0.967033	12	3	0	2	1
2019	C39	4	5.30827	3.98577	17.9414	0.048312	0.7171	0.135457	0.988638	11	7.4	0	2	1
2019	C17	8	5.33754	3.85111	20.4571	0.181008	0.635706	0.300272	0.955899	11	8	0	2	1
2019	C20	6	2.56495	3.87306	17.2752	0.471027	0.489385	0.10608	0.865434	10	6.5	0	1	1
2019	C39	6	4.80402	4.19592	17.7764	0.340026	0.544514	-0.263403	0.951859	12	8	0	3	1
2019	C34	8	4.02535	3.87721	18.8462	0.048357	0.382772	0.336784	0.902899	11	6.5	0	3	1
2019	C36	6	4.27667	3.8182	18.7464	0.339851	0.386977	0.278078	0.914485	7	6.75	0	2	1
2019	C34	6	3.93183	3.83217	19.2069	0.500192	0.366782	-0.044109	0.962284	9	7.63636	3	1	1
2019	C26	7	4.02535	3.82482	17.4673	0.181646	0.308461	-0.075508	0.939552	10	5.5	0	5	1
2019	C39	5	4.96284	3.81907	18.7717	-0.047841	0.755274	0.429605	0.891719	7	6	2	1	1
2019	C38	8	5.24702	3.94814	19.5973	0.39303	0.371487	0.052607	0.962493	7	5.33333	11	2	1
2019	C28	8	4.62497	3.89913	19.5439	0.276925	0.542589	7.90173	0.966822	9	6.75	0	1	1
2019	C22	8	4.75359	3.87774	19.9596	0.165587	0.200056	0.034835	0.968927	9	6	0	4	1
2019	C38	4	5.02388	3.57461	16.8163	-2.07219	0.92379	1.36491	0.807435	10	6	0	3	1
2019	C39	8	4.94876	4.28661	16.8641	0.263368	0.157423	-0.24468	0.989615	9	8	0	2	1
2019	C32	6	3.43399	3.95336	16.3162	0.12319	0.496967	-0.058978	0.827287	10	6	0	5	1
2019	C17	6	4.67283	3.81991	19.1383	0.225114	0.623708	-0.00815	0.931122	11	3.5	1	6	1
2019	C36	5	4.47734	3.83698	19.0218	0.274424	0.52385	0.170325	0.894158	14	6.66667	0	3	1
2019	C30	6	2.83321	4.22562	17.1282	0.572098	0.285349	0.454056	0.956282	11	7	0	0	1
2019	C38	6	4.75359	4.11252	18.0297	0.275805	0.633568	0.557286	0.982593	13	6.66667	14	4	1
2019	C26	7	5.30827	3.62317	18.2517	0.089717	0.639165	-0.225112	0.987207	17	5.8	27	2	1
2019	C26	5	4.60517	4.03784	17.5732	0.417768	0.388867	-0.053842	0.925042	7	5	0	5	1
2019	C26	6	3.68888	3.87247	17.0785	0.006476	0.440114	-0.200177	0.893851	10	6.5	0	0	1
2019	C35	6	6.32077	3.8267	19.0146	0.154557	0.67853	0.475632	0.962195	12	8	2	5	1
2019	C41	5	5.29832	4.19946	17.8254	0.125719	0.648077	0.230063	0.931503	16	6	0	3	1
2019	C27	5	4.96284	3.75533	17.8096	0.385679	0.151579	-0.121173	0.808633	11	6.75	0	8	1
2019	C36	7	4.27667	3.91011	17.424	0.154984	0.40851	0.032943	0.854646	12	4.5	1	2	1
2019	C39	6	3.98898	4.04991	17.5139	0.206467	0.141483	0.538953	0.923185	12	8	0	1	1
2019	C37	6	4.60517	3.73947	16.5667	0.206932	0.637188	-0.080098	0.950045	14	6	9	2	1
2019	C39	6	4.79579	3.91795	18.5204	0.185362	0.238237	0.099159	0.982075	16	5	0	3	1
2019	C27	7	4.29046	3.68032	16.2712	0.446583	0.231019	-0.025818	0.921795	11	6	0	8	1
2019	C29	6	5.57215	3.87751	17.6787	0.234525	0.293051	-0.147984	0.940653	12	5.66667	0	5	1
2019	C35	5	4.39445	3.83761	18.757	0.294746	0.384065	0.078199	0.871684	10	6	0	2	1
2019	C39	6	4.27667	3.75724	17.848	0.085401	0.438349	0.458576	0.731227	9	6	0	2	1
2019	C23	6	4.89035	3.80947	16.915	0.626279	0.297385	0.040148	0.957253	9	5	0	2	1
2019	C39	6	5.46806	3.78892	17.1187	0.329064	0.507215	0.053605	0.958501	7	7	0	1	1
2019	C40	6	5.60212	3.89968	19.0255	-0.549028	0.89373	0.036048	0.935715	13	5.75	11	3	1
2019	C34	2	4.96284	3.83723	18.2455	-0.489878	0.636612	0.356491	0.815558	13	6	0	1	1
2019	C13	6	6.11589	3.87247	17.8531	-0.062742	0.615333	0.025653	0.977435	10	6	0	4	1
2019	C36	6	4.77912	3.9485	18.2367	0.276467	0.515216	0.431627	0.919078	9	3	1	3	1
2019	C38	8	5.70044	3.7437	19.9755	0.088849	0.581654	0.195575	0.957561	12	6.6	0	2	1
2019	C39	4	5.00395	3.99623	18.3576	0.105278	0.517188	0.115356	0.840605	11	5.4	8	2	1
2019	C33	5	5.15329	4.11758	18.8692	0.095091	0.432923	-0.012374	0.969818	13	5	0	3	1
2019	C39	6	3.98898	4.18911	15.187	0.088418	0.326759	0.070518	0.982463	10	5	0	2	1
2019	C39	5	4.63473	3.94954	17.0921	0.332477	0.189471	0.143838	0.906062	10	5.75	0	1	1
2019	C39	6	5.27811	3.71658	18.3657	0.320543	0.284763	0.067631	0.883564	9	6	2	5	1
2019	C38	6	4.30407	4.07792	18.3677	0.328373	0.485485	0.263043	0.931999	9	7.2	20	1	1
2019	C38	4	3.58352	4.47293	17.199	-0.041377	0.209494	0.099796	0.976047	9	5	0	0	1
2019	C17	8	3.09104	3.99516	17.0615	0.235013	0.11189	-0.02514	0.919339	11	5	0	4	1
2019	C39	6	5.53733	3.91695	18.5487	-0.298556	0.414525	0.493314	0.73351	8	6	0	1	1
2019	C34	6	5.68017	3.67579	19.4709	0.32466	0.301373	0.691255	0.915897	9	6	2	2	1
2019	C18	8	5.8999	3.87662	18.8877	0.148282	0.345359	0.49358	0.939482	8	7.42857	0	1	1
2019	B09	8	4.94876	3.91517	16.0571	0.054025	0.2597	-0.151107	0.911279	7	8	0	0	1
2019	C39	5	5.90536	4.10399	19.5889	-0.006129	0.597569	-0.103439	0.915141	8	5	3	4	1
2019	C34	6	4.36945	3.99074	16.9888	0.302123	0.412823	0.070497	0.978772	10	6	1	2	1
2019	C32	5	4.82028	3.75723	16.6518	0.035209	0.495726	0.150308	0.849538	8	6.5	0	5	1
2019	C35	3	4.48864	3.62427	17.0132	0.115458	0.652142	0.258547	0.904335	11	6	0	0	1
2019	C26	8	4.48864	4.15349	16.5801	0.129105	0.587764	0.013711	0.939546	11	6.6	0	2	1
2019	C27	5	5.42495	3.73649	17.1567	0.177038	0.323927	1.72078	0.98062	7	5.5	1	0	1
2019	C32	5	4.54329	3.88581	16.4172	-0.180733	0.641057	0.257716	0.767594	14	5	0	3	1
2019	C28	5	4.11087	3.87647	17.8348	-0.220432	0.77283	-0.202318	0.968559	10	6	0	2	1
2019	C39	6	4.7362	3.59095	19.5825	0.070805	0.746428	0.070131	0.466528	10	5	0	5	1
2019	C32	5	4.84419	4.19792	17.7651	0.672465	0.477581	0.109393	0.941603	10	4.8	0	5	1
2019	C39	7	5.77455	3.74466	19.5936	0.086768	0.3818	-0.119262	0.922556	12	6	0	4	1
2019	C39	8	4.52179	4.10682	16.3824	0.12011	0.561398	0.620528	0.97737	13	6.66667	0	1	1
2019	C23	5	5.37064	3.78729	17.613	0.422455	0.166151	0.08316	0.850464	9	6	0	2	1
2019	C35	5	5.0689	3.86209	17.6196	0.080422	0.263874	0.024439	0.715821	15	6.5	2	1	1
2019	C34	8	6.79571	3.49783	20.3557	0.104187	0.687317	0.500781	0.962592	12	5.14286	129	3	1
2019	C32	7	5.43372	3.7763	19.4304	0.156983	0.601858	-0.17932	0.9597	12	7	2	5	1
2019	C35	7	5.65948	3.90031	18.5144	0.006406	0.6062	0.703803	0.974868	8	7.33333	5	1	1
2019	C30	6	4.06044	3.87132	15.896	-0.02975	0.714503	1.24562	0.9657	15	8	0	3	1
2019	C28	6	4.17439	3.87783	18.0085	0.316905	0.493817	0.020707	0.952269	8	6	0	2	1
2019	C26	4	4.43082	3.72978	13.7462	-0.228177	0.345214	0.675635	0.82636	10	6.4	0	0	1
2019	C26	6	5.11799	3.71744	18.269	0.21675	0.510673	0.1063	0.933831	5	5	6	2	1
2019	C39	6	5.63121	3.6472	19.7492	0.069532	0.604935	0.554213	0.919405	12	8	0	3	1
2019	C38	6	4.49981	3.63665	17.7314	0.048911	0.527921	0.088848	0.93287	12	6.75	9	2	1
2019	C35	5	5.29832	3.63062	18.6567	0.462886	0.227117	0.023623	0.833605	8	7	4	3	1
2019	C29	5	4.58497	3.82081	16.7036	0.24923	0.175111	0.112286	0.943426	8	5.8	0	1	1
2019	C26	5	4.17439	3.68763	19.1887	0.146378	0.451694	0.220506	0.883593	9	7	0	7	1
2019	C38	6	3.78419	3.91177	17.2992	0.046091	0.358364	0.415152	0.97284	7	4.33333	2	2	1
2019	C22	6	4.46591	3.63603	18.3764	0.160145	0.494499	0.028701	0.914021	9	4	0	5	1
2019	C39	8	6.61204	3.71007	21.346	0.556349	0.459619	0.729237	0.984629	8	7	47	2	1
2019	C32	6	5.54518	3.98408	17.9244	0.098779	0.711911	0.036107	0.977718	17	7	3	4	1
2019	C36	4	4.65396	3.82959	17.8753	0.08067	0.353013	0.11837	0.731297	9	5.75	0	3	1
2019	C39	7	5.90808	3.7254	19.6904	0.165243	0.534649	0.043073	0.930326	8	6.83333	31	2	1
2019	C38	6	7.55591	3.63273	18.3336	0.727472	0.497712	0.497301	0.983549	11	7	46	3	1
2019	C29	7	4.70953	3.62751	19.042	0.212237	0.331486	1.257	0.959712	15	8	1	4	1
2019	C26	7	5.42495	3.86243	18.2686	0.131503	0.37875	0.07505	0.935032	9	6.33333	0	1	1
2019	C27	7	5.78074	4.36971	18.1929	0.298887	0.030536	0.081717	0.529694	8	7	0	1	1
2019	C34	6	4.27667	3.63774	17.309	-0.652417	0.632833	-0.680606	0.954902	15	6	2	4	1
2019	C26	3	5.26786	3.63225	18.1581	0.229788	0.468263	0.172707	0.942805	11	4	2	1	1
2019	C27	7	4.80402	3.95575	17.988	0.793469	0.142016	-0.134977	0.974726	10	7	1	4	1
2019	C30	8	6.19032	3.90783	20.1666	0.247196	0.555674	0.054773	0.952556	15	6.8	2	2	1
2019	C34	6	4.58497	3.59103	17.7207	0.197129	0.287924	0.388696	0.977445	12	6	0	2	1
2019	C39	6	5.65599	3.67636	17.9385	0.32505	0.246824	0.016961	0.945333	10	7	0	1	1
2019	C38	5	4.65396	4.0722	19.2177	0.110647	0.436836	0.034867	0.946971	15	5	0	5	1
2019	C35	3	4.14313	4.13941	17.5443	0.052859	0.270388	0.431502	0.920748	9	6.66667	0	2	1
2019	C39	8	5.24702	3.75365	18.2079	0.209626	0.373282	0.017553	0.974253	12	6.33333	4	2	1
2019	C34	6	3.78419	3.97957	16.8911	0.075358	0.182321	0.128281	0.661859	15	7.6	0	1	1
2019	C36	6	4.2485	3.63511	17.8923	0.218087	0.329598	0.338658	0.963324	12	8	0	3	1
2019	C36	5	4.57471	3.91741	17.9011	-0.08235	0.544396	0.463675	0.97314	12	5.57143	8	3	1
2019	C13	8	4.17439	4.01452	16.9907	0.094505	0.37787	0.116875	0.946431	7	8	0	2	1
2019	C27	8	4.7362	3.62405	18.4177	0.688128	0.242014	0.196934	0.98467	8	5.66667	0	2	1
2019	C38	5	4.58497	3.77158	16.697	-2.31944	0.746208	0.141145	0.961029	13	6	0	1	1
2019	C18	4	5.3033	3.83796	16.5757	0.0448	0.351772	0.466127	0.674588	7	8	0	1	1
2019	C24	8	5.56834	3.63672	17.7746	0.12911	0.344321	-0.024936	0.622656	10	7	0	1	1
2019	C17	6	4.78749	3.63794	18.6591	0.418336	0.220335	0.212892	0.909819	11	6	0	3	1
2019	C32	5	3.73767	3.67909	16.8119	0.097203	0.415813	0.029275	0.98015	17	6.5	0	2	1
2019	C38	8	4.31749	4.15435	18.2253	0.222491	0.602092	0.177296	0.956182	14	6.66667	0	4	1
2019	C24	6	5.00395	3.91102	16.9062	0.129984	0.573708	-0.032442	0.875934	14	7	2	1	1
2019	C30	5	4.69135	3.78773	17.9171	0.120625	0.588895	0.027419	0.98068	9	5	2	1	1
2019	C22	6	5.59471	3.63351	17.2955	0.215285	0.278301	0.104888	0.92877	10	7	3	4	1
2019	C39	6	4.77912	3.82203	17.9435	-0.69251	0.185888	0.03212	0.854383	8	7.33333	4	3	1
2019	C38	3	3.97029	3.55344	18.8348	0.027306	0.595186	0.219808	0.981878	14	5.4	0	5	1
2019	C27	6	5.23644	3.87788	16.4754	0.394293	0.249173	-0.000358	0.702352	13	5.83333	0	3	1
2019	C33	6	5.1985	3.71727	18.311	0.46771	0.403954	-0.021622	0.964057	9	5.5	0	2	1
2019	C29	5	5.46383	3.95401	18.0939	0.134815	0.384406	0.077649	0.885067	8	7	0	4	1
2019	C26	5	4.94164	3.63495	17.9565	0.26408	0.510481	-0.228551	0.825273	12	5.75	0	7	1
2019	C36	6	3.04452	3.63467	17.5246	0.155507	0.250121	-0.019109	0.96419	9	5.5	0	2	1
2019	C13	6	5.42053	3.59414	14.9534	-0.012484	0.306992	0.239493	0.898062	7	6	0	4	1
2019	C27	6	5.02388	3.91753	18.1312	0.373424	0.474859	0.033218	0.862541	10	6	0	2	1
2019	C32	4	4.20469	4.11933	16.4627	0.305213	0.067926	-0.013642	0.931565	6	8	0	1	1
2019	B09	8	6.13988	3.545	17.5486	0.103065	0.576462	0.505204	0.819391	8	7	1	1	1
2020	C37	6	5.31812	4.36393	19.0175	-0.204128	0.573468	0.829526	0.738149	9	4	0	1	1
2020	C30	7	4.79579	4.53377	19.1104	0.292714	0.445004	0.052206	0.923218	11	5.66667	7	5	1
2020	C39	5	6.31716	4.54075	21.3537	0.041096	0.812542	0.673923	0.962608	8	7	5	1	1
2020	C39	8	6.84482	4.15219	19.3725	0.026987	0.583267	0.214494	0.971671	13	6.66667	7	2	1
2020	C36	6	4.92725	4.19414	18.7662	0.356145	0.29327	0.052302	0.952339	11	6.33333	0	3	1
2020	C39	6	4.27667	4.19781	17.8933	0.03985	0.057662	0.031439	0.992746	13	8	0	2	1
2020	C13	3	5.28827	4.18084	15.2393	0.284977	0.702582	7.04032	0.996849	13	6.16667	0	0	1
2020	C38	6	4.68213	4.14544	17.8908	1.21403	0.032034	0.276976	0.976112	10	7	0	0	1
2020	C39	8	6.59441	4.33916	21.0341	0.056952	0.318851	-0.240656	0.966884	11	5.6	1	3	1
2020	C33	9	6.19236	4.16963	17.2439	0.137378	0.198043	0.036321	0.993495	9	6.33333	0	6	1
2020	C32	8	5.21494	4.09724	18.4561	0.234629	0.424132	0.106515	0.866962	15	7.16667	8	7	1
2020	C39	8	8.87752	3.59457	21.8692	0.096682	0.771363	0.014526	0.936579	10	6.33333	12	1	1
2020	C38	6	5.07517	4.05984	18.4464	0.062041	0.67027	1.89793	0.935844	9	5.75	4	0	1
2020	C39	8	6.95464	3.22708	21.988	0.101295	0.653185	0.443339	0.934096	14	6.66667	16	3	1
2020	C35	8	7.61085	3.58634	20.7882	0.237457	0.672766	0.210035	0.942844	7	6.6	16	1	1
2020	C38	7	8.51979	3.19033	21.7699	0.37583	0.684961	-0.131713	0.875189	8	8	189	1	1
2020	C36	8	6.90274	3.21072	20.2993	0.329843	0.464659	-0.052594	0.820899	19	6.71429	187	4	1
2020	C30	8	6.25383	3.94725	21.0606	0.289222	0.484051	-0.052858	0.903382	12	7.33333	3	0	1
2020	C34	6	4.29046	4.17503	18.1083	0.055478	0.441389	0.18517	0.968797	11	7	0	1	1
2020	C34	5	5.29832	4.23784	18.1694	-0.395763	0.337649	-0.0974	0.921741	11	6	0	1	1
2020	C39	4	5.73334	4.00711	20.0099	-0.157028	0.435182	0.360764	0.920206	11	6.8	1	1	1
2020	C27	8	7.09091	4.21496	18.6431	-0.001432	0.095564	0.447977	0.95955	10	7.8	0	2	1
2020	C22	5	6.88857	3.88743	21.3556	0.106496	0.678407	0.022435	0.980262	9	6.4	1	1	1
2020	C27	6	6.51471	4.1981	19.8848	0.502463	0.507469	-0.083173	0.983513	12	7.33333	0	3	1
2020	C38	6	4.85203	4.22431	19.1542	-0.035578	0.591808	-0.116112	0.941823	13	7	52	5	1
2020	C26	3	5.01064	4.29153	18.8511	-0.035239	0.634692	0.088887	0.895619	12	5.33333	0	5	1
2020	C35	8	6.82546	4.08845	20.1849	0.181148	0.531684	0.137721	0.970276	11	7	4	2	1
2020	C34	8	3.97029	4.23772	17.5096	0.004561	0.254594	-0.155793	0.974093	9	6.5	0	2	1
2020	C39	5	4.85981	4.68804	20.337	0.059322	0.17924	0.121763	0.980588	12	5	0	2	1
2020	C27	8	6.9187	4.00063	19.6936	0.506372	0.369707	0.044338	0.989706	10	7.66667	0	3	1
2020	C38	6	4.95583	4.26804	17.8776	0.19471	0.274752	0.143487	0.979964	13	6.75	3	7	1
2020	C39	8	4.26268	4.20626	18.8397	0.157941	0.089144	0.647134	0.783968	10	6.5	0	2	1
2020	C36	8	7.02643	4.11706	20.1008	0.131257	0.521089	0.376171	0.966955	11	7	21	1	1
2020	C26	5	4.84419	4.03288	0	0.00819	0.099612	0.116217	0.790375	7	6.33333	0	2	1
2020	C36	8	4.06044	4.18797	19.0252	0.221907	0.255657	0.117614	0.988552	13	7.33333	0	2	1
2020	C15	8	8.42508	4.04377	18.3746	0.697286	0.198336	0.274784	0.924102	11	6.25	7	3	1
2020	C34	6	4.2485	4.1944	16.5639	0.057593	0.412775	-0.068104	0.95981	14	8	0	2	1
2020	C36	6	6.95177	4.22457	18.8891	-0.142208	0.064364	0.391752	0.837693	10	7	0	0	1
2020	C22	5	4.64439	4.15516	17.7032	1.36697	0.081044	1.94786	0.628779	7	6.5	0	1	1
2020	C36	8	5.20401	4.16136	18.895	0.600073	0.157728	-0.107951	0.97396	12	6.71429	23	1	1
2020	C29	6	4.99721	4.09999	19.7256	-0.022792	0.524874	-0.039974	0.952187	11	6	0	1	1
2020	C27	8	5.52943	4.12134	19.1529	0.384002	0.091291	0.2851	0.987956	11	6	0	2	1
2020	C36	7	8.75258	3.69586	21.1906	0.16002	0.499837	0.245623	0.958691	18	7.6	35	1	1
2020	C32	8	6.2653	4.05192	20.2118	0.08771	0.533718	0.013342	0.951387	13	6.75	22	1	1
2020	C39	4	5.55296	4.18676	19.33	0.266871	0.268324	0.235278	0.972397	17	6.33333	0	6	1
2020	C32	7	4.96284	4.22459	18.8428	0.10282	0.239727	0.314522	0.942886	7	8	0	0	1
2020	C30	7	6.10256	4.25292	19.3364	1.09458	0.466753	0.256596	0.870523	9	8	0	3	1
2020	C34	6	4.46591	4.21642	17.9507	-0.163903	0.484845	0.000839	0.884348	9	6	0	1	1
2020	C35	8	5.01064	4.22194	18.3417	0.062678	0.542492	0.262819	0.933613	11	7.25	4	2	1
2020	C26	6	4.55388	3.9832	17.7114	0.045448	0.18587	0.170144	0.932822	14	7	0	0	1
2020	C31	8	5.44242	3.56926	18.9389	0.028617	0.705974	-0.11005	0.99534	19	6	17	1	1
2020	C31	6	5.34711	4.33451	18.4942	0.481657	0.46439	0.141948	0.984036	9	6	40	1	1
2020	C39	8	7.21964	3.40989	22.6145	0.047197	0.534584	-0.17041	0.968707	13	7.16667	167	3	1
2020	C17	8	5.98645	4.20808	18.5982	0.137586	0.313407	0.274523	0.967509	14	6.33333	4	1	1
2020	C39	6	5.2933	3.91905	20.1441	-1.13671	0.73872	31.7511	0.967919	9	6.75	5	1	1
2020	C26	5	5.2575	4.19472	16.563	0.315457	0.214926	0.196753	0.931027	6	6.8	0	0	1
2020	C39	7	4.11087	4.06586	19.1872	0.166604	0.189887	-0.160276	0.980645	8	7	0	1	1
2020	C27	6	6.04973	4.07263	19.0688	0.368663	0.1068	0.13759	0.951939	8	7.57143	0	1	1
2020	C27	7	5.9162	4.23416	18.3914	0.255981	0.523797	0.010591	0.936663	11	6	3	4	1
2020	C27	6	5.26269	4.23782	18.2031	-0.142666	0.3076	0.058878	0.949374	13	8	0	1	1
2020	C33	8	5.3799	3.84814	19.4509	0.199802	0.560507	-0.02336	0.962452	14	6.33333	15	0	1
2020	C30	7	5.72685	3.98507	19.3787	0.397205	0.292633	-0.083237	0.89281	9	8	2	2	1
2020	C27	6	4.15888	4.20859	15.5328	0.125431	0.208369	0.036141	0.986759	9	6.75	0	2	1
2020	C39	6	4.70953	4.23786	18.6132	0.056464	0.032071	0.084631	0.99492	11	8	7	2	1
2020	C38	4	4.60517	4.00255	18.5006	-0.142976	0.990464	-0.009077	0.942926	13	7	0	0	1
2020	C32	8	5.37064	3.8569	19.62	0.072369	0.506655	0.237036	0.927966	15	7.75	1	3	1
2020	C39	6	5.01728	4.41893	19.4435	0.091283	0.171606	0.151652	0.975015	9	6	0	0	1
2020	C34	6	9.05216	4.07249	17.7083	0.040851	0.184506	0.37067	0.79682	7	5	0	1	1
2020	C26	6	4.70048	4.07763	17.8752	0.204681	0.318832	0.132805	0.694308	17	7	2	1	1
2020	C35	5	4.67283	4.23689	17.8434	0.001176	0.392088	0.191389	0.868079	11	6	0	3	1
2020	C31	8	6.77537	3.75574	19.3058	0.10557	0.502852	0.246605	0.996779	14	6.66667	5	1	1
2020	C38	5	3.17805	4.05677	17.3481	0.143563	0.350702	0.082525	0.969313	9	6.66667	0	4	1
2020	C34	6	4.74493	4.02424	19.3453	0.058062	0.638049	-0.00831	0.962781	12	8	0	0	1
2020	C15	6	5.43808	4.06575	15.6725	0.860075	0.343189	0.252402	0.904368	13	7.6	0	2	1
2020	C17	7	4.38203	4.03397	18.961	0.116138	0.327489	0.179096	0.950441	10	7	0	4	1
2020	C35	6	4.59512	4.02953	18.2129	-0.02516	0.706113	0.106091	0.988954	10	5.71429	2	0	1
2020	C32	7	5.63479	3.86201	18.7449	0.146714	0.563966	-0.120212	0.957259	12	8	1	3	1
2020	C29	6	4.66344	3.96769	19.7478	0.270318	0.383782	0.226391	0.82919	8	6.66667	1	4	1
2020	C13	8	6.20456	3.8852	19.6664	0.741117	0.161939	-0.064145	0.970417	8	7.33333	0	3	1
2020	C26	6	5.22575	3.97276	17.4568	0.360793	0.495794	-0.362204	0.933811	9	5.5	4	1	1
2020	C27	5	5.43372	4.01851	17.8566	-0.455932	0.221513	-1.15761	0.93807	11	6.66667	0	3	1
2020	C27	8	4.39445	4.03611	16.6539	0.067479	0.089426	0.014897	0.950463	13	7.42857	0	4	1
2020	C38	6	5.14749	4.0935	20.6318	0.341399	0.142877	-0.018318	0.955093	10	6	0	0	1
2020	C35	7	4.58497	3.99694	17.9468	0.004454	0.569051	0.811977	0.900632	15	6.66667	21	1	1
2020	C27	5	5.95324	3.9903	16.9507	-0.002388	0.459329	0.139122	0.898775	9	7.5	0	3	1
2020	C31	6	6.10479	3.64967	20.1439	0.235244	0.156517	0.080318	0.949381	10	6.8	0	0	1
2020	C28	6	4.65396	4.22728	16.2896	-0.153128	0.574611	-0.128525	0.997532	14	6	0	2	1
2020	C39	8	6.62274	3.74765	20.7659	0.176976	0.04157	0.160075	0.695597	7	6.75	0	1	1
2020	C36	6	7.7878	3.87411	16.1527	0.290578	0.749531	0.05456	0.975805	15	5	0	4	1
2020	C36	6	5.96871	4.1776	18.1471	0.006651	0.737761	0.280108	0.952457	15	7	10	4	1
2020	C39	5	4.29046	3.99417	17.9947	0.063287	0.185573	0.25286	0.977239	11	6	1	1	1
2020	C39	8	5.99396	3.86869	20.0219	0.157379	0.615457	0.152341	0.98616	8	6	17	1	1
2020	C39	8	5.3845	3.97423	19.2843	0.247442	0.136886	-0.078608	0.973732	9	6.66667	0	0	1
2020	C27	4	5.36598	3.9979	17.8477	0.305257	0.087415	0.08573	0.90744	14	6	0	0	1
2020	C26	6	5.09987	3.93689	17.8505	0.123131	0.255236	0.128022	0.686261	8	6	0	1	1
2020	C27	8	6.55962	3.91009	19.8975	0.446375	0.488835	0.289485	0.714561	11	7.73333	0	5	1
2020	C37	6	4.91998	4.38189	19.2661	0.308473	0.319757	0.027109	0.895338	10	7	0	2	1
2020	C27	8	7.30452	3.86345	19.3071	0.659778	0.260572	0.301276	0.954459	13	6	1	5	1
2020	C26	4	5.39363	3.85363	17.5245	0.094043	0.42567	0.118675	0.975303	9	8	0	2	1
2020	C18	8	3.98898	3.94973	18.2445	0.519676	0.250615	-0.011294	0.906973	9	7	1	8	1
2020	C26	6	5.29832	3.79685	19.7676	0.21511	0.468061	0.10309	0.819046	9	6	0	1	1
2020	C35	6	4.5326	3.92045	17.163	0.009854	0.508483	0.526618	0.98109	10	7	0	3	1
2020	C35	8	6.06611	3.83382	20.3721	0.303121	0.564638	-0.166358	0.936699	7	6.55556	6	4	1
2020	C34	5	4.38203	3.90812	18.6164	-0.36375	0.881791	0.105482	0.97539	10	5.5	3	4	1
2020	C37	7	4.51086	3.82666	20.1491	0.150851	0.020521	0.266731	0.952666	11	7.25	0	0	1
2020	C29	7	4.31749	4.26356	17.4437	0.450264	0.281251	0.135466	0.9732	14	6.33333	0	3	1
2020	C39	7	4.04305	4.00084	17.6221	0.073545	0.318818	0.483105	0.997185	11	7	5	4	1
2020	C27	6	5.71043	3.91773	18.5674	0.507306	0.285721	0.034165	0.927879	9	5	0	1	1
2020	C33	7	4.58497	4.0276	17.7746	0.336924	0.101131	0.10539	0.953107	9	6	0	1	1
2020	C38	6	4.98361	3.93424	18.957	0.362963	0.336196	0.078528	0.972241	9	4	2	3	1
2020	C18	7	6.01127	3.90417	17.7879	0.12177	0.212548	0.407624	0.961286	10	6	0	1	1
2020	C27	8	6.52942	3.91548	18.0968	1.94372	0.287153	0.248393	0.98514	9	6	0	0	1
2020	C39	5	4.86753	4.00674	19.2043	0.430827	0.205367	-0.404471	0.987698	11	7.4	0	3	1
2020	C17	8	5.0626	3.89537	19.4407	0.030484	0.318035	0.795867	0.949124	12	8	0	3	1
2020	C20	6	2.30259	3.91796	17.8455	0.20151	0.572505	0.398906	0.812927	12	7	1	1	1
2020	C39	6	4.62497	4.23684	18.5371	0.152763	0.556458	-0.114572	0.960229	13	8	0	3	1
2020	C34	8	5.03044	3.91747	18.7724	0.032463	0.304443	0.282139	0.908403	16	6	0	2	1
2020	C36	7	4.5326	3.84663	18.8255	0.252561	0.231737	0.215517	0.928778	7	6.5	0	3	1
2020	C34	6	4.72739	3.85878	19.5817	0.365303	0.445028	0.073764	0.968316	12	7.27273	4	2	1
2020	C26	6	4.27667	3.87453	17.2724	0.149229	0.360862	0.110867	0.929499	9	6.5	0	2	1
2020	C39	8	4.95583	3.86315	19.0344	0.084277	0.607863	0.210419	0.880171	13	6.25	1	1	1
2020	C38	5	5.56834	3.97898	19.6404	0.399834	0.374372	0.120709	0.969254	10	5.66667	22	1	1
2020	C28	8	4.54329	3.92337	19.123	0.285884	0.186824	0.243944	0.96713	12	6.625	0	1	1
2020	C22	8	5.05625	3.91343	19.4434	0.188903	0.284917	0.041568	0.924518	11	6	0	6	1
2020	C38	8	5.37528	3.61618	18.6283	-0.095199	0.913125	-0.057473	0.822081	9	6	0	0	1
2020	C39	4	4.83628	4.33062	17.0175	0.214796	0.126589	0.171795	0.991567	8	8	1	2	1
2020	C32	8	4.17439	3.99774	17.6356	0.10186	0.1976	-0.448117	0.874688	11	3	0	3	1
2020	C17	6	5.24702	3.86617	20.1747	0.160042	0.556643	-0.071524	0.93394	16	4	0	5	1
2020	C36	4	5.55683	3.86508	19.1584	0.176169	0.605457	0.138336	0.791625	14	6.66667	0	2	1
2020	C30	5	3.52636	4.26859	16.9833	0.443802	0.321146	0.314357	0.96048	11	6.4	4	0	1
2020	C38	6	4.79579	4.1506	17.9535	0.086373	0.4833	1.60534	0.98093	10	6.66667	3	1	1
2020	C26	7	5.52943	3.65013	19.1587	0.029585	0.594245	-0.179313	0.988045	18	6.4	34	2	1
2020	C26	7	4.30407	4.07759	17.2951	-0.135588	0.299627	-0.243158	0.951221	7	5	0	3	1
2020	C26	5	4.52179	3.9146	17.0277	0.012395	0.555332	-0.00331	0.904014	9	6.5	0	0	1
2020	C35	7	6.72022	3.85686	18.8587	0.165008	0.631378	0.375957	0.962573	9	8	4	2	1
2020	C41	6	4.34381	4.2455	18.1688	0.233132	0.704276	0.232665	0.953985	11	6	0	0	1
2020	C27	6	4.94164	3.79385	17.8425	0.185536	0.144218	-0.194094	0.822303	10	7.25	0	7	1
2020	C36	5	4.55388	3.95007	17.924	0.098851	0.213363	0.058526	0.857372	13	6	0	2	1
2020	C39	6	4.33073	4.09028	16.939	-0.007666	0.150854	0.272817	0.977908	9	6	2	0	1
2020	C37	6	4.17439	3.7901	17.1836	0.352682	0.427963	-0.158236	0.959732	11	6	2	1	1
2020	C39	5	5.04986	3.95683	18.0595	0.339076	0.155812	0.148482	0.985064	12	5	0	2	1
2020	C27	6	4.84419	3.75992	16.3971	0.780179	0.237097	-0.041757	0.925747	9	6.33333	0	7	1
2020	C29	5	4.82028	4.15778	18.1558	0.276159	0.269786	-0.064417	0.945218	9	6.66667	0	2	1
2020	C35	4	4.86753	3.87771	18.7511	0.276851	0.3771	0.712116	0.893499	9	6.33333	7	2	1
2020	C39	6	4.56435	3.79729	18.7314	0.068206	0.426063	0.102373	0.73821	9	5.75	0	2	1
2020	C23	6	4.43082	3.84801	16.8288	0.506544	0.343221	0.342897	0.962795	8	6	0	0	1
2020	C39	6	4.06044	3.82981	17.1511	0.194131	0.553137	0.112414	0.959312	8	6	0	2	1
2020	C40	4	4.61512	3.9442	18.55	0.105967	0.76756	0.382028	0.935169	10	6.5	33	1	1
2020	C34	6	4.20469	3.87671	17.8969	-0.150257	0.216552	0.038657	0.807894	11	7	0	0	1
2020	C13	4	5.88888	3.8679	17.8524	0.763004	0.320392	-0.19807	0.989153	8	6	0	4	1
2020	C36	7	4.96981	3.9811	18.503	0.216197	0.473945	0.211379	0.931003	12	2	4	4	1
2020	C38	7	5.57973	3.74805	20.4501	0.085552	0.427365	0.200296	0.951846	14	6	0	4	1
2020	C39	8	4.58497	4.03487	18.5553	0.175223	0.56014	0.244396	0.855315	9	5.2	9	1	1
2020	C33	6	5.52545	4.15795	18.6029	0.054897	0.439083	-0.055563	0.967827	9	6	0	2	1
2020	C39	6	4.18965	4.2334	15.3316	0.116667	0.331283	-0.126887	0.983507	12	5.5	1	2	1
2020	C39	5	4.55388	3.99389	16.938	0.085291	0.077761	-0.76246	0.90851	9	7.25	0	1	1
2020	C39	4	5.3799	3.75252	19.3404	0.365785	0.351227	0.009208	0.900021	15	4	2	7	1
2020	C38	6	4.68213	4.11525	18.0716	0.312907	0.364781	0.227156	0.94274	10	7.2	41	1	1
2020	C38	6	3.71357	4.46026	16.4221	-0.958597	0.1979	0.158831	0.963532	8	5	0	1	1
2020	C17	5	3.78419	4.03536	17.3149	0.180498	0.062354	0.066972	0.93776	11	5	0	4	1
2020	C39	8	6.20051	3.95413	19.132	0.119851	0.231383	0.199476	0.77618	10	6.33333	0	2	1
2020	C34	6	5.73334	3.94666	19.5745	0.178849	0.311718	0.725261	0.926057	12	6	6	3	1
2020	C18	6	5.48064	3.91768	18.6714	0.25807	0.242651	0.721947	0.950435	8	7.57143	0	1	1
2020	B09	8	5.34233	3.95469	17.5186	0.076873	0.061006	0.093831	0.911192	9	8.25	0	0	1
2020	C39	8	6.21461	4.11447	19.4449	0.078304	0.357381	0.217792	0.93603	9	8	2	3	1
2020	C34	6	4.40672	4.03447	17.043	0.373491	0.288548	0.210821	0.981506	11	5.66667	0	1	1
2020	C32	6	5.15906	3.79605	16.7773	-0.013671	0.440196	0.289681	0.862476	7	7	0	2	1
2020	C35	6	4.31749	3.9513	17.6233	5.47554	0.711763	0.223052	0.913825	11	5.75	0	1	1
2020	C26	4	4.74493	4.19631	16.6519	0.159884	0.570252	0.522554	0.947709	9	6.2	0	2	1
2020	C27	8	5.26786	3.94675	17.4992	0.174701	0.327095	1.08712	0.9652	7	5.16667	0	0	1
2020	C32	6	4.76217	3.92876	16.5241	-0.218569	0.41071	0.018484	0.773524	9	6	0	1	1
2020	C28	6	4.51086	3.91627	17.7497	-0.131572	0.598043	0.212839	0.972802	9	6	0	2	1
2020	C39	5	5.29832	3.62912	19.3783	0.030982	0.403173	-0.065708	0.518607	10	5	0	5	1
2020	C32	7	4.99043	4.23758	17.7208	0.183415	0.513397	0.211912	0.945885	12	5.2	0	5	1
2020	C39	6	6.18208	3.76545	19.8781	0.177419	0.275585	0.11901	0.934564	9	6	0	2	1
2020	C39	7	3.93183	4.15051	18.5716	0.117881	0.268928	-0.072884	0.980532	9	6.66667	0	0	1
2020	C23	8	4.90527	4.10561	18.1191	0.537144	0.199663	0.079728	0.859417	11	6	0	2	1
2020	C35	6	4.95583	3.89615	17.4487	-0.666471	0.404793	0.22193	0.84492	9	6	1	0	1
2020	C34	5	6.68711	3.52302	19.9457	0.098111	0.681574	0.092438	0.959383	10	6.28571	60	2	1
2020	C32	8	4.65396	3.80779	19.2903	0.132091	0.691552	0.079673	0.96163	10	7	0	3	1
2020	C35	7	5.60212	4.17933	18.6739	0.075229	0.539498	0.20367	0.9757	12	7.33333	3	1	1
2020	C30	7	4.60517	3.91339	16.2482	-0.026283	0.657265	1.15958	0.94585	9	8	0	2	1
2020	C28	6	4.30407	3.91745	17.6481	0.223827	0.411322	-0.011676	0.956378	7	6	0	1	1
2020	C26	7	4.57471	3.7779	14.6859	0.075713	0.142359	-0.143701	0.835272	6	5.6	0	0	1
2020	C26	4	5.31321	3.75729	17.8786	0.217363	0.654128	0.027881	0.943028	5	5.5	0	1	1
2020	C39	6	5.92426	3.70604	20.1452	-0.008468	0.315406	-0.260079	0.910769	20	8	0	2	1
2020	C38	4	4.79579	3.67602	17.7501	0.116966	0.473817	-0.003605	0.930229	9	7	11	1	1
2020	C35	7	6.4677	3.65996	18.9646	0.830841	0.348206	0.31524	0.864845	13	5.66667	5	2	1
2020	C29	6	4.20469	3.86306	16.3384	0.280742	0.147825	0.259439	0.922257	10	6	0	0	1
2020	C26	5	5.22036	3.72545	17.7956	0.112429	0.098838	0.109718	0.889283	12	7	0	6	1
2020	C38	5	4.45435	3.95766	17.5324	-0.087945	0.386428	1.02428	0.975462	8	5.33333	1	3	1
2020	C22	6	4.33073	3.66988	18.519	0.15733	0.638454	0.190308	0.922767	7	5	0	2	1
2020	C39	6	6.3081	3.71647	21.4516	0.660204	0.198423	0.627681	0.987718	12	7	53	4	1
2020	C32	8	5.28827	4.13373	17.3912	0.084743	0.571012	-0.351222	0.957986	10	7	2	3	1
2020	C36	6	4.98361	3.86857	18.0272	-0.052711	0.007914	0.233294	0.744478	10	6	0	2	1
2020	C39	5	6.72503	3.7037	19.923	0.218674	0.493178	0.201232	0.944068	7	6.66667	19	2	1
2020	C38	8	7.51262	3.86495	18.1108	0.692069	0.378172	0.640303	0.986331	11	6.5	57	3	1
2020	C29	6	4.92725	3.65715	18.88	0.185696	0.048902	0.302556	0.971897	15	8	0	4	1
2020	C26	7	4.84419	3.89804	18.3878	0.196582	0.266461	0.03999	0.946558	8	6.66667	0	0	1
2020	C27	7	5.61677	4.3311	18.6062	0.224671	0.042418	-0.00705	0.78687	12	7	0	0	1
2020	C34	8	4.09434	3.67767	17.6068	0.529623	0.407439	0.589172	0.955207	10	6.5	7	2	1
2020	C26	4	5.53733	3.66831	17.8315	0.359573	0.412197	0.591287	0.948362	9	4	1	1	1
2020	C27	5	5.05625	3.99749	17.8336	0.808973	0.099393	0.106123	0.978722	9	7	0	4	1
2020	C30	7	6.55536	3.9188	20.1683	0.334086	0.560732	0.090136	0.943993	13	7.4	1	1	1
2020	C34	8	4.75359	4.06123	17.1959	0.07895	0.225592	-0.142985	0.978293	9	5	0	1	1
2020	C39	5	5.66643	3.71255	18.7926	0.263287	0.176454	0.079351	0.954509	9	6	3	0	1
2020	C38	5	5.10595	4.10889	19.2758	0.121657	0.411292	-0.034627	0.945059	14	4.33333	1	0	1
2020	C35	6	4.12713	4.18412	17.4882	0.101978	0.043761	0.282548	0.930084	14	5.66667	6	1	1
2020	C39	4	4.77912	3.78787	18.2963	0.197584	0.47459	0.059392	0.971194	12	6	6	1	1
2020	C34	8	3.91202	4.03071	17.4785	0.115189	0.165733	0.109407	0.600342	9	7.6	0	0	1
2020	C36	6	4.5326	3.66987	17.5294	0.218946	0.41068	-0.012946	0.966497	9	6	0	3	1
2020	C36	6	4.94876	3.95785	18.4185	-0.039975	0.497314	0.228362	0.972282	10	6.42857	2	1	1
2020	C13	5	5.3799	4.05686	17.1914	0.124235	0.410276	-0.026435	0.948924	10	7.5	0	2	1
2020	C27	8	5.54126	3.67676	18.7383	0.496495	0.333708	0.144495	0.960485	9	6	0	2	1
2020	C38	8	4.30407	3.80621	16.6265	-0.03624	0.773429	0.126761	0.960041	9	5.5	0	0	1
2020	C18	5	6.04501	3.87793	16.8116	-0.162976	0.364432	0.511393	0.665684	7	8	0	2	1
2020	C24	4	4.78749	3.67788	17.8227	-0.147794	0.378421	-0.099958	0.633388	7	7.5	0	0	1
2020	C17	7	4.74493	3.67751	18.3982	0.451324	0.193771	0.223746	0.931861	10	6	0	4	1
2020	C32	7	3.89182	3.73679	16.2605	0.039259	0.067015	-0.052827	0.984872	9	6.5	0	0	1
2020	C38	6	4.76217	4.19475	18.2826	0.215586	0.570921	0.079382	0.95725	12	6.66667	0	1	1
2020	C24	8	5.43808	3.94512	17.4996	0.117709	0.725658	-0.181631	0.89704	9	7	0	0	1
2020	C30	6	4.65396	3.82003	17.901	0.204358	0.546034	0.089228	0.98133	13	6	1	1	1
2020	C22	6	5.0876	3.67361	17.8936	0.188466	0.2427	0.204086	0.926903	7	7	2	2	1
2020	C39	5	4.94164	3.857	17.6107	0.29995	0.049942	-0.066115	0.911699	17	7.33333	1	1	1
2020	C38	6	4.20469	3.62346	18.6976	-0.252754	0.319705	0.272048	0.97937	11	5.8	5	0	1
2020	C27	4	5.47646	3.91754	17.7458	-0.010687	0.264696	0.115243	0.900166	9	6.33333	0	1	1
2020	C33	6	5.01064	3.7551	18.6239	0.50746	0.25921	-0.030297	0.962566	11	6.5	0	4	1
2020	C29	6	5.57595	3.99659	18.5423	0.525448	0.312645	0.175454	0.904701	7	6.33333	0	2	1
2020	C26	6	5.15329	3.67158	18.1403	0.183723	0.435549	0.098582	0.854827	9	5.75	0	1	1
2020	C36	3	4.36945	4.07747	17.9802	0.132371	0.034324	0.53667	0.971283	14	5.5	0	3	1
2020	C13	6	4.51086	3.79814	16.9107	0.125015	0.549354	-0.119645	0.891057	11	6.33333	0	5	1
2020	C27	6	4.43082	3.95504	18.088	0.354035	0.189623	-0.066764	0.88246	9	6	0	0	1
2020	C32	6	4.47734	4.17902	14.5643	-0.048532	0.077786	1.32521	0.847678	11	8	1	1	1
2020	B09	8	6.31173	3.57248	18.1523	0.065145	0.272694	-0.026454	0.821075	8	8	0	2	1
2021	C37	6	6.33859	4.4066	18.4695	-0.289826	0.568954	2.32739	0.737687	17	2	0	1	1
2021	C30	8	7.98922	4.56182	19.1765	0.400023	0.404872	-0.573693	0.934915	9	5.66667	87	4	1
2021	C39	6	8.78875	4.62185	21.7275	0.020756	0.744174	0.395234	0.974984	9	6.5	42	1	1
2021	C39	8	10.3217	4.16292	20.2018	0.079028	0.575808	-0.635397	0.977621	9	7.33333	0	2	1
2021	C36	6	4.44265	4.23174	19.0833	0.286612	0.427218	0.304423	0.95321	10	7	18	2	1
2021	C39	6	6.07764	4.23788	17.4864	0.087603	0.288691	0.312577	0.991272	12	8	0	1	1
2021	C13	5	7.78322	4.19191	16.1423	0.342961	0.827464	-2.49231	0.996653	12	6.83333	0	0	1
2021	C38	6	7.21303	4.17595	18.4597	0.360709	0.681789	0.251547	0.977961	11	7	0	0	1
2021	C39	8	9.50054	4.35856	21.1105	0.065269	0.566435	0.015651	0.975498	16	6	3	3	1
2021	C33	8	10.9769	4.2073	17.1501	0.071822	0.543997	0.464142	0.993867	7	7.33333	0	4	1
2021	C32	8	9.04299	4.12005	18.0769	0.200591	0.501386	0.537699	0.833243	10	7.16667	5	4	1
2021	C39	8	11.0155	3.60125	22.0798	0.233471	0.684246	0.305997	0.952036	9	6.83333	93	1	1
2021	C38	6	5.76519	4.10897	18.1915	-0.024654	0.697191	-0.816301	0.923347	14	6.25	6	1	1
2021	C39	7	9.16879	3.20551	22.0933	0.155037	0.612464	1.0104	0.925044	11	6.83333	1	3	1
2021	C35	8	11.2175	3.61341	21.4163	0.205081	0.522225	-0.050668	0.939215	7	6.6	219	0	1
2021	C38	8	11.4718	3.20331	21.6845	0.326176	0.652464	0.165245	0.883881	9	8	366	1	1
2021	C36	8	9.62225	3.24291	20.5372	0.27134	0.628357	0.09826	0.842064	15	6.71429	585	9	1
2021	C30	8	10.0341	3.98241	21.0782	0.295742	0.440104	1.89698	0.896889	11	7	0	0	1
2021	C34	6	8.12178	4.21042	18.2084	0.058135	0.606311	-0.093473	0.973234	13	7	3	2	1
2021	C34	5	8.64717	4.26422	17.5729	-0.995612	1.19268	0.529781	0.942679	13	4.33333	14	2	1
2021	C39	4	8.31017	4.055	19.7399	-0.140525	0.586016	-0.137101	0.92392	8	6.8	116	0	1
2021	C27	8	9.80024	4.25103	18.2839	0.163722	0.140407	-0.121784	0.964746	12	7.8	14	2	1
2021	C22	6	9.21034	3.95161	20.0811	0.266657	0.727832	-0.17421	0.980449	9	6.6	3	5	1
2021	C27	8	8.73874	4.22807	19.8464	0.451267	0.360313	0.317596	0.98376	13	7.16667	6	5	1
2021	C38	6	8.01003	4.26977	19.1999	0.027312	0.671189	-0.042839	0.937237	10	7	180	4	1
2021	C26	3	8.31899	4.34191	18.3598	-0.900727	0.939059	0.954382	0.883146	14	4.33333	0	3	1
2021	C35	8	11.7736	4.09942	20.0505	0.145777	0.600767	1.0453	0.96489	19	7.16667	48	2	1
2021	C34	8	7.47364	4.27765	16.8882	-0.088544	0.468318	0.317513	0.974834	16	5	0	1	1
2021	C39	6	7.33759	4.73179	19.3387	-0.037732	0.533911	1.59723	0.980173	13	6	4	2	1
2021	C27	8	10.4102	4.05151	19.5144	0.24623	0.265026	0.032323	0.985871	11	7.66667	8	3	1
2021	C38	6	7.65681	4.30196	17.3006	0.116309	0.35292	0.478637	0.97032	11	6.75	23	2	1
2021	C39	8	5.56452	4.23713	18.8978	0.150055	0.284414	-1.27636	0.796461	13	6	0	4	1
2021	C36	8	9.29982	4.16653	20.8205	0.07035	0.675427	-0.118855	0.95926	13	8	256	4	1
2021	C26	6	8.63976	4.05936	0	0.007112	0.580473	-0.2663	0.806194	5	6.33333	2	1	1
2021	C36	8	8.1699	4.22004	19.2359	0.172491	0.477766	0.142692	0.98739	10	7.33333	14	2	1
2021	C15	8	11.9855	4.04759	18.8728	0.788241	0.348852	-0.501215	0.939684	15	6.25	19	2	1
2021	C34	6	6.31897	4.23768	16.4008	0.115929	0.362813	0.39712	0.968078	9	7.5	2	4	1
2021	C36	7	9.68116	4.26952	18.0605	-0.002539	0.445324	2.76072	0.856307	11	8	0	1	1
2021	C22	6	7.82684	4.19106	17.4315	0.143767	0.120657	0.223892	0.644916	10	6.75	0	1	1
2021	C36	8	8.77956	4.19816	18.7752	0.480824	0.286304	0.114188	0.97598	17	7.42857	38	5	1
2021	C29	6	7.51262	4.13557	19.279	-0.038473	0.71132	-0.329639	0.96285	9	6.5	0	0	1
2021	C27	8	8.32361	4.15257	18.9973	0.305146	0.138597	2.45511	0.987628	9	6	0	1	1
2021	C36	8	11.971	3.70482	20.7137	0.114048	0.587413	-0.276659	0.967247	18	7.6	564	2	1
2021	C32	8	9.0136	4.09703	20.3867	0.233524	0.539755	0.529456	0.957257	13	7.75	63	2	1
2021	C39	6	7.69348	4.21566	18.7414	0.401879	0.346079	0.070608	0.979195	10	7.33333	34	6	1
2021	C32	7	10.494	4.26131	18.5473	0.158926	0.426148	0.30489	0.948424	7	8	0	1	1
2021	C30	8	8.468	4.27016	19.1954	0.701556	0.402857	0.689017	0.866135	9	8	0	4	1
2021	C34	6	7.15774	4.25284	16.5114	-0.036632	0.552536	-0.177856	0.882214	10	6	5	1	1
2021	C35	8	8.54364	4.25613	18.7169	0.106674	0.562697	0.575463	0.942389	10	7.25	44	3	1
2021	C26	6	7.78197	4.00716	17.4496	0.709181	0.348293	0.310412	0.962886	12	8	0	0	1
2021	C31	8	8.76655	3.60628	20.0441	0.045288	0.749848	0.573586	0.991272	14	6	138	1	1
2021	C31	6	8.7581	4.35807	17.9763	0.243939	0.468118	0.435832	0.985262	9	7	299	2	1
2021	C39	8	10.2264	3.42774	22.5296	0.212231	0.517767	0.397499	0.972562	15	7.16667	2371	3	1
2021	C17	8	10.6981	4.24298	18.5809	0.147547	0.355742	0.246727	0.970456	14	6	52	1	1
2021	C39	6	7.91717	3.93529	19.7916	0.013032	0.823536	-0.556292	0.943866	16	7.25	0	2	1
2021	C26	6	7.48493	4.2366	16.2144	0.378324	0.18259	0.852715	0.954751	8	6.6	0	0	1
2021	C39	7	6.80683	4.09397	19.1737	0.361117	0.331351	2.20193	0.985409	11	7	0	0	1
2021	C27	6	9.95252	4.1048	19.5086	0.408887	0.447798	0.242351	0.957474	8	7.57143	5	1	1
2021	C27	6	9.10753	4.27327	19.2986	0.203851	0.502028	0.900468	0.936382	8	6.5	18	4	1
2021	C27	5	6.83948	4.27726	17.5787	0.013409	0.495924	0.886868	0.949296	9	8	0	0	1
2021	C33	8	9.57018	3.88742	19.3327	0.205022	0.506583	0.358222	0.951657	14	6.83333	63	1	1
2021	C30	8	9.02762	4.0054	19.3066	0.596722	0.265219	0.838674	0.898487	13	8	92	3	1
2021	C27	6	6.66568	4.25509	15.6234	0.103643	0.474827	-0.059999	0.973747	13	6.5	0	2	1
2021	C39	6	9.3147	4.27789	18.2213	0.120445	0.462158	0.057824	0.994482	8	8	41	2	1
2021	C38	3	8.20931	4.02495	17.2387	-1.78577	1.51541	0.620898	0.933263	11	7	0	0	1
2021	C32	8	8.22951	3.91086	17.9643	0.352783	0.447359	0.075228	0.914484	14	6	2	3	1
2021	C39	6	8.36869	4.45354	19.7537	0.121474	0.592888	0.2764	0.969143	11	6	0	2	1
2021	C34	6	13.6765	4.11396	15.7486	0.023758	0.349025	0.105169	0.813176	7	6	0	1	1
2021	C26	6	2.94444	4.11796	18.3548	0.666283	0.294584	0.374087	0.734142	17	7	3	2	1
2021	C35	6	8.46274	4.27118	18.1284	0.051058	0.618869	0.633186	0.887149	10	5.66667	1	3	1
2021	C31	8	9.71396	3.798	18.1804	0.461151	0.474259	0.703743	0.992322	13	7.66667	101	3	1
2021	C38	6	3.46574	4.09812	16.8859	-0.096363	0.48505	4.38241	0.970918	10	6.66667	2	5	1
2021	C34	6	8.27155	4.07103	19.2427	0.213733	0.5081	0.356799	0.952556	12	8	1	1	1
2021	C15	6	7.26613	4.11084	15.5613	0.801727	0.318178	1.36755	0.917639	10	7.8	4	3	1
2021	C17	7	6.96224	4.07191	18.1902	0.196602	0.377284	-0.00469	0.953963	9	7	14	3	1
2021	C35	6	7.8694	4.06991	17.7768	0.015804	0.752883	1.41897	0.987483	9	6.42857	56	1	1
2021	C32	6	7.78239	3.90515	19.1728	0.117895	0.660933	0.608642	0.961812	16	8	9	3	1
2021	C29	7	6.16961	4.01134	19.1396	0.225338	0.491427	-0.270237	0.840941	8	7	6	2	1
2021	C13	8	9.96909	3.92861	20.5176	0.547558	0.318673	-0.169596	0.968602	10	7.66667	2	2	1
2021	C26	6	10.1614	4.00208	17.7966	0.364776	0.374237	0.876086	0.934335	11	7	7	2	1
2021	C27	5	7.20934	4.02794	17.3653	-0.045907	0.817145	0.893088	0.925515	12	6.33333	0	3	1
2021	C27	8	7.99125	4.07672	16.5603	0.154175	0.205298	0.169589	0.964421	9	7.71429	1	3	1
2021	C38	7	6.81783	4.07798	20.7121	0.401813	0.721329	16.9884	0.966561	11	6.5	23	0	1
2021	C35	8	6.79794	4.03351	17.2266	0.106561	0.616039	0.656103	0.927769	15	6.5	33	1	1
2021	C27	6	7.11639	4.03256	16.5708	-0.074302	0.509501	7.9907	0.908384	12	7.75	0	3	1
2021	C31	8	9.32009	3.64923	20.383	0.347814	0.522798	-1.84102	0.957789	14	7.4	0	0	1
2021	C28	6	5.0626	4.27541	14.7823	0.284048	0.236955	0.338135	0.996472	8	6	1	1	1
2021	C39	8	9.10498	3.76182	21.3978	0.144306	0.463081	0.24041	0.730967	9	6.25	0	0	1
2021	C36	6	10.9821	3.9216	16.8207	0.213287	0.577893	-0.425045	0.975321	12	6	0	5	1
2021	C36	6	8.11791	4.221	18.5518	-0.103348	0.740854	1.06664	0.949907	11	6.5	14	2	1
2021	C39	6	7.06561	4.02426	18.0533	0.152302	0.360255	0.826538	0.981865	10	6	6	2	1
2021	C39	8	8.60667	3.87526	20.3985	0.175406	0.663142	0.616949	0.991353	6	6.5	181	1	1
2021	C39	8	8.48115	3.99761	19.4502	0.147287	0.464941	1.75741	0.980969	13	6	0	0	1
2021	C27	5	8.53503	4.03796	18.4152	0.249565	0.245995	0.257795	0.9128	9	7	0	0	1
2021	C26	6	6.94601	3.97671	17.9914	0.130497	0.244798	91.1807	0.702469	7	6.75	0	1	1
2021	C27	8	9.79935	3.93746	19.9456	0.409927	0.353599	-0.122469	0.738567	17	7.8	8	5	1
2021	C37	6	7.34343	4.42122	18.8915	0.222206	0.496451	0.130015	0.885092	9	8	2	1	1
2021	C27	8	11.698	3.88525	19.535	0.568868	0.36978	0.83028	0.956136	11	5.57143	28	4	1
2021	C26	4	7.55224	3.89381	17.8634	0.163789	0.439	-0.195976	0.977603	9	7	0	2	1
2021	C18	8	8.06369	3.99492	17.7993	0.47872	0.323452	1.1655	0.923609	10	6.57143	14	8	1
2021	C26	6	6.57925	3.82767	19.8441	0.137748	0.473322	0.497474	0.828129	10	6	0	2	1
2021	C35	7	6.68085	3.97435	17.7438	0.208026	0.572265	1.62865	0.985369	12	7.5	6	4	1
2021	C35	8	9.53849	3.84224	20.9779	0.312131	0.556431	0.930831	0.948463	13	6.88889	82	7	1
2021	C34	4	7.64588	3.94927	18.5483	0.25252	0.802016	0.866509	0.975761	9	5	0	1	1
2021	C37	6	6.2519	3.84431	19.7769	0.194233	0.506056	-0.098348	0.959082	16	7.5	0	1	1
2021	C29	7	8.37954	4.30447	17.539	0.405082	0.278495	-0.049061	0.974452	14	6.66667	8	2	1
2021	C39	7	6.92264	4.04796	17.7679	0.074069	0.366409	-0.033692	0.997698	10	7.28571	10	4	1
2021	C27	6	8.29455	3.9563	18.3311	0.480931	0.245927	-0.085549	0.938333	9	6	0	1	1
2021	C33	7	8.54169	4.07768	17.9515	0.314364	0.357323	0.564624	0.96661	12	5.75	4	1	1
2021	C38	6	6.42487	3.95742	19.1031	0.305923	0.382067	0.05041	0.975514	7	8	2	3	1
2021	C18	8	9.32429	3.93814	17.7213	0.085403	0.410357	-0.230677	0.96586	9	6.2	12	0	1
2021	C27	8	8.39638	3.93845	19.2014	1.76669	0.258936	0.41375	0.988871	10	4	17	1	1
2021	C39	6	8.33351	4.04308	18.234	0.0192	0.685562	10.1075	0.950523	13	7.2	0	2	1
2021	C17	8	8.81106	3.92068	18.2087	0.143448	0.626164	-0.381983	0.945552	11	8	0	7	1
2021	C20	6	1.09861	3.95779	17.6672	1.11182	0.600585	1.22362	0.825622	9	7	18	1	1
2021	C39	6	7.30921	4.27766	17.831	0.089959	0.589322	-0.077285	0.969767	7	8	23	1	1
2021	C34	8	6.67582	3.95776	18.7448	0.122961	0.387906	0.72143	0.915232	15	6.5	0	1	1
2021	C36	7	7.51152	3.87129	19.2872	0.452805	0.440125	-0.439379	0.935565	5	7.25	0	2	1
2021	C34	5	8.09499	3.8612	19.3191	0.271129	0.523598	0.329795	0.970195	12	7.54545	0	3	1
2021	C26	8	6.74876	3.91772	17.0763	0.011972	0.472037	0.27521	0.94783	10	6.5	7	3	1
2021	C39	6	8.77261	3.90049	18.3088	-0.159131	0.646612	-0.396821	0.903555	7	5.75	1	1	1
2021	C38	8	7.40853	4.00184	19.499	0.365863	0.486352	0.576308	0.974162	7	6.66667	93	2	1
2021	C28	8	4.20469	3.91202	19.1533	0.963233	0.348446	1.18179	0.96728	12	6.625	3	2	1
2021	C22	8	8.50289	3.95073	18.5346	0.26551	0.292799	0.393122	0.929637	9	7	4	3	1
2021	C38	3	6.85751	3.62257	17.3677	-0.930649	1.36456	-0.899626	0.900248	10	6.5	0	0	1
2021	C39	8	6.6174	4.38488	17.7822	0.305921	0.205219	0.281003	0.994062	7	8	0	1	1
2021	C32	5	5.82895	4.03646	17.7604	0.57097	0.372124	-0.382583	0.864245	9	3	0	5	1
2021	C17	4	6.83411	3.91162	16.7831	0.160552	0.509348	0.22407	0.888836	10	4.5	3	4	1
2021	C36	4	7.31522	3.9026	19.0302	0.151746	0.557458	-0.062548	0.804536	11	6.66667	1	1	1
2021	C30	6	7.02909	4.31352	17.8227	0.601872	0.310623	0.268252	0.966454	10	7.2	2	0	1
2021	C38	7	6.83948	4.1741	18.0247	0.247264	0.478358	-0.000988	0.976834	9	6.66667	8	2	1
2021	C26	8	8.39751	3.66064	18.5582	0.150426	0.572168	0.690669	0.978313	15	6.8	4	3	1
2021	C26	5	7.71913	4.11708	16.4791	0.031607	0.464195	-0.436418	0.950706	7	6	0	2	1
2021	C26	7	8.01136	3.95403	17.5484	0.028815	0.514891	0.153139	0.905915	9	6.5	0	0	1
2021	C35	7	10.8401	3.88581	19.8156	0.167985	0.702696	0.135676	0.953368	9	8	31	3	1
2021	C41	5	8.1834	4.2821	17.2218	0.24712	0.51305	1.03411	0.962209	9	8	12	0	1
2021	C27	6	7.33889	3.83038	17.3269	0.051539	0.237698	0.211041	0.844405	9	7	0	6	1
2021	C36	6	4.14313	3.99208	17.6741	0.155714	0.333075	-0.25288	0.853963	11	6.5	29	2	1
2021	C39	6	7.46049	4.12453	16.9466	0.092793	0.154725	-0.156153	0.981842	9	8	8	0	1
2021	C37	5	4.80402	3.84785	16.1094	0.539123	0.586584	0.558982	0.968605	12	6	0	0	1
2021	C39	6	6.15486	3.99598	18.1973	0.287353	0.283384	-0.280639	0.986271	12	6	24	3	1
2021	C27	5	6.76504	3.77957	17.0973	0.684582	0.199665	0.183416	0.924805	9	7	0	6	1
2021	C29	5	8.23324	4.19787	17.9319	0.321166	0.307025	-0.099547	0.953897	9	6.66667	1	1	1
2021	C35	6	5.88888	3.91796	18.4504	0.176322	0.394718	-0.272422	0.942358	11	6.66667	10	2	1
2021	C39	5	6.02828	3.83646	18.6919	-0.387102	0.4705	-0.456976	0.908981	9	6.75	19	3	1
2021	C23	6	3.78419	3.88555	17.1948	0.370511	0.284544	-0.019036	0.958255	13	5	1	2	1
2021	C39	5	7.32119	3.88283	16.8286	0.363368	0.464632	0.345471	0.967428	7	5	0	1	1
2021	C40	7	7.28482	3.98918	18.7679	-0.188013	0.882514	-0.203451	0.931489	13	7	29	0	1
2021	C34	5	8.01136	3.91541	16.8762	-0.522014	0.772568	0.743214	0.787421	9	6	2	0	1
2021	C13	7	7.75061	3.8902	18.3954	-0.368121	0.799326	1.0885	0.97842	8	6	0	3	1
2021	C36	7	8.0956	4.00891	18.3991	0.103206	0.593458	0.158829	0.946848	9	3	38	3	1
2021	C38	8	8.95751	3.72578	19.6255	0.253211	0.465631	4.55834	0.960835	9	7	0	4	1
2021	C39	6	7.19369	4.07152	18.1014	0.304799	0.466882	0.140017	0.876289	9	5.2	43	1	1
2021	C33	5	8.33759	4.19365	18.7635	0.097402	0.498904	0.275873	0.973972	10	6	4	1	1
2021	C39	6	3.89182	4.32267	14.9181	0.1202	0.459283	1.03829	0.98702	14	4.5	3	4	1
2021	C39	5	6.35611	4.03612	16.4643	-0.373583	0.285264	3.03142	0.983208	8	6.5	0	0	1
2021	C39	6	7.8999	3.78173	19.6685	0.349263	0.399482	0.193173	0.91754	9	6	30	4	1
2021	C38	8	7.84346	4.14245	17.7747	0.323175	0.46738	0.085567	0.943128	10	7.8	119	0	1
2021	C38	5	5.99645	4.52199	16.8014	-0.618865	0.390968	-1.00239	0.851158	7	5.5	0	1	1
2021	C17	8	6.37161	4.08103	18.3615	0.206091	0.107113	0.167165	0.951832	9	6	1	1	1
2021	C39	6	7.9766	3.99383	19.4774	0.127246	0.34847	0.324198	0.829055	10	6.66667	0	2	1
2021	C34	6	8.33998	3.97878	19.4304	0.18212	0.295325	-0.136619	0.93801	10	6	53	2	1
2021	C18	8	9.11658	3.957	18.6771	0.355657	0.30264	-0.191819	0.962889	8	7.57143	1	0	1
2021	B09	8	8.31703	3.99317	17.5624	0.122318	0.245731	0.44261	0.911934	10	8.25	0	1	1
2021	C39	6	9.063	4.12265	19.4547	0.150111	0.593286	0.603629	0.952668	11	6	11	6	1
2021	C34	6	3.91202	4.07738	17.1169	0.392573	0.439457	0.226679	0.97466	9	5.66667	0	1	1
2021	C32	5	5.83481	3.83414	16.8998	0.05696	0.556256	0.276079	0.875016	7	7	1	1	1
2021	C35	4	6.19032	4.01014	17.35	0.343182	0.592037	-0.791766	0.946237	11	6.75	0	1	1
2021	C26	8	5.86363	4.23792	18.392	0.084476	0.607336	-0.328579	0.95937	9	6	4	1	1
2021	C27	7	6.3081	3.98803	17.6961	0.191418	0.416756	-0.060096	0.956342	7	5.33333	6	0	1
2021	C32	6	7.82044	3.962	14.4573	0.196971	0.42172	0.128534	0.745234	10	6	0	1	1
2021	C28	6	5.3799	3.95353	18.5187	-1.80075	0.986703	-0.666828	0.979802	12	6	0	1	1
2021	C39	7	7.90692	3.64603	19.6708	0.222128	0.578387	0.685863	0.593673	13	6	8	4	1
2021	C32	6	7.95015	4.27296	18.9277	0.238233	0.462167	0.422442	0.957701	10	5	6	4	1
2021	C39	7	10.165	3.74802	20.7307	0.224711	0.400679	0.407319	0.960777	9	6	2	3	1
2021	C39	8	7.27448	4.19242	17.9192	0.146719	0.541135	0.483767	0.978003	10	7	0	0	1
2021	C23	6	7.06647	4.13849	18.258	0.369535	0.215659	0.346074	0.860758	9	6	9	1	1
2021	C35	5	6.9575	3.94726	18.6698	-0.043627	0.52686	0.997656	0.887142	11	7	3	1	1
2021	C34	8	10.3338	3.53934	20.8294	0.098548	0.694843	0.550929	0.952694	10	4.42857	13	2	1
2021	C32	7	8.39072	3.81758	19.6454	0.143624	0.634994	0.579716	0.965965	10	7	12	3	1
2021	C35	7	9.05134	4.20294	18.7861	0.043346	0.672065	0.136602	0.976661	10	7.66667	41	1	1
2021	C30	6	6.19032	3.95475	14.9683	0.014272	0.738781	317.759	0.924178	9	8	1	1	1
2021	C28	8	7.93916	3.95473	17.2724	0.373814	0.530402	0.637329	0.962798	9	8	3	2	1
2021	C26	4	8.15162	3.68629	15.7015	-7.67521	0.897493	-0.099017	0.957226	12	6.2	0	1	1
2021	C26	6	6.75344	3.79129	18.0933	0.270837	0.536758	1.02682	0.9552	5	6	4	2	1
2021	C39	5	8.29879	3.75135	20.855	0.029023	0.641603	0.180126	0.90997	15	8	0	1	1
2021	C38	7	8.64559	3.71437	17.659	0.112876	0.398605	0.483633	0.939286	9	8	2	1	1
2021	C35	6	8.11701	3.68885	19.2151	0.59157	0.297405	0.006292	0.854395	9	7.33333	6	1	1
2021	C29	4	7.26753	3.90522	16.1001	0.193819	0.199309	0.393448	0.927564	9	6.6	9	1	1
2021	C26	6	7.31721	3.7492	18.129	0.231008	0.375504	1.28925	0.905372	15	6.5	1	7	1
2021	C38	6	6.1506	4.02253	17.131	-0.043917	0.326115	0.325173	0.982362	7	4.66667	2	1	1
2021	C22	6	6.82437	3.70264	18.3363	0.099073	0.610864	0.400594	0.927534	7	6	1	2	1
2021	C39	8	9.44129	3.72407	21.4442	0.382016	0.451371	0.634185	0.985772	9	6.66667	949	0	1
2021	C32	6	4.30407	4.16486	17.3411	0.098706	0.59956	0.51442	0.966148	10	7	8	3	1
2021	C36	6	8.15364	3.89963	17.4073	0.04786	0.480577	-0.251496	0.791218	10	6	0	2	1
2021	C39	8	8.5035	3.69982	20.6544	0.22829	0.542701	-0.009264	0.954491	7	6.66667	303	1	1
2021	C38	8	10.3895	3.90805	18.9377	0.535759	0.501933	-0.358939	0.985547	7	6	6	0	1
2021	C29	7	6.73102	3.67923	19.1479	0.139991	0.425264	-0.519483	0.967143	9	7.5	0	4	1
2021	C26	8	7.53796	3.92504	18.4362	0.129209	0.499348	0.633447	0.959009	7	7.33333	0	1	1
2021	C27	6	6.89366	4.36195	18.2857	0.222986	0.04892	1.00005	0.814108	10	7	0	1	1
2021	C34	5	3.73767	3.71793	17.5288	0.208421	0.435911	1.87601	0.960425	11	6.5	1	2	1
2021	C26	3	8.93827	3.69903	18.0352	0.439294	0.430762	0.941826	0.936928	10	5	12	1	1
2021	C27	7	8.77694	4.0377	17.9974	0.660736	0.139271	-0.048966	0.983153	9	7	1	3	1
2021	C30	8	10.4503	3.8613	20.7384	0.208126	0.463464	0.961355	0.963918	12	7	12	0	1
2021	C34	6	7.69029	4.10436	17.1988	0.060665	0.504263	0.134317	0.825975	11	7.5	0	1	1
2021	C39	6	8.32215	3.74122	18.8196	0.185358	0.146195	-0.082235	0.965354	12	7	29	2	1
2021	C38	5	9.81427	4.13224	19.4538	0.078811	0.601203	0.741462	0.959985	9	5.33333	11	1	1
2021	C35	3	4.04305	4.22684	17.3578	0.115054	0.334612	0.528682	0.936693	9	6.66667	7	0	1
2021	C39	8	5.96871	3.82314	19.3461	0.258416	0.416637	-0.08211	0.969986	12	6.66667	72	3	1
2021	C34	6	3.63759	4.07392	16.6152	0.173816	0.122595	0.498929	0.661511	9	7.6	6	0	1
2021	C36	6	5.84932	3.70627	17.8167	0.248117	0.374174	-0.127054	0.960334	10	6	13	2	1
2021	C36	6	7.02287	3.99746	17.9662	0.029725	0.536982	0.125803	0.97502	10	5.71429	26	0	1
2021	C13	8	7.4793	4.10477	17.0853	0.230578	0.401375	0.722386	0.957324	11	8	3	0	1
2021	C27	8	9.05088	3.71783	18.9242	0.791635	0.421601	0.417854	0.928279	8	5.66667	1	2	1
2021	C38	6	6.39693	3.85905	16.3009	0.079738	0.677038	0.057236	0.971221	11	5.5	0	2	1
2021	C18	4	6.88038	3.91427	17.9072	-0.221361	0.207521	2.50264	0.774116	9	8	0	2	1
2021	C24	8	8.30326	3.71765	17.8722	0.04811	0.430091	-0.087073	0.745097	7	7	8	0	1
2021	C17	7	8.07465	3.71667	17.9064	0.479969	0.347566	-0.277716	0.940195	9	6	18	3	1
2021	C32	6	6.99577	3.77671	16.8808	0.094045	0.510517	0.859713	0.99051	13	6.25	0	1	1
2021	C38	8	8.75432	4.23648	17.8513	0.14811	0.574112	0.63125	0.954107	11	6.66667	2	2	1
2021	C24	6	7.53849	3.98651	17.3317	-0.099769	0.674618	0.231598	0.962541	9	6	0	0	1
2021	C30	6	8.41117	3.8278	18.212	0.142745	0.618304	0.170394	0.984137	9	5	51	0	1
2021	C22	5	6.98841	3.71329	17.3394	0.044637	0.334781	-0.360845	0.940156	7	7.5	14	1	1
2021	C39	6	6.6107	3.8898	16.9435	-0.382648	0.179907	1.07644	0.940642	9	7	8	0	1
2021	C38	4	7.22766	3.67857	18.5628	-0.727654	0.871603	-0.41547	0.97727	12	5.8	19	0	1
2021	C27	8	6.82437	3.95773	17.7287	0.312413	0.278222	0.013288	0.904134	9	6.33333	2	0	1
2021	C33	6	8.85466	3.79122	18.2651	0.467557	0.327984	0.297511	0.953173	11	5.5	7	5	1
2021	C29	5	8.13476	4.03721	18.6596	0.066617	0.433116	-0.037126	0.931458	8	7	5	2	1
2021	C26	5	8.01136	3.70182	18.1447	0.142727	0.615951	0.335484	0.892146	9	6.25	1	1	1
2021	C36	6	3.63759	4.11791	17.1564	0.389804	0.378917	-0.09781	0.972005	9	5.5	0	1	1
2021	C13	6	7.91972	3.84752	16.5096	0.061308	0.381576	0.207473	0.905632	9	7	1	1	1
2021	C27	5	7.73762	3.99541	18.1009	0.369253	0.264504	0.145774	0.890532	10	5	2	0	1
2021	C32	5	6.81564	4.2474	15.8806	0.012818	0.205285	1.00424	0.893114	7	8	0	0	1
2021	C38	6	7.44717	4.02265	18.6561	0.226383	0.611444	0.366022	0.879021	8	3	99	1	1
2021	B09	8	8.48529	3.58062	18.5728	0.143352	0.648859	0.679761	0.856048	9	8	1	3	1

## Sheet: Non-State-owned enterprises
year	Indcd	ESG	MA	FC	GS	ROA	Debt	Growth	Tangi	Board	PR	GI	ND	Soe
2015	C38	6	6.35089	3.7869	17.5638	0.146764	0.095869	0.637705	0.901798	8	6	10	1	0
2015	C40	6	5.03044	3.59739	17.3247	0.107507	0.521923	0.869811	0.952377	10	7.66667	0	3	0
2015	C42	4	7.07157	3.46529	19.1354	0.06001	0.149377	0.972682	0.89808	9	6	10	2	0
2015	C33	8	5.39363	3.59392	15.682	0.037956	0.574428	0.011588	0.951525	8	8	0	1	0
2015	C41	5	6.16331	3.51647	17.8868	0.011327	0.379184	-0.028749	0.725651	9	6	0	1	0
2015	C27	6	5.99894	3.4542	15.9213	0.102271	0.412786	0.656899	0.702314	11	5	0	3	0
2015	C39	7	6.07304	3.43277	12.532	0.043436	0.108643	0.316755	0.956122	10	6.66667	0	3	0
2015	C35	6	6.07535	3.45813	18.2497	0.056884	0.078409	0.357937	0.970715	10	6	1	1	0
2015	C36	7	5.37528	3.78781	16.4893	0.017889	0.227837	0.139144	0.896876	9	6	0	3	0
2015	C26	6	5.21494	3.43394	15.2961	0.016287	0.372048	0.083727	0.783503	11	7	0	2	0
2015	C39	6	6.15486	3.41494	17.3304	0.082559	0.179034	0.186723	0.91915	9	6.5	0	2	0
2015	C36	5	5.95584	3.96469	16.0553	0.006723	0.119788	-0.237298	0.975312	7	6	0	3	0
2015	C27	6	5.57973	3.42413	16.5219	0.037643	0.347157	0.19397	0.93123	8	8	1	1	0
2015	C35	5	6.31897	3.4762	16.3115	0.015429	0.069407	0.99	0.958789	17	7	0	2	0
2015	C39	6	5.9135	3.46737	17.1102	0.023558	0.654294	0.101534	0.986139	9	7	4	2	0
2015	C35	5	5.49306	3.71565	18.434	-0.04019	0.582472	0.625242	0.737939	12	6	6	1	0
2015	C29	6	5.44242	3.46264	17.0424	0.037634	0.51503	0.282035	0.915922	9	7.2	5	5	0
2015	C39	8	5.64545	3.66565	18.1782	0.214803	0.174991	0.268057	0.824009	12	7.16667	0	3	0
2015	C32	7	5.79909	3.74622	18.0714	0.098151	0.318323	-0.07971	0.968384	11	6	1	2	0
2015	C32	6	5.0814	3.44357	13.5147	-0.080471	0.390272	0.130812	0.892543	12	5.75	0	4	0
2015	C29	4	5.52146	3.65182	17.1405	-0.094562	0.446087	-0.198056	0.982172	12	6	0	1	0
2015	C35	7	5.20401	3.40987	15.6396	0.087998	0.195914	0.007458	0.937047	9	7	2	4	0
2015	C39	6	6.38012	3.45379	17.3889	0.150849	0.209375	0.462155	0.786749	8	6.4	1	5	0
2015	C39	6	4.78749	3.47479	17.1521	0.03838	0.262028	0.836491	0.964629	10	7.5	4	2	0
2015	C13	6	6.94698	3.43782	19.0624	0.018656	0.606763	0.029946	0.879216	8	7	18	3	0
2015	C26	7	5.76205	3.96009	18.8241	0.091058	0.331446	0.569177	0.947205	15	8	1	1	0
2015	C39	5	6.2804	3.38661	16.31	-0.002092	0.675561	0.17561	0.795301	17	6.8	1	3	0
2015	C39	7	5.6204	3.49761	15.609	-0.611254	0.407236	-0.111877	0.977333	10	6	0	1	0
2015	C39	6	5.95842	3.51251	16.5994	0.041265	0.080374	0.081716	0.790749	10	6	0	1	0
2015	C27	6	5.57973	3.7098	14.8289	0.03885	0.128907	0.005207	0.972292	10	6.8	0	5	0
2015	C17	8	5.20401	3.6768	18.0032	0.108607	0.397374	-0.068792	0.978496	10	6.33333	0	3	0
2015	M74	7	5.31812	3.57347	16.5833	0.104749	0.176348	0.091972	0.911733	10	7	0	0	0
2015	C27	6	5.66296	3.80785	18.3245	0.066265	0.277392	0.633369	0.762059	7	8	0	1	0
2015	C33	6	6.1506	4.01955	17.7738	0.06816	0.391259	0.032962	0.897751	8	8	1	1	0
2015	C18	6	5.51745	3.76114	15.5224	0.048187	0.365404	-0.06989	0.977754	10	6	0	4	0
2015	C26	5	6.76504	3.59355	16.7003	0.015777	0.385601	0.497005	0.962778	11	7	2	2	0
2015	C26	7	5.85793	3.47025	17.3607	0.040188	0.304066	-0.004618	0.88434	9	5.5	1	2	0
2015	C26	6	4.14313	3.82348	15.5087	0.068703	0.21065	-0.011447	0.966871	7	6.4	0	5	0
2015	C27	6	6.00389	3.4665	14.057	0.172024	0.407483	8.15618	0.751229	16	6.625	6	8	0
2015	C39	6	6.12905	3.58899	17.2112	0.025752	0.254698	1.53691	0.835878	8	6	0	1	0
2015	C39	8	7.65064	3.30632	21.6588	0.344235	0.363466	0.248864	0.984792	12	6.42857	16	7	0
2015	C34	6	5.38907	3.47522	18.5555	0.056382	0.507713	0.108762	0.888197	11	6	1	2	0
2015	C29	6	5.07517	3.475	18.0571	0.028826	0.590325	0.313638	0.959194	9	6	0	0	0
2015	C27	6	6.96979	3.5869	19.2401	0.048964	0.50566	-0.019211	0.947361	12	6.83333	9	12	0
2015	C27	6	6.76273	3.47366	16.6473	0.165503	0.302104	0.543057	0.948122	9	4.5	1	2	0
2015	C39	6	6.06843	3.4129	16.8193	0.065997	0.527403	0.362368	0.832066	6	6	0	1	0
2015	C28	6	5.45532	3.42536	16.181	0.063774	0.297506	0.129454	0.960637	9	7	0	3	0
2015	C39	6	6.36303	3.46326	18.6193	0.073838	0.487394	-0.097187	0.873037	9	6	0	1	0
2015	C35	7	4.99043	3.66179	17.9248	0.040225	0.578367	-0.129523	0.969018	11	6.66667	0	3	0
2015	C35	6	6.50728	3.8091	13.5341	-0.22046	0.257262	-0.184135	0.911272	8	6	0	3	0
2015	C27	6	6.22654	3.47746	16.1003	0.047215	0.231544	0.065082	0.868716	9	8	0	2	0
2015	C27	6	4.76217	3.40422	15.5088	0.017564	0.38065	-0.161423	0.916197	10	6.66667	0	3	0
2015	C27	6	6.34914	3.749	18.6128	0.213242	0.582516	0.136851	0.512596	10	7.42857	0	7	0
2015	C26	5	5.35186	3.59224	18.6435	0.12247	0.185941	0.155566	0.962766	8	7.5	0	2	0
2015	C36	6	5.52146	4.13639	16.8844	0.097102	0.207593	-0.036775	0.951721	9	6	0	1	0
2015	C39	6	5.65948	4.51653	18.2247	0.057395	0.32946	0.1805	0.968337	12	6.66667	16	4	0
2015	C38	5	5.45959	3.38931	15.9052	0.027972	0.614285	-0.142451	0.90205	9	7.5	0	2	0
2015	C36	7	6.1591	3.43645	17.5527	0.134398	0.387265	0.750744	0.936848	10	6	1	2	0
2015	C26	6	5.26786	3.63283	16.4162	0.074052	0.570581	0.009951	0.953653	8	7	5	3	0
2015	C39	7	6.72743	3.42452	19.2168	0.07899	0.624102	0.153597	0.954178	10	7	9	5	0
2015	C32	6	6.20456	3.45474	17.614	0.076306	0.254937	0.508714	0.81524	11	6	0	1	0
2015	C39	6	5.39363	3.63792	18.5056	0.001717	0.40617	0.039028	0.962562	12	6.75	1	4	0
2015	C39	8	6.98657	3.46089	19.0662	0.106029	0.297002	1.45326	0.801945	10	6.83333	0	3	0
2015	C32	6	6.47235	3.47254	15.6876	0.096597	0.458231	0.015857	0.589601	8	7	0	1	0
2015	C26	8	7.35692	3.81034	17.79	0.147103	0.308398	-0.76864	0.965279	11	6	5	1	0
2015	C34	6	5.51343	3.55341	16.8605	0.062075	0.250539	0.228056	0.981728	10	6.5	0	2	0
2015	C39	8	6.37843	3.57127	18.9245	0.208722	0.492626	0.231674	0.920314	9	8	1	0	0
2015	C33	6	5.56068	3.43438	17.0132	0.073247	0.214847	0.04152	0.961377	7	6	0	1	0
2015	C39	6	5.77765	3.63967	17.5216	0.07919	0.135082	-0.015309	0.961341	9	6	2	1	0
2015	C33	6	5.59842	3.69179	17.5869	0.057999	0.32005	-0.09399	0.950126	8	6.75	5	4	0
2015	C36	6	6.68586	3.47273	16.9716	0.026927	0.564477	0.065793	0.95521	7	5.66667	0	6	0
2015	C21	6	5.78074	3.47755	15.4729	0.150378	0.417818	4.02151	0.907633	11	6.5	0	4	0
2015	C38	6	6.04263	3.79744	16.8528	0.110858	0.480619	1.76829	0.959454	11	6	1	3	0
2015	C28	6	5.87493	3.3125	18.219	0.026744	0.656219	0.27157	0.983685	10	5.25	0	2	0
2015	C26	5	6.22258	3.79689	17.5955	0.047615	0.425068	0.013713	0.911461	9	7	4	2	0
2015	C26	6	5.74939	3.7025	16.7407	0.053719	0.172517	0.215079	0.696552	13	6	3	2	0
2015	C38	8	5.9135	3.47679	17.1224	0.080369	0.334025	0.159656	0.962422	10	5.66667	0	3	0
2015	C39	5	6.39024	3.59219	15.6162	0.327069	0.757684	-0.745422	0.960223	15	6	17	1	0
2015	C36	6	5.23111	3.91273	16.6172	0.095516	0.515476	1.61866	0.970044	11	6.5	0	4	0
2015	C22	5	5.34233	3.79702	17.5535	0.036873	0.464388	0.161057	0.969026	14	7	0	2	0
2015	C17	6	5.59471	3.75594	15.9303	0.123376	0.665797	0.225562	0.930667	9	7.5	0	2	0
2015	C38	6	5.64191	4.01468	16.6527	0.138534	0.300407	0.459995	0.981375	8	6.33333	1	3	0
2015	C39	6	6.16752	3.75151	17.7996	0.126618	0.452165	0.496142	0.612803	10	7	0	2	0
2015	C34	6	5.65948	3.77223	16.6949	0.037688	0.295359	0.562036	0.948861	7	6	0	3	0
2015	C22	6	5.30827	3.71524	16.3723	0.091593	0.182096	0.054508	0.968223	7	8	0	1	0
2015	C29	6	5.72359	3.66986	15.6926	0.046822	0.244103	-0.087829	0.945255	10	6	0	1	0
2015	C38	8	6.08222	3.94984	18.6796	0.089498	0.343794	0.349541	0.823364	9	6.5	3	2	0
2015	C39	6	5.63835	3.42352	17.0443	0.030136	0.186506	0.55078	0.650064	7	8	0	1	0
2015	C34	8	5.83188	3.54597	16.0504	0.002814	0.181649	0.703868	0.941607	7	7	2	2	0
2015	C38	6	5.96101	3.55727	15.102	0.140243	0.502664	0.029043	0.976675	11	8	0	1	0
2015	C34	7	5.73334	3.81848	16.6561	0.094851	0.210093	-0.28649	0.862128	12	6.14286	0	7	0
2015	C38	6	5.51745	3.58134	16.9722	0.070459	0.212631	0.058463	0.947054	11	6	0	3	0
2015	C34	6	5.25227	3.71427	17.4366	-0.068076	0.601656	-0.027504	0.955888	10	5.33333	2	3	0
2015	C34	6	5.17048	3.58011	18.988	0.053861	0.377158	0.115184	0.846282	15	8	0	1	0
2015	C32	6	5.6058	3.70564	16.8173	0.093121	0.122925	0.236048	0.951526	6	6	0	2	0
2015	C38	8	5.69373	3.636	16.8863	0.118124	0.337139	0.161107	0.939424	11	5.75	2	2	0
2015	C33	6	5.51343	3.71088	16.107	0.101775	0.463842	0.342156	0.96704	8	6.66667	0	3	0
2015	C35	6	6.11147	3.82362	16.0216	0.0959	0.465433	1.29724	0.89312	11	6.66667	0	6	0
2015	C34	6	5.37528	3.66513	15.0762	0.101879	0.076598	-0.055984	0.987577	9	6	0	1	0
2015	C34	6	5.64897	3.71917	18.5221	0.052682	0.283019	0.043183	0.914663	10	6.5	0	2	0
2015	C27	6	5.66296	3.67998	16.0638	0.080463	0.17194	0.216274	0.958887	9	6.25	0	4	0
2015	C18	7	6.27288	3.65087	17.6413	0.151138	0.205422	0.173286	0.980001	9	6	0	4	0
2015	C22	5	6.02587	3.59002	16.3688	0.077421	0.43054	0.599336	0.76774	14	6	0	3	0
2015	C27	6	5.75257	3.85727	16.5306	0.006015	0.337411	-0.426751	0.976442	9	8	0	1	0
2015	C14	7	7.51098	3.79795	19.6661	0.024727	0.311223	1.16848	0.951754	14	6.71429	0	7	0
2015	C21	7	7.55538	3.62663	16.3639	0.200648	0.231838	0.232456	0.930253	11	6.66667	2	6	0
2015	C39	5	6.23441	3.62146	16.134	-0.191263	0.2696	0.180185	0.972492	5	7	0	2	0
2015	C39	6	5.49306	3.67004	16.1703	0.045433	0.482132	0.292759	0.977672	8	6	0	0	0
2015	C27	6	5.0814	3.7318	16.4	0.157778	0.112561	0.140916	0.87911	13	7	0	3	0
2015	C39	6	6.4552	4.03717	19.3476	0.118031	0.503279	1.06862	0.928157	10	8	2	1	0
2015	C26	8	5.64897	3.69111	16.1527	0.065878	0.24828	0.656271	0.941179	13	7	0	2	0
2015	C39	6	5.86363	3.8628	16.4093	0.035904	0.155397	0.463713	0.95665	12	8	1	1	0
2015	C26	6	7.01661	3.83655	18.0183	0.180664	0.393744	-0.697497	0.927538	5	7	0	2	0
2015	C36	6	6.04501	3.76101	16.6414	0.12048	0.594567	0.329274	0.93118	9	6	1	1	0
2015	C36	6	5.72359	3.94386	16.0135	0.023622	0.411487	0.118504	0.958077	9	6	0	5	0
2015	C36	8	9.7195	3.26815	20.8737	0.096673	0.68802	0.86358	0.923314	6	6.5	158	2	0
2015	C26	6	5.80814	3.51205	17.3925	0.084889	0.3964	0.218369	0.968389	9	6	5	1	0
2015	C34	6	5.3033	3.3966	15.8159	0.073427	0.228148	-0.031003	0.969466	21	6	0	4	0
2015	C26	7	6.71296	3.83762	16.7199	0.051808	0.590709	0.269965	0.974202	9	7	1	1	0
2015	C27	6	6.73221	3.71769	17.2379	0.092341	0.15412	-0.031702	0.937267	12	8	0	1	0
2015	C38	6	5.70711	3.89376	17.0447	0.079692	0.561926	0.297833	0.763091	7	5.5	0	2	0
2015	C35	6	5.65599	3.91422	16.5837	0.080608	0.405232	-0.200418	0.90793	11	7	0	2	0
2015	C33	7	5.92693	3.78185	16.3394	0.057588	0.279428	0.196738	0.931871	8	6.2	0	10	0
2015	C38	6	5.97381	4.02269	16.5208	0.067853	0.441756	-0.090875	0.794282	6	7	0	3	0
2015	C38	3	6.17379	4.15146	16.6873	0.092368	0.490369	0.004951	0.951991	12	5.85714	1	6	0
2015	C14	6	5.56452	3.86023	16.4145	0.074259	0.444351	0.298983	0.692662	9	6	1	0	0
2015	C26	6	5.79909	3.41454	16.6058	0.038561	0.09474	0.177181	0.92335	10	6	0	4	0
2015	C18	6	4.99721	3.93056	16.9432	0.061595	0.182746	0.271512	0.947017	7	6.4	0	5	0
2015	C39	8	5.98141	3.78567	16.8587	0.166333	0.243597	0.096744	0.868958	9	6.25	0	4	0
2015	C26	5	5.61677	3.72395	15.9883	0.014796	0.436852	-0.098376	0.96244	7	6	1	2	0
2015	C29	8	5.55683	4.03454	17.6713	0.118159	0.403946	0.077281	0.910922	9	6.66667	7	3	0
2015	C35	6	5.24702	3.54542	16.2005	-0.010979	0.136527	1.51728	0.616712	11	6	1	1	0
2015	C39	6	5.17615	3.61892	16.9485	0.030655	0.452895	-0.080156	0.880205	8	6	3	4	0
2015	C36	6	5.79909	3.67493	16.3901	0.107661	0.356573	0.306135	0.791969	9	8	0	1	0
2015	C36	6	5.61313	4.1396	16.2645	0.142261	0.441642	0.010746	0.966322	11	7.33333	0	3	0
2015	C26	6	5.45959	4.06744	16.6785	0.084953	0.174488	0.37367	0.952515	12	6	0	1	0
2015	C38	5	5.9428	3.67631	16.8795	0.161122	0.584884	-0.24102	0.857578	15	6	0	5	0
2015	C26	6	5.21494	4.10448	15.3197	0.16761	0.203583	-0.029856	0.958026	11	7	0	2	0
2015	C42	7	6.57508	3.79553	18.7877	0.12716	0.51841	0.031988	0.788614	9	6.5	3	2	0
2015	C19	7	5.24702	4.0553	17.6704	0.008295	0.376356	-0.034371	0.98198	10	7.66667	2	3	0
2015	C29	6	5.23111	4.0181	16.4849	0.001575	0.336103	0.032864	0.935167	13	7	0	1	0
2015	C38	6	5.27811	3.62506	16.8428	0.153243	0.13897	0.454831	0.948443	9	7	0	1	0
2015	C24	7	5.95842	5.05311	15.965	0.077608	0.21635	-0.091099	0.96754	7	7	0	2	0
2015	C39	6	6.51026	4.0262	16.8469	0.164136	0.204058	-0.045183	0.68471	10	6	0	2	0
2015	B11	6	5.05625	3.63593	17.1124	0.054644	0.436259	0.853556	0.923104	11	6	0	2	0
2015	C34	6	5.7589	3.88355	16.2727	0.126124	0.327965	0.046078	0.859876	7	6	0	1	0
2015	C34	6	6.1203	3.69618	17.6078	0.0856	0.47433	0.349406	0.887152	10	6	0	3	0
2015	C35	6	5.73657	3.72422	18.2553	0.158258	0.113748	0.073819	0.984922	7	8	0	2	0
2015	C38	6	4.93447	3.70758	15.467	0.102421	0.528305	-0.040488	0.929703	7	6	0	3	0
2015	C35	6	5.92959	3.8398	16.3983	0.102649	0.137526	0.061626	0.979948	9	6	1	1	0
2015	C33	6	6.2634	3.85763	18.6873	0.241924	0.569505	-0.159851	0.972993	9	6.25	0	2	0
2015	C38	6	5.04343	3.95724	17.0527	0.123737	0.487302	-0.243835	0.942724	9	7	3	2	0
2015	C36	6	4.98361	4.02706	14.7265	-0.068142	0.381927	0.459186	0.927568	10	6	0	1	0
2015	C32	6	5.66643	3.59686	18.8946	0.061564	0.682012	0.165192	0.96834	11	5.5	8	2	0
2015	C41	7	6.37332	3.47324	18.0905	0.116529	0.676848	0.554521	0.914054	12	7	0	2	0
2015	C36	6	5.15329	3.72154	15.4101	0.063251	0.126697	-0.090457	0.895964	9	6	0	2	0
2015	C13	6	5.76832	3.5946	16.6234	0.074018	0.157664	0.032624	0.982932	13	6.4	0	3	0
2015	C39	6	6.02345	3.84438	15.1644	0.078365	0.242775	-0.130145	0.971216	8	8	0	1	0
2015	C38	7	5.43808	3.96664	16.9468	0.114037	0.454107	0.388914	0.982287	11	6.5	1	3	0
2015	C26	6	5.34711	3.81845	16.2071	0.105464	0.328379	0.166155	0.952094	14	6	5	3	0
2015	C29	6	4.82028	3.66297	15.4941	0.06075	0.181158	0.040334	0.955775	10	6	0	1	0
2015	M74	7	5.34233	3.64025	15.6314	0.07592	0.275344	1.10256	0.917955	10	8	0	1	0
2015	C39	6	6.47235	3.87187	17.9806	0.127545	0.668773	0.121607	0.975528	7	6	6	0	0
2015	C39	6	0	4.52132	17.4074	-0.007264	0.783843	0.228697	0.987009	9	6	8	0	0
2015	C38	6	0	3.98034	15.831	0.052026	0.446009	-0.146331	0.991464	7	7	8	1	0
2015	C34	6	0	3.83184	17.2657	-0.026377	0.40275	1.12976	0.960313	12	7.5	8	2	0
2015	C22	6	0	3.79712	17.3109	0.049314	0.420896	0.044269	0.980263	10	5.875	8	6	0
2015	C38	6	7.17089	3.59633	17.6957	0.064331	0.582114	1.8917	0.930136	12	6	24	4	0
2015	C35	8	6.47543	3.43165	17.5117	0.138101	0.309355	0.234547	0.70833	8	7	0	4	0
2015	C27	5	6.01127	3.46589	16.2542	0.015071	0.455364	0.146628	0.903632	10	6.66667	0	3	0
2015	C35	6	5.88888	3.84553	17.0501	0.048214	0.353548	0.287513	0.833678	9	5.8	0	5	0
2015	C26	7	5.68358	3.40872	16.2966	0.079666	0.138596	0.132912	0.732471	10	6	4	1	0
2015	C26	7	5.65249	3.78682	17.9872	0.064871	0.145789	-0.008711	0.902591	12	7.16667	0	6	0
2015	C39	5	6.02102	3.66065	15.9775	0.028986	0.043779	-0.194843	0.985055	9	7	0	1	0
2015	C39	6	5.40268	3.45152	16.097	0.035782	0.052124	-0.129859	0.984135	10	6.66667	2	6	0
2015	C35	6	6.49677	3.67927	13.9376	0.074099	0.191267	0.316092	0.857001	13	7	0	2	0
2015	C35	6	5.81711	3.65207	16.8553	0.115985	0.506538	-0.275493	0.87422	14	6.66667	6	3	0
2015	C38	8	5.31321	3.6553	16.5435	0.026511	0.578102	2.42948	0.913777	7	7	0	2	0
2015	C30	6	5.86363	3.58944	15.4226	0.061122	0.394611	-0.18629	0.978103	10	6.5	0	2	0
2015	C38	6	6.68835	3.87473	19.8367	0.088323	0.515346	0.17759	0.910065	10	7	5	3	0
2015	C38	7	5.87212	3.6652	16.6392	0.0129	0.286746	0.383595	0.805845	14	7	2	4	0
2015	C39	8	6.49375	3.74725	18.5711	0.031102	0.120117	0.729375	0.925887	11	6	5	2	0
2015	C39	6	5.53733	3.61292	16.7709	0.113479	0.469012	0.668115	0.680572	14	5.8	3	5	0
2015	C26	8	5.69709	3.75783	17.3842	-0.077696	0.431496	0.055096	0.942572	10	7.75	1	4	0
2015	C34	6	5.53733	3.40277	16.2711	0.035929	0.593188	-0.055814	0.937091	9	6	0	2	0
2015	C35	6	5.8693	3.62316	16.8766	0.066337	0.277887	0.252937	0.906907	10	6	0	2	0
2015	C36	6	5.69709	3.51507	17.5704	0.121547	0.474464	0.365872	0.815525	11	6	0	2	0
2015	C39	6	6.90975	3.55874	17.5009	0.120016	0.347311	0.305934	0.935631	10	6	0	0	0
2015	C39	5	5.3033	3.50926	17.2069	-0.042585	0.27038	0.057905	0.987166	13	5	37	0	0
2015	C26	6	5.93225	3.54753	14.651	0.072913	0.059151	0.117095	0.59794	9	7	2	1	0
2015	C40	6	5.58725	3.267	15.0605	0.025289	0.21096	0.408864	0.739118	8	5.5	0	2	0
2015	C39	6	5.38907	3.62886	15.7505	0.088419	0.252276	0.136704	0.936209	10	7.5	0	3	0
2015	C39	6	6.57925	3.7179	17.3868	0.168197	0.339113	0.204434	0.97313	9	6	0	1	0
2015	C27	6	5.66988	3.93833	16.8118	0.080131	0.079206	-0.076943	0.911224	11	5	0	1	0
2015	C37	6	6.0845	3.58849	16.7864	0.015373	0.466357	-0.267194	0.857809	8	8	2	1	0
2015	C38	8	6.16752	3.63733	19.6725	0.210179	0.278598	0.184034	0.922877	9	5	6	1	0
2015	C38	6	5.64897	3.706	15.8182	0.092085	0.368769	0.045059	0.907488	11	7	5	2	0
2015	C35	6	6.13773	3.38948	16.4956	0.072021	0.305238	0.889086	0.863068	9	7	0	2	0
2015	C26	6	5.70378	3.66064	16.1948	0.020117	0.583511	-0.421028	0.96582	9	6	0	1	0
2015	C40	6	6.32794	3.85868	17.3166	0.075118	0.137745	1.31262	0.828122	9	6.75	0	4	0
2015	C13	6	5.36598	3.35723	17.5178	0.056138	0.283296	0.425376	0.941134	12	6	7	2	0
2015	C39	6	5.34233	3.68514	15.1448	0.030265	0.094362	1.29099	0.714485	9	7	0	2	0
2015	C34	7	5.82895	4.11795	17.5069	0.109645	0.322853	0.836388	0.735191	11	6.75	1	4	0
2015	C27	5	6.39192	3.87729	17.9959	0.074447	0.237752	0.098571	0.857923	10	6	11	1	0
2015	C34	6	5.1985	3.58311	15.6877	0.052817	0.100887	-0.412536	0.981111	11	7	1	3	0
2015	C39	7	6.14633	3.52263	16.8826	0.030683	0.173057	0.481753	0.972196	7	6	2	1	0
2015	C39	6	6.0845	3.50766	16.1197	0.017596	0.120751	0.413635	0.804156	10	6	2	2	0
2015	C40	6	5.92693	3.4638	16.2659	0.029436	0.126559	0.305007	0.931104	12	6	0	1	0
2015	C35	7	6.12905	4.03505	17.6614	0.140539	0.274288	0.394161	0.952681	9	7	9	4	0
2015	C35	6	5.65249	3.84038	16.9572	0.047325	0.230638	0.426665	0.620097	9	7.66667	0	3	0
2015	C36	6	5.15329	3.59893	16.2894	0.065764	0.70563	0.144312	0.979736	14	7.75	0	2	0
2015	C39	7	6.48768	3.47337	17.3288	0.000115	0.126345	0.730493	0.924004	7	6	6	1	0
2015	C30	7	5.80814	3.73587	15.4305	0.05814	0.130473	0.702638	0.921723	9	8	0	1	0
2015	C29	6	5.68017	3.6575	16.9759	0.080784	0.42303	0.028556	0.880127	10	6	0	7	0
2015	C34	7	5.7301	3.67095	17.3076	0.032585	0.510156	0.070586	0.925358	9	7	0	0	0
2015	C34	6	5.37528	3.52806	16.0515	0.038343	0.129507	0.195092	0.987413	11	7	0	2	0
2015	C27	5	5.83188	3.5735	15.8993	0.034111	0.13832	-0.108244	0.806554	12	5.5	0	2	0
2015	C35	6	5.99396	3.95237	17.289	0.072631	0.327152	0.074243	0.780685	7	6	0	3	0
2015	C30	7	5.74939	3.64738	17.3393	0.169461	0.332806	0.130779	0.923445	9	7	0	0	0
2015	C29	8	5.68358	3.60068	16.5638	0.045111	0.406123	0.439787	0.939943	15	8	1	4	0
2015	C35	6	5.97635	3.47542	15.8767	0.033921	0.402638	0.321266	0.827959	11	6.25	1	4	0
2015	C40	6	6.51323	3.67532	18.6422	0.118325	0.40496	1.50193	0.835914	9	6	9	2	0
2015	C35	7	5.93489	3.88655	17.7736	0.084919	0.162758	0.210217	0.857742	7	6.8	4	5	0
2015	C38	6	6.3315	3.87768	16.5697	0.189538	0.661134	0.075449	0.953931	6	7.33333	6	3	0
2015	C38	4	6.43935	3.80292	18.3417	0.344558	0.458394	-0.221997	0.793526	13	6.66667	6	6	0
2015	C38	6	5.57215	3.72892	16.6383	0.052003	0.198743	0.041357	0.950021	6	6	3	2	0
2015	C29	7	5.63835	3.94878	17.3515	0.061566	0.434887	-0.069799	0.977779	13	6.33333	1	3	0
2015	C29	6	6.07535	3.79138	17.0843	0.053662	0.399737	0.131596	0.966423	7	6	0	1	0
2015	C30	6	5.64191	3.74328	17.1857	0.088189	0.286113	0.028628	0.877601	13	6.28571	0	5	0
2015	C39	6	5.78074	3.35619	15.701	0.064072	0.367469	0.045072	0.970215	9	7	0	1	0
2015	C29	6	5.79301	3.62187	16.2286	0.115292	0.354735	0.059898	0.784968	12	5.8	0	5	0
2015	C39	6	5.79606	3.54314	17.4565	0.168188	0.390072	0.036767	0.926953	11	6	0	2	0
2015	C30	5	5.69036	3.49951	17.1606	0.116512	0.330891	-0.366479	0.910135	7	5	0	0	0
2015	C26	7	5.78996	3.49944	16.0477	0.046982	0.218024	-0.0053	0.81949	11	5	0	1	0
2015	C35	6	5.69709	3.64656	17.0474	0.108446	0.23098	0.580739	0.907254	9	6.6	0	5	0
2015	C35	6	6.15486	3.82877	16.6967	0.065912	0.206283	0.120394	0.864138	9	6.5	0	6	0
2015	C38	6	5.67332	3.91464	16.9321	0.03835	0.235012	0.873262	0.601733	9	8	1	1	0
2015	C27	7	6.36647	3.4745	15.1101	0.03427	0.333173	0.274993	0.765358	9	6	0	2	0
2015	C27	6	5.89164	3.72926	16.992	0.104516	0.325165	0.216924	0.954738	11	6.5	0	2	0
2015	C39	6	5.85507	3.63644	17.0026	0.020419	0.486485	0.183533	0.738362	9	6.8	0	3	0
2015	C34	6	5.57215	3.67586	16.3385	0.052765	0.205003	0.014697	0.937827	10	6.5	0	6	0
2015	C40	8	5.84354	3.6435	16.0774	0.093686	0.143916	-0.123823	0.942859	9	6	0	1	0
2015	C34	6	5.17615	3.64128	14.8671	-0.003309	0.350985	-0.174248	0.954682	7	6	0	1	0
2015	C34	7	5.12396	3.9519	16.9872	0.090383	0.32678	0.238285	0.887164	12	8	3	2	0
2015	C38	6	5.79301	3.59456	16.3515	0.110334	0.343954	0.079767	0.947374	7	6	0	5	0
2015	C35	5	6.39526	3.91282	18.0096	0.059038	0.354848	-0.110229	0.987029	9	5.5	0	2	0
2015	C38	6	7.21818	3.87522	18.1294	0.163817	0.581935	1.75569	0.987305	8	7	56	1	0
2015	C35	6	5.72031	3.62791	16.2125	0.070564	0.545402	0.041572	0.708095	10	7	0	1	0
2015	C38	6	5.22575	3.75695	15.2654	0.040818	0.555464	0.2032	0.83859	10	6	1	0	0
2015	C39	6	6.45205	3.60421	16.4124	-0.063367	0.40632	-0.041649	0.705037	13	6	0	1	0
2015	C26	6	6.07074	3.46239	17.5471	0.11856	0.262451	-0.256223	0.942989	11	8	0	1	0
2015	C27	6	5.80814	3.8205	16.8615	0.151426	0.240409	0.572135	0.881551	14	6	0	2	0
2015	C39	6	6.43615	3.95796	18.3903	0.189155	0.544421	0.718525	0.733122	9	6	2	0	0
2015	C35	7	6.19644	3.5968	17.7223	0.121727	0.070383	-0.089526	0.960567	8	5	0	1	0
2015	C40	6	5.75257	3.53886	17.0908	0.052614	0.066321	0.069503	0.96704	8	5.5	0	4	0
2015	C35	6	6.02102	3.63524	17.458	0.026393	0.055986	-0.116745	0.950724	10	7.5	1	2	0
2015	C39	6	5.4848	3.3672	15.7876	0.010234	0.145178	0.988725	0.825583	7	6.2	0	4	0
2015	C35	7	5.59471	3.49029	17.4795	0.061271	0.182908	0.33373	0.89502	11	6.42857	0	7	0
2015	C35	7	5.66643	3.68042	15.8599	0.015405	0.380112	0.741649	0.516012	9	6	0	1	0
2015	C39	6	5.62762	3.68024	16.3738	0.097962	0.404979	0.561635	0.703298	13	7.2	0	5	0
2015	C39	6	5.95324	3.51241	16.3606	-0.199336	0.566486	0.163753	0.967651	10	6	5	1	0
2015	C39	6	5.42053	3.55581	19.1905	-0.055833	0.603959	-0.031099	0.976701	12	6.25	18	4	0
2015	C29	6	5.68698	3.92332	15.4168	0.079125	0.602222	0.003031	0.958948	9	5.5	0	2	0
2015	C35	6	5.75574	3.50267	15.9722	0.124249	0.223625	0.117112	0.601264	8	6.66667	0	3	0
2015	C39	6	6.16542	3.8323	13.3886	0.083484	0.170431	0.105029	0.972422	7	8	3	1	0
2015	C33	6	5.74939	3.90755	16.9783	0.082392	0.270091	0.221608	0.975946	10	5.5	0	2	0
2015	C35	6	5.86363	3.60224	17.6601	0.048538	0.380686	0.824378	0.810326	7	6	5	1	0
2015	C38	6	5.17048	3.56537	16.368	0.111679	0.13757	-0.380656	0.941498	5	8	0	1	0
2015	C39	6	5.273	3.67367	17.7688	0.037535	0.059349	-0.098605	0.968873	10	6.4	0	5	0
2015	C39	7	5.8522	4.07199	15.9266	0.105791	0.142306	0.287588	0.926539	9	5	0	2	0
2015	C39	6	5.75257	3.68424	17.4115	0.087143	0.183896	2.22923	0.522263	9	6	4	2	0
2015	C35	5	6.04263	3.65097	17.4115	0.130412	0.363301	0.12646	0.819641	9	6	12	2	0
2015	C40	7	5.3845	3.45814	17.3452	0.242964	0.332594	-0.05547	0.993623	10	6.5	1	2	0
2015	C27	5	5.90263	3.53077	16.8226	0.102859	0.504268	0.367172	0.889134	10	8	0	1	0
2015	C40	6	5.73657	3.77303	16.1385	0.128176	0.463084	1.23587	0.800621	10	6.75	0	4	0
2015	C39	6	5.71373	3.43649	16.6762	0.175856	0.361384	0.341611	0.897612	7	6	6	2	0
2015	C35	7	5.86363	3.45189	16.561	0.150821	0.200022	1.81376	0.953532	11	6.42857	0	7	0
2015	C26	6	5.2933	3.37565	14.6059	0.110125	0.440414	0.355565	0.632966	13	6	1	3	0
2015	C39	7	5.87493	3.63529	16.1646	0.159279	0.34492	0.264879	0.964834	9	7	0	0	0
2015	C39	6	5.18178	3.75484	15.3827	0.084334	0.155342	0.174264	0.728787	5	6	0	2	0
2015	C39	7	5.79606	3.37674	15.8225	0.132588	0.447383	0.306313	0.979132	7	7	12	3	0
2015	C38	6	4.96981	3.65795	16.5469	0.091887	0.303731	0.446321	0.990671	9	7	0	2	0
2015	C39	6	5.33754	4.07784	18.3352	0.220443	0.137428	-0.024176	0.955901	8	6	4	2	0
2015	C30	5	5.62402	3.36839	14.2753	0.08805	0.445802	-0.197833	0.881928	7	6	0	1	0
2015	C35	7	5.73979	3.60534	17.4029	0.131354	0.456288	0.054991	0.894041	9	7	0	2	0
2015	C34	6	4.75359	3.5817	16.3263	0.120156	0.166664	0.045854	0.931696	9	7	0	2	0
2015	C26	6	5.02388	3.69101	16.1411	0.19937	0.080063	-0.076049	0.924692	7	7	0	2	0
2015	C36	8	8.71473	3.72022	19.1632	0.035661	0.596814	0.430879	0.951813	9	8	2	1	0
2015	B07	7	9.51996	2.40342	23.0263	0.060509	0.455611	-0.029063	0.93947	20	8	1165	2	0
2015	C35	8	7.724	3.49931	20.16	0.005712	0.614052	0.018929	0.926972	9	8	0	1	0
2015	C27	8	5.32301	3.82398	17.3523	0.124779	0.626261	0.229923	0.979083	13	7	0	3	0
2015	C27	8	6.52649	3.87151	18.312	0.10542	0.17122	1.09062	0.8496	15	8	0	4	0
2015	C20	4	5.89164	4.03227	18.4421	0.140658	0.306333	865.908	0.908849	18	6	0	2	0
2015	C27	6	6.91771	3.97219	18.6339	0.114452	0.494157	0.27097	0.878758	10	6.5	0	2	0
2015	C36	7	5.89164	3.87619	16.5815	0.188713	0.644068	0.449354	0.961205	10	6.33333	0	3	0
2015	C38	8	7.38956	3.74947	20.5752	0.088648	0.648887	0.136584	0.952184	14	7	2	2	0
2015	C26	8	6.73934	3.5997	19.7084	0.027748	0.895575	-0.184448	0.935282	10	8	2	1	0
2015	C39	8	6.67203	3.63468	20.5409	0.113773	0.601556	0.424634	0.913649	12	6.3	25	6	0
2015	C36	8	8.69601	2.97771	22.553	0.202437	0.587755	0.276167	0.982752	11	7.54545	40	7	0
2015	C38	6	5.7301	3.98949	17.6227	0.089868	0.329449	-0.090834	0.976395	7	6	0	1	0
2015	C32	8	6.68336	3.99767	16.6746	0.059091	0.669672	0.290504	0.943747	16	5.66667	0	3	0
2015	C32	8	6.92264	3.83315	18.9894	0.005712	0.318435	0.623248	0.962429	14	5	0	1	0
2015	C39	8	5.42935	3.86236	18.3678	0.08576	0.437943	1.96967	0.966525	11	6	0	1	0
2015	B06	8	5.6058	3.74947	17.7214	-0.011751	0.539731	0.148138	0.759986	9	8	3	0	0
2015	C39	6	5.33272	3.88048	17.3903	0.065461	0.299282	0.903674	0.989491	9	6.66667	0	3	0
2015	C26	8	5.74939	3.91366	18.3287	0.016886	0.717265	-0.304979	0.867766	19	6	1	1	0
2015	C29	7	6.11589	3.67263	19.7209	0.083504	0.428716	0.09081	0.88522	11	8	1	2	0
2015	C36	6	5.7462	3.69222	15.6266	0.018732	0.498417	0.52274	0.985905	10	7	0	3	0
2015	C37	6	7.07072	3.61515	20.2958	-0.011975	0.621197	-0.228801	0.967771	22	7.2	0	4	0
2015	C26	8	6.24804	3.82464	18.7585	0.022565	0.207618	0.038931	0.941975	14	7.33333	0	3	0
2015	C26	6	6.28786	3.83421	16.8917	0.048213	0.736858	0.647488	0.605331	17	6	0	0	0
2015	C36	8	7.46451	3.72952	21.3136	0.02079	0.561394	0.016932	0.892617	19	6.5	100	4	0
2015	C35	6	5.73657	3.71596	18.9925	0.004242	0.808462	0.504177	0.972498	10	6	7	1	0
2015	C30	8	6.34914	3.69868	18.6009	0.142076	0.593356	0.024417	0.963629	9	6.5	0	4	0
2015	C18	9	7.49165	3.76232	17.4698	0.235823	0.692674	-0.409248	0.994703	9	6	0	3	0
2015	C29	6	3.29584	4.02192	15.3764	0.20695	0.338999	-0.128104	0.992099	12	6.5	0	4	0
2015	C39	8	5.57215	4.34635	17.9054	0.11875	0.457634	-0.013919	0.968231	12	6	6	1	0
2015	C27	8	7.56735	3.82923	19.0308	0.144354	0.458934	0.121518	0.834389	13	7	0	5	0
2015	C39	8	7.3473	3.79814	20.0978	0.010448	0.685483	0.824668	0.76594	9	7	0	2	0
2015	C38	6	4.94164	4.01412	17.367	0.016229	0.655222	2.44994	0.983866	9	6.5	0	2	0
2015	C32	8	5.54518	3.78575	16.6463	0.011468	0.059485	0.452225	0.98862	13	7	0	4	0
2015	C29	8	5.17615	3.77584	17.342	0.027752	0.59952	-0.089492	0.963543	9	6	0	2	0
2015	C36	6	6.1203	3.81846	15.5919	0.122092	0.948773	2.2122	0.97933	15	7	0	4	0
2015	C27	7	6.286	3.86933	17.5553	0.024015	0.198052	-0.097252	0.950384	19	6.57143	0	5	0
2015	C32	8	6.03787	3.8848	17.8274	0.029598	0.266583	-0.099951	0.957507	9	6	0	1	0
2015	C17	6	5.71043	3.79594	17.4836	0.063869	0.517492	-0.004279	0.957037	9	6	0	1	0
2015	C31	6	6.12249	3.94912	21.1995	0.01163	0.666424	-0.240249	0.958642	9	8	0	1	0
2015	B07	7	6.9594	3.61753	20.1242	0.01819	0.689282	0.132045	0.964396	15	8	0	2	0
2015	C39	8	6.23048	4.03158	15.3006	0.049631	0.615608	0.410892	0.880785	17	6.25	0	4	0
2015	C38	8	5.62402	3.87788	19.3491	0.121962	0.39723	-0.08355	0.973047	10	7	0	2	0
2015	C27	7	6.74288	3.76623	19.6349	0.015374	0.574159	-0.061981	0.952709	10	7	1	0	0
2015	C39	8	6.62672	3.71396	20.6829	0.242751	0.339067	0.591109	0.964558	16	6.5	85	3	0
2015	C27	7	6.97728	3.8518	17.8065	0.240279	0.099066	-0.015889	0.982965	9	6.66667	1	3	0
2015	C27	6	5.69709	3.77891	16.2103	0.081409	0.363497	-0.103062	0.956314	9	6.66667	0	3	0
2015	C39	8	6.31173	3.82535	18.8689	0.025134	0.405971	0.648317	0.951696	8	6	0	1	0
2015	C38	6	5.64897	3.83322	15.3566	0.018845	0.42384	0.529755	0.973176	10	6.66667	0	3	0
2015	C14	8	5.81711	3.83683	18.2382	0.101198	0.472739	0.134401	0.949004	11	6.33333	1	3	0
2015	C22	8	5.22575	3.98473	20.1778	0.007193	0.591402	0.0612	0.960447	12	6.4	1	5	0
2015	C26	8	6.20254	3.62887	20.1882	0.162195	0.689919	-0.00885	0.947086	11	8	0	1	0
2015	C26	4	7.6406	3.94974	17.7952	0.463598	0.297895	-0.124207	0.959015	13	6.625	1	8	0
2015	C35	6	6.20051	3.82699	18.2193	0.012372	0.732524	0.211647	0.932758	16	6	8	1	0
2015	C26	6	5.58725	3.83547	17.2899	-0.056455	0.804554	0.338655	0.930354	9	6	4	0	0
2015	C39	6	5.55683	3.79641	18.413	0.029345	0.195152	-0.197201	0.975208	9	7	0	2	0
2015	C32	6	5.7462	3.97901	18.3992	0.008226	0.481793	0.131829	0.968109	12	6	3	2	0
2015	B11	7	5.01728	3.78785	17.2144	-1.74961	0.97804	-0.004003	0.98562	11	6.5	0	2	0
2015	B06	7	6.61204	3.65003	17.4231	-0.00148	0.60357	-0.175494	0.842346	11	5.5	0	2	0
2015	C27	8	6.48768	3.79598	17.7627	0.096955	0.370148	-0.125725	0.960609	9	7	0	6	0
2015	C26	8	5.80814	3.7251	19.3697	0.221136	0.43257	-0.268076	0.976036	13	7	1	9	0
2015	C39	6	5.56834	3.79154	17.271	0.073488	0.407934	0.120127	0.988995	11	6	2	2	0
2015	C27	6	6.63857	4.03814	19.4294	0.118682	0.470329	-0.045936	0.926783	8	5	0	1	0
2015	C35	7	5.86647	3.79982	18.3588	0.162432	0.72889	0.43444	0.973666	9	7.33333	22	3	0
2015	C26	7	5.32301	4.14615	17.2205	0.008053	0.585905	0.370459	0.937625	12	6.5	2	6	0
2015	C18	6	6.70686	3.78217	18.1312	0.382203	0.64364	0.328335	0.984359	9	6	0	0	0
2015	C18	6	5.83773	3.95531	14.783	0.041562	0.623515	0.434687	0.984409	12	8	0	1	0
2015	B06	4	5.70044	3.78747	13.5144	-0.15462	0.446339	-0.329234	0.916562	11	8	0	1	0
2015	C26	8	5.52943	3.71948	18.5111	0.057355	0.665244	0.004195	0.958774	15	6.5	2	2	0
2015	C36	8	8.37055	3.62612	22.3465	0.087276	0.740259	0.19587	0.93925	17	6.83333	101	6	0
2015	C27	8	6.82329	3.95779	18.3104	0.153843	0.325854	0.284625	0.937654	14	6.55556	0	9	0
2015	C14	8	6.07993	3.87225	17.4654	0.040465	0.238703	0.927812	0.934785	11	8	0	1	0
2015	C22	5	5.54908	4.03465	17.3262	0.016495	0.385811	0.218731	0.934071	12	6.2	0	3	0
2015	C27	8	6.54391	3.79501	16.6512	0.147311	0.185354	0.069191	0.959439	10	8	0	2	0
2015	C13	6	6.31536	3.95706	18.3331	0.137114	0.576054	-0.363827	0.875835	9	8	15	1	0
2015	C19	8	5.87774	3.7977	18.163	0.061267	0.519042	-0.021789	0.962966	12	8	0	0	0
2015	C32	8	5.54126	3.79459	17.3196	-0.046969	0.465547	0.300415	0.982256	10	7.33333	0	3	0
2015	C29	8	5.84064	3.9624	17.2524	0.066261	0.637757	-0.030479	0.902776	22	6	83	3	0
2015	C39	8	5.82008	3.87634	18.7806	0.017199	0.442772	0.063019	0.972265	11	6	12	1	0
2015	C29	6	5.8522	3.83494	17.062	0.085779	0.567825	-0.100798	0.996207	9	7	0	5	0
2015	E50	6	6.11589	3.79628	17.5531	0.080205	0.689439	0.013089	0.980386	7	6	1	2	0
2015	C38	6	5.92693	3.75348	19.5787	0.03463	0.44153	0.983394	0.905871	9	6	0	1	0
2015	C38	6	5.84064	3.95678	18.8333	0.139289	0.493966	-0.048277	0.920603	10	6	23	7	0
2015	C26	8	6.16331	3.7973	16.1884	0.156026	0.305465	0.441499	0.967854	10	6	8	4	0
2015	C38	8	6.40853	3.98802	18.6569	0.140474	0.657225	-0.108004	0.954003	14	6	0	1	0
2015	C27	8	5.17048	3.78484	15.6687	0.032537	0.192676	-0.078092	0.987857	11	6	0	1	0
2015	C17	9	5.65599	3.99915	16.2029	0.020433	0.359944	-0.116579	0.971166	10	6.5	1	2	0
2015	C37	8	5.73979	3.75388	16.6741	0.031823	0.197623	0.905726	0.972969	12	8	0	0	0
2015	E50	7	5.54126	3.77784	17.2377	0.055391	0.661083	0.198897	0.932336	14	6.75	0	4	0
2015	B09	7	5.64191	3.61091	18.7065	0.006107	0.666628	-0.516468	0.69735	16	7.33333	21	2	0
2015	C39	8	6.60259	3.72679	19.9292	0.09496	0.593657	0.363792	0.989854	11	7.75	6	2	0
2015	C30	5	5.74939	3.78556	17.1596	0.002159	0.331697	-0.118881	0.930561	12	5.6	0	3	0
2015	C15	7	8.65609	3.46184	14.5705	0.270762	0.232526	0.29048	0.958489	11	8	0	1	0
2015	C27	5	6.74524	3.71787	18.1615	0.12502	0.325472	0.371673	0.915835	9	6.4	0	5	0
2015	C38	6	6.24028	3.7467	19.0172	0.105839	0.338337	0.37101	0.974783	9	6	3	2	0
2015	C39	8	6.66313	4.30387	19.4575	0.118795	0.399644	0.088334	0.701569	14	6.33333	0	3	0
2015	C35	8	5.99146	3.75491	17.4887	0.045202	0.623911	0.16223	0.924199	16	6.66667	14	3	0
2015	C28	6	5.26269	3.86677	14.8768	-0.010593	0.040835	0.181541	0.979206	9	6	0	2	0
2015	C35	8	7.65917	3.55617	17.4063	-0.014581	0.885872	0.312755	0.998609	12	8	0	2	0
2015	C27	6	5.54908	3.85847	14.8249	0.045097	0.270338	0.145669	0.997084	18	7.5	0	2	0
2015	C27	8	7.40732	3.78844	17.9608	0.238532	0.499962	0.221299	0.95967	11	6.44444	1	9	0
2015	C32	7	6.85435	3.825	18.5355	-0.066626	0.484921	0.032815	0.949052	12	7	1	1	0
2015	C38	8	6.4151	3.79027	17.6464	0.112098	0.936005	0.969412	0.922174	15	6.5	10	6	0
2015	C27	6	6.34388	3.9162	17.1894	0.134602	0.333083	-0.034639	0.917547	8	6.75	0	4	0
2015	C27	7	5.86363	3.87158	18.2737	0.272875	0.243372	0.008092	0.894829	7	7	0	4	0
2015	C22	6	5.93225	3.73066	19.7395	0.03411	0.664666	-0.156292	0.9433	7	6.66667	0	3	0
2015	C27	6	5.51343	3.99615	14.8157	0.02743	0.38371	1.9268	0.966283	13	6	2	2	0
2015	C27	7	7.29234	4.02266	18.9618	0.126949	0.522894	0.011494	0.825648	9	8	2	2	0
2015	C38	6	5.22575	3.75677	17.2314	0.047179	0.304458	-0.26048	0.958691	9	7	0	1	0
2015	C38	8	5.8861	3.79652	18.3697	0.095393	0.646517	0.353166	0.864753	9	6	4	1	0
2015	C35	8	6.12687	3.61218	19.7687	0.081353	0.462428	1.00667	0.930005	9	7	1	1	0
2015	C38	6	5.48894	3.91393	17.6523	0.036678	0.547942	1.78403	0.910044	9	7	6	6	0
2015	C34	8	5.28827	3.86084	17.6673	0.015154	0.251747	-0.063097	0.9529	11	7.4	0	4	0
2015	C26	5	5.71373	4.03118	17.7814	-0.05724	0.445308	-0.05457	0.918262	10	5.6	17	5	0
2015	C15	8	7.87093	3.91545	20.7451	0.102504	0.432783	-0.597533	0.859154	9	6	0	1	0
2015	C36	6	6.3613	4.22008	19.5269	0.289011	0.929877	0.233072	0.960979	14	6.66667	0	2	0
2015	C27	5	5.37064	4.0581	16.1145	0.101902	0.144142	0.737194	0.805536	10	7	0	2	0
2015	C42	6	5.65249	4.06906	17.0309	0.008471	0.43915	-0.012596	0.708731	8	7	0	1	0
2015	C15	8	5.21494	4.05315	16.5239	0.036113	0.200235	0.403432	0.88046	10	7	0	2	0
2015	C26	8	6.33859	4.07766	18.2251	0.046347	0.531757	-0.247239	0.941975	9	6.5	1	4	0
2015	C34	8	5.40717	4.05702	18.2426	0.026129	0.55542	0.288944	0.919146	11	8	0	2	0
2015	C26	8	5.91889	3.93427	19.8167	0.031569	0.426921	-0.248141	0.935276	8	4	0	1	0
2015	C26	4	5.4848	4.07709	18.4955	-0.113263	0.273408	-0.041233	0.957271	12	7.25	0	4	0
2015	C30	8	6.49828	3.97466	19.092	0.206799	0.338821	0.249437	0.949494	10	7	0	3	0
2015	C27	6	6.09807	4.07831	18.5051	0.075614	0.456414	-0.023695	0.969342	11	7	0	6	0
2015	C39	6	5.80513	4.15777	18.3107	0.062612	0.590335	-0.057818	0.969581	13	7.5	0	3	0
2015	C30	6	4.82831	4.192	18.3651	0.097831	0.360075	0.143888	0.949908	10	8	0	2	0
2015	C38	8	7.39879	3.89183	20.2373	0.18413	0.573434	0.308651	0.975699	12	6	80	3	0
2015	C26	5	5.11199	4.06572	18.682	0.007088	0.838493	-0.524516	0.948159	11	7	0	1	0
2015	C39	7	6.86693	3.95702	20.8957	0.127377	0.231038	-0.040751	0.930945	7	7	0	4	0
2015	C36	8	6.25575	3.76394	19.7373	0.222983	0.572164	0.320332	0.973357	14	7.66667	0	5	0
2015	C35	8	5.82305	4.03765	18.7146	0.104599	0.267228	-0.034668	0.959816	10	7	7	2	0
2015	C39	6	5.14749	3.94632	16.1081	-0.182502	0.507943	1.08422	0.978435	6	6	0	0	0
2015	C34	8	5.97126	3.8818	17.7967	-0.1305	0.708225	-0.139048	0.927894	11	7	0	5	0
2015	C39	8	5.83481	4.07772	16.797	0.055271	0.292716	0.301795	0.97866	12	6.4	6	3	0
2015	C39	6	3.29584	3.91272	18.523	0.057363	0.193429	1.12659	0.985687	15	6.44444	1	5	0
2015	C26	6	4.94876	3.92906	16.9542	0.055233	0.443767	0.604519	0.977363	9	6	0	2	0
2015	C35	8	5.56068	3.98293	17.9266	-0.267201	0.666229	-0.080396	0.965622	9	7.33333	1	3	0
2015	C34	8	6.04025	3.90863	18.1363	0.293258	0.648726	-0.077492	0.992065	10	7.2	0	4	0
2015	C23	8	5.53733	3.99255	16.7846	0.03547	0.744665	1.00335	0.990163	11	6.5	0	2	0
2015	C39	8	7.75276	3.79919	20.0692	-0.092582	0.679914	0.17293	0.942524	9	6.4	64	4	0
2015	C35	7	5.12396	4.02653	16.406	0.095618	0.348355	0.022764	0.938546	9	5.5	0	2	0
2015	C26	6	5.9135	4.02534	18.0258	-0.031322	0.495069	-0.092309	0.940697	10	6	0	1	0
2015	C38	6	4.96284	4.21274	15.8986	0.003231	0.227087	0.163383	0.997825	9	6.4	5	5	0
2015	C35	7	5.72359	4.26144	17.199	0.039003	0.439488	1.37649	0.993418	11	8	0	1	0
2015	C14	6	4.47734	4.03054	16.5186	-0.335708	0.431609	-0.271403	0.90931	9	7	0	3	0
2015	C38	6	8.03916	3.92193	19.0236	0.117842	0.669052	0.076487	0.861651	10	6	0	1	0
2015	B11	8	6.632	3.70462	20.4533	0.001122	0.711199	0.765932	0.997864	10	6.66667	1	2	0
2015	C14	8	6.14419	4.03695	17.825	0.101296	0.38127	0.031556	0.975961	9	6.5	0	2	0
2015	C30	7	6.14847	4.0859	19.4544	-0.039368	0.732729	-0.357984	0.917471	18	6.5	0	4	0
2015	C14	7	5.20949	4.17872	16.1791	-0.225417	0.33096	0.001276	0.818438	16	7.5	0	4	0
2015	C38	6	4.98361	4.15794	18.1839	0.178374	0.275603	-0.033626	0.940116	10	6	0	3	0
2015	C39	7	5.54908	3.90586	19.0527	0.007747	0.636635	0.220313	0.98206	9	7.375	0	4	0
2015	C37	8	7.19669	3.82961	19.7439	0.063573	0.617266	1.08167	0.952946	11	8	1	2	0
2015	C34	8	5.65249	4.02422	21.9619	0.389864	0.28734	-0.080439	0.971615	10	6.66667	0	3	0
2015	C36	6	5.77455	3.78435	16.7083	0.007314	0.304522	0.158618	0.949588	15	7	0	4	0
2015	C32	6	5.95842	3.75771	17.8617	-1.40368	0.978663	0.137288	0.949233	17	6.5	7	2	0
2015	C15	8	5.55683	3.67206	14.627	0.050077	0.477406	0.569605	0.932977	12	7	0	2	0
2015	C38	8	5.2832	3.74641	16.3699	0.075054	0.739858	0.301378	0.968351	8	7	0	2	0
2015	C21	6	5.65249	3.88454	17.3922	0.092335	0.461471	0.36998	0.920759	9	6	3	1	0
2015	C38	8	7.24208	3.75043	19.4147	0.085972	0.446834	-0.212233	0.961736	16	7.5	4	2	0
2015	C17	7	5.46806	3.8349	17.1391	0.193888	0.231966	-0.070419	0.964521	9	6	0	2	0
2015	B09	6	6.03548	3.83003	17.3679	0.157215	0.361832	1.97052	0.739253	8	5	0	2	0
2015	C25	8	5.2933	3.63953	16.394	-0.062659	0.600533	-0.148539	0.961106	12	5	0	1	0
2015	C34	6	5.90536	3.9545	16.3337	-0.008005	0.381362	0.176506	0.968397	13	5.22222	2	8	0
2015	C30	6	6.78106	3.73916	18.1299	0.116805	0.446186	1.80195	0.986895	9	7	2	2	0
2015	C33	6	5.51343	3.78803	15.552	0.049029	0.184282	-0.377828	0.931355	7	6.66667	0	3	0
2015	C35	8	5.81711	3.84127	18.255	0.025944	0.593249	-0.537363	0.930506	17	7.5	5	4	0
2015	C29	8	5.826	3.64292	17.6647	0.045128	0.66316	-0.026333	0.925973	9	5.75	0	4	0
2015	C35	7	5.63121	3.5574	18.5128	0.017361	0.25426	0.120564	0.9433	8	5.5	0	2	0
2015	B06	8	5.5835	3.61354	14.6547	-0.050068	0.503368	0.301938	0.711659	16	7.5	3	2	0
2015	C28	5	5.3799	3.676	17.5915	0.045781	0.360082	0.104554	0.976274	7	6	0	1	0
2015	C32	6	5.0626	4.01926	17.1301	0.034933	0.250171	-0.237855	0.964285	13	7.5	0	2	0
2015	C26	6	5.61677	3.9888	17.3613	0.029929	0.303444	0.054675	0.931742	8	6	0	0	0
2015	C39	7	6.34212	3.60271	17.4708	0.105141	0.477494	0.003385	0.997678	9	7	7	0	0
2015	C28	4	5.98141	3.75028	19.0821	0.017303	0.537871	-0.048062	0.967523	12	6	3	2	0
2015	C36	8	7.93559	3.59941	20.3561	0.105955	0.412835	0.394484	0.932304	17	6.5	25	6	0
2015	C17	8	5.41165	3.57407	18.1659	0.048875	0.394524	-0.086066	0.964022	11	6.5	0	4	0
2015	C38	7	5.68017	3.75386	17.725	0.053107	0.560583	0.066112	0.97494	9	7	1	2	0
2015	C40	7	5.97889	3.47292	18.5161	0.195475	0.583983	0.375849	0.954266	10	6.66667	26	3	0
2015	C17	6	5.88888	3.67081	17.275	0.08174	0.519865	-0.243221	0.858834	9	6	0	2	0
2015	C38	6	4.95583	3.46428	17.4434	0.003646	0.153631	-0.323634	0.942262	9	6.5	1	3	0
2015	C33	5	5.65249	4.03444	17.1881	0.071886	0.287897	0.984908	0.969547	11	7	0	2	0
2015	C35	8	5.57595	3.40852	16.7984	0.001105	0.201764	-0.221125	0.967314	14	6.2	0	5	0
2015	C18	7	6.82437	3.29211	20.8495	0.089111	0.482982	1.0634	0.86198	14	7.33333	0	2	0
2015	C34	8	7.76174	3.09315	20.4816	0.101903	0.693875	0.362421	0.984367	9	8	9	2	0
2015	C36	6	5.50533	3.74978	17.4906	0.143229	0.381957	0.349338	0.95325	7	7	2	1	0
2015	B11	8	6.75577	3.32224	19.2346	0.023552	0.499293	0.001954	0.958672	9	8	10	1	0
2015	B06	5	7.93487	2.86829	20.0421	-0.020365	0.610797	-0.048919	0.847863	12	5	0	0	0
2015	B09	8	7.21744	3.42855	20.1306	0.040937	0.619512	-0.41402	0.871527	12	7.33333	7	3	0
2015	C35	6	6.00389	3.65712	18.0119	0.04849	0.422714	-0.10648	0.977386	9	6	7	2	0
2015	B09	8	5.39816	3.42293	18.3589	0.002086	0.198876	-0.278492	0.918293	12	6.5	1	4	0
2015	C37	8	7.75061	2.8576	21.1504	-0.053944	0.718688	0.619056	0.968675	15	6.6	0	3	0
2015	C39	8	6.11368	3.51753	18.3811	0.070355	0.175459	-0.162285	0.951282	11	5	0	1	0
2015	C21	6	4.98361	3.90757	16.7198	0.152791	0.584451	0.340586	0.764412	11	5.83333	0	6	0
2015	C26	6	5.23111	3.65362	15.8631	0.117948	0.162052	0.142413	0.760832	11	7.11111	0	7	0
2015	C39	8	6.63332	3.51722	18.5345	0.134522	0.680907	0.786233	0.970553	10	6.5	0	4	0
2015	C14	7	4.57471	3.9197	17.3395	0.137359	0.132661	-0.047283	0.987076	9	8	1	1	0
2015	C26	8	5.2933	3.51516	16.3478	0.227263	0.230263	-0.025578	0.88698	13	6.5	0	6	0
2015	C27	6	5.45532	3.77371	15.6636	0.086724	0.110214	-0.151417	0.894998	9	6	0	2	0
2015	C18	8	6.55251	3.59763	18.7483	0.143647	0.50604	0.472337	0.972884	11	7	0	3	0
2015	C34	7	5.15906	3.67515	16.4914	0.161216	0.337196	0.115628	0.949741	11	6.33333	1	3	0
2015	C32	6	5.68358	3.66264	17.7791	-0.108253	0.748023	-0.229362	0.936702	11	6	1	1	0
2016	C38	6	5.93489	3.83787	17.7088	0.162771	0.358589	0.207434	0.92941	7	6	23	3	0
2016	C40	5	4.58497	3.63554	17.2033	0.324784	0.120836	0.948966	0.970269	12	6.33333	0	3	0
2016	C42	7	6.61874	3.48682	18.5664	0.039513	0.622371	0.404432	0.912972	9	6	20	1	0
2016	C33	5	3.8712	3.63509	15.9242	0.035016	0.405616	0.240796	0.960035	8	8	6	1	0
2016	C41	6	6.85646	3.55709	17.1819	0.268072	0.404389	-0.02239	0.737878	10	6	0	2	0
2016	C27	7	5.63479	3.49482	16.5452	0.286115	0.09005	0.4632	0.7009	9	6	0	3	0
2016	C39	6	5.37528	3.47508	16.1603	0.198762	0.086373	0.542222	0.956732	11	6.66667	0	1	0
2016	C35	8	5.17615	3.49999	18.516	0.155424	0.198216	0.867135	0.964069	8	6	0	2	0
2016	C36	6	5.83481	3.83452	16.6452	0.071294	0.467796	0.197537	0.870897	9	6	0	2	0
2016	C26	6	4.31749	3.48487	14.915	0.195828	0.215995	0.462839	0.827654	11	7	0	3	0
2016	C39	6	5.33754	3.46997	17.2412	0.048848	0.166682	0.533893	0.941829	9	6.5	1	3	0
2016	C36	6	4.69135	4.01877	15.0933	0.14029	0.284221	0.290986	0.98011	7	7	0	1	0
2016	C27	5	5.48064	3.47121	16.5834	0.267801	0.075564	-0.114352	0.938039	6	8	0	2	0
2016	C35	5	4.68213	3.51794	18.601	0.268718	0.615236	0.764645	0.966257	9	7	0	2	0
2016	C39	6	4.94876	3.49723	17.64	0.030219	0.48683	0.138471	0.986457	9	7	2	3	0
2016	C35	6	5.96101	3.75595	20.9253	0.06938	0.485725	0.079222	0.837805	15	7	4	5	0
2016	C29	8	5.11799	3.51234	17.7356	0.941311	0.251721	0.430639	0.925178	9	7.2	4	4	0
2016	C39	6	5.10595	3.71407	18.4086	0.319944	0.31646	0.470999	0.871554	11	7.5	4	2	0
2016	C32	6	5.88332	3.78869	18.5306	0.086935	0.410944	0.179869	0.957303	11	6	6	4	0
2016	C32	2	5.18739	3.44923	11.1448	0.032677	0.188611	0.225554	0.8475	14	6	0	3	0
2016	C29	7	4.58497	3.73209	17.223	0.179198	0.265439	0.027085	0.913906	13	6	0	3	0
2016	C35	6	4.35671	3.45602	15.6639	0.408059	0.180833	-0.052334	0.939212	9	7	0	5	0
2016	C39	6	5.80513	3.51774	16.5563	0.006684	0.270369	1.52939	0.705632	7	6.6	1	2	0
2016	C39	3	5.37528	3.47008	17.5904	0.049294	0.818564	0.189	0.858887	11	6	0	3	0
2016	C13	7	6.632	3.46936	19.1952	0.303075	0.342768	0.131231	0.889489	5	7	24	1	0
2016	C26	6	5.73334	3.99554	18.9716	-0.019118	0.690656	0.206894	0.947915	11	8	6	1	0
2016	C39	6	6.35957	3.43879	14.5759	-0.246205	0.44468	-0.619863	0.376529	11	6.4	1	1	0
2016	C39	5	4.17439	3.58989	15.8952	0.011721	0.528441	0.564704	0.987354	10	4	0	0	0
2016	C39	6	5.36598	3.55459	16.8603	0.118211	0.117225	0.118515	0.810319	9	7	0	2	0
2016	C27	6	4.61512	3.75061	14.9752	0.170986	0.135006	0.185036	0.973322	10	6.6	0	5	0
2016	C17	8	4.69135	3.71745	18.0045	0.310671	0.390043	0.182922	0.979734	10	5.66667	0	3	0
2016	M74	7	3.80666	3.6178	17.1672	0.34091	0.180817	0.204609	0.919042	11	7	0	1	0
2016	C27	6	5.18178	3.84342	18.2018	0.253396	0.373642	0.363207	0.76478	7	6	0	1	0
2016	C33	6	5.93225	4.07037	17.7971	0.181828	0.380318	0.159221	0.905928	9	8	0	3	0
2016	C18	4	4.94164	3.80788	17.7126	0.236589	0.402741	-0.045571	0.980374	9	5.75	0	2	0
2016	C26	6	6.8638	3.63796	17.239	0.574042	0.452753	-0.113333	0.973516	10	7.5	0	1	0
2016	C26	6	6.03787	3.50789	17.6988	0.211748	0.308421	0.593057	0.839158	9	6.5	0	2	0
2016	C26	6	5.01064	3.87035	15.5703	0.203064	0.17246	0.457799	0.894752	8	6	0	5	0
2016	C27	6	5.2575	3.45272	18.3625	0.25245	0.531434	0.295225	0.87477	18	6.375	1	6	0
2016	C39	6	5.12396	3.63505	17.4042	0.052661	0.199447	0.820347	0.869007	7	6	0	1	0
2016	C39	8	7.55591	3.29552	21.8158	1.00303	0.407662	0.25608	0.984068	9	6.28571	33	5	0
2016	C34	6	4.98361	3.51337	18.3055	0.094102	0.698482	0.121729	0.937554	10	7	1	1	0
2016	C29	6	3.85015	3.5155	17.8523	-0.051082	0.595786	0.213543	0.961676	12	6	0	3	0
2016	C27	6	6.31897	3.62235	19.0304	0.164077	0.510192	0.072622	0.949626	9	7	5	9	0
2016	C27	6	6.2653	3.51591	16.8087	0.57983	0.276352	0.366808	0.95537	10	5	0	2	0
2016	C39	6	5.85793	3.42339	17.7793	0.11512	0.486942	0.02224	0.888782	6	6	0	2	0
2016	C28	6	5.49717	3.47765	16.8475	0.202301	0.577767	0.342266	0.816596	14	5.66667	1	5	0
2016	C39	6	5.35659	3.48709	19.043	0.210313	0.368738	0.137805	0.899958	9	5	0	1	0
2016	C35	7	4.74493	3.70079	17.9889	-0.144253	0.6234	0.011999	0.963781	11	6.66667	2	3	0
2016	C35	6	5.57595	3.9701	15.9872	-0.138205	0.345715	-0.49678	0.754574	9	5.66667	0	3	0
2016	C27	6	5.75257	3.51491	16.4831	0.118628	0.310655	0.170381	0.889228	10	7.5	0	6	0
2016	C27	6	4.8828	3.51743	17.2159	0.115995	0.139709	4.19063	0.636656	11	6.66667	0	2	0
2016	C27	6	5.72685	3.78732	18.9383	0.502636	0.533074	0.215848	0.526202	9	7.42857	0	7	0
2016	C26	6	5.56452	3.63118	16.6727	0.31371	0.171056	0.356228	0.961632	9	7	0	2	0
2016	C36	6	6.12249	4.17964	17.0191	0.406335	0.191519	0.182437	0.954668	11	6	0	3	0
2016	C39	6	5.46383	4.55772	17.9492	0.193445	0.485358	0.195192	0.972772	15	7	42	5	0
2016	C38	3	4.89035	3.42692	16.6604	0.018883	0.620558	-0.30637	0.946382	8	7	0	1	0
2016	C36	5	5.0689	3.47761	17.8783	0.259365	0.39265	0.511254	0.931204	9	6	1	2	0
2016	C26	6	4.20469	3.67554	15.0987	0.15077	0.565095	0.152489	0.96571	8	7	2	2	0
2016	C39	6	6.92461	3.42222	19.4657	0.109493	0.656888	-0.031019	0.959769	10	7.16667	1	5	0
2016	C32	6	6.29527	3.51342	17.2446	0.820644	0.346108	0.20925	0.929554	10	6	3	1	0
2016	C39	6	5.09987	3.67795	19.7812	0.096556	0.367903	0.088413	0.977374	9	7	0	3	0
2016	C39	8	6.03787	3.49519	19.5823	0.26864	0.339573	1.15966	0.822372	12	5.5	1	3	0
2016	C32	6	6.80017	3.49349	17.0038	0.592893	0.482906	0.065627	0.708127	11	7	13	2	0
2016	C26	8	6.93828	3.83103	18.6361	0.221069	0.354179	-0.807391	0.890246	9	6	4	1	0
2016	C34	6	4.70953	3.5941	17.4768	0.229108	0.228187	0.260768	0.959563	11	6	0	2	0
2016	C39	8	5.95584	3.55603	18.811	0.387951	0.42114	0.459164	0.94543	7	8	1	1	0
2016	C33	6	5.04343	3.47428	16.2233	0.14984	0.198424	0.222102	0.962199	10	6	0	1	0
2016	C39	6	5.02388	3.71053	17.5029	0.24236	0.114889	0.061657	0.974617	9	6	0	1	0
2016	C33	6	4.92725	3.7359	15.1826	0.149745	0.338653	0.022334	0.953909	9	7	2	3	0
2016	C36	7	6.63463	3.51593	17.5085	-0.012274	0.661655	0.153894	0.944528	7	5.83333	0	4	0
2016	C21	6	4.67283	3.51599	16.7611	0.328175	0.482801	2.06101	0.931617	10	6.25	0	4	0
2016	C38	7	5.46383	3.83535	17.073	0.293943	0.553161	0.007934	0.940939	10	6	0	4	0
2016	C28	6	5.273	3.33852	18.772	0.117648	0.636332	0.092062	0.967956	9	5.75	0	3	0
2016	C26	4	5.59842	3.83277	17.0268	0.141811	0.493807	0.654793	0.932051	9	8	58	2	0
2016	C26	6	5.10595	3.74779	16.6308	0.24548	0.200868	0.195681	0.753773	9	6.5	0	3	0
2016	C38	8	5.01728	3.51624	17.9776	0.260141	0.310281	0.172657	0.954682	12	5	0	3	0
2016	C39	5	5.68698	3.59959	18.6158	0.080321	0.79418	-0.010583	0.967345	14	7	82	3	0
2016	C36	5	5.58725	3.95598	16.5503	0.15477	0.517528	0.780601	0.969241	11	6.75	2	4	0
2016	C22	6	5.75574	3.83692	16.7578	0.133658	0.402458	0.102107	0.969423	10	7	0	1	0
2016	C17	6	4.85203	3.79455	16.1632	0.165983	0.471674	0.39014	0.934796	10	5.5	1	1	0
2016	C38	6	5.743	4.06118	17.432	0.467183	0.292435	0.413711	0.983813	7	6.33333	1	2	0
2016	C39	6	5.42053	3.79771	17.6849	0.22473	0.250558	0.127752	0.719547	9	7	0	1	0
2016	C34	6	4.5326	3.80995	15.8745	0.133403	0.265839	0.018809	0.94098	8	6	0	3	0
2016	C22	6	4.61512	3.75585	16.643	0.282288	0.193883	0.101123	0.971084	7	8	0	1	0
2016	C29	5	4.70048	3.721	15.6552	0.268025	0.237475	0.254651	0.949553	8	6	0	2	0
2016	C38	8	5.34711	3.99669	18.5391	0.121045	0.387199	0.02157	0.684099	9	6.5	9	2	0
2016	C39	6	5.29832	3.47515	17.3261	-0.216843	0.291393	0.845127	0.697124	8	6	0	2	0
2016	C34	8	4.84419	3.63311	16.4482	-0.11302	0.177871	-0.780262	0.964581	8	6.5	2	2	0
2016	C38	6	5.18739	3.59074	18.4243	0.27575	0.412607	0.166361	0.971729	11	7	2	1	0
2016	C34	7	4.98361	3.88843	15.8888	0.30333	0.401952	0.225717	0.86608	10	6.42857	0	6	0
2016	C38	6	5.48894	3.62624	17.061	0.312178	0.221811	0.056456	0.947169	13	6.33333	0	3	0
2016	C34	6	4.51086	3.75224	17.4351	0.15064	0.608029	0.108331	0.959095	9	6	6	2	0
2016	C34	6	5.33754	3.59544	18.543	0.115264	0.526422	0.612505	0.787404	11	8	0	2	0
2016	C32	6	5.22036	3.74827	17.6572	0.425823	0.099894	0.416621	0.950664	5	6	0	2	0
2016	C38	8	5.55296	3.67791	17.538	0.383195	0.425766	0.39486	0.949761	7	6.75	2	2	0
2016	C33	6	5.57973	3.75792	17.0772	0.20289	0.590877	0.241428	0.951426	6	7	0	2	0
2016	C35	6	5.45959	3.87502	16.6244	0.145127	0.465051	0.121383	0.902698	9	6.16667	0	6	0
2016	C34	6	4.39445	3.71514	14.8955	0.513311	0.079651	0.060151	0.989267	13	6	0	2	0
2016	C34	5	5.52943	3.76444	18.0388	0.224796	0.272819	0.46261	0.920131	11	6.5	0	2	0
2016	C27	7	5.4848	3.73085	15.9975	0.23289	0.259398	0.414127	0.963477	10	6.75	0	4	0
2016	C18	7	5.73979	3.68321	17.4029	0.524218	0.227771	0.0921	0.960979	13	5.75	0	7	0
2016	C22	5	5.3033	3.63275	16.1347	0.151321	0.389639	0.834993	0.786315	8	7	0	1	0
2016	C27	5	5.27811	3.8981	17.7223	0.074025	0.325632	0.111709	0.977374	11	8	0	2	0
2016	C14	6	7.86787	3.83722	18.0264	-0.417648	0.516049	0.99197	0.943428	10	6.42857	0	4	0
2016	C21	7	8.04173	3.67795	16.3644	0.63637	0.252202	0.197252	0.950369	7	6.33333	0	4	0
2016	C39	5	6.07993	3.63451	16.3367	0.304194	0.114533	-0.047962	0.98311	7	7	1	3	0
2016	C39	6	5.28827	3.73466	16.3447	0.589686	0.37947	0.244631	0.966287	7	6	0	0	0
2016	C27	6	4.38203	3.77846	17.0889	0.414552	0.059594	0.202892	0.892958	7	6	0	2	0
2016	C39	5	6.3699	4.07514	19.4116	0.123746	0.301581	0.480124	0.95027	12	8	3	3	0
2016	C26	7	4.38203	3.73057	16.2949	0.241494	0.236896	0.816842	0.939886	9	6.5	1	2	0
2016	C39	6	5.54518	3.99024	16.0829	0.374936	0.287857	0.756398	0.83284	10	8	2	1	0
2016	C26	5	6.99577	3.87498	18.4254	0.393813	0.380996	-0.039549	0.930526	5	5.5	0	2	0
2016	C36	5	6.85646	3.82721	16.8352	0.179274	0.44551	0.72692	0.94221	9	6	3	1	0
2016	C36	6	4.63473	3.9907	17.4884	0.058267	0.480659	0.229405	0.963186	10	6	0	5	0
2016	C36	8	9.92152	3.24536	21.0752	0.103896	0.618053	0.101406	0.937877	6	7	366	2	0
2016	C26	6	5.61677	3.55615	19.2713	0.669325	0.382996	0.303365	0.968652	16	6	20	4	0
2016	C34	7	3.7612	3.44342	16.0195	0.264417	0.270509	-0.003318	0.969748	16	6	0	3	0
2016	C26	7	7.10579	3.81279	17.1535	0.117844	0.294027	1.86816	0.650835	9	6	0	1	0
2016	C27	6	6.58203	3.75671	17.5982	0.440593	0.146842	0.082008	0.943346	14	8	0	2	0
2016	C38	7	5.50939	3.94549	16.4714	0.156039	0.442447	-0.049961	0.787298	11	5	0	2	0
2016	C35	6	5.00395	3.95655	16.99	0.154512	0.418534	-0.002154	0.891775	11	5	1	2	0
2016	C33	6	6.30262	3.88722	15.338	0.515652	0.48343	0.14703	0.901918	10	6.9	1	9	0
2016	C38	6	5.92693	4.06799	16.2363	0.178824	0.392125	-0.076551	0.895444	6	7	0	5	0
2016	C38	5	5.42495	4.22854	16.3447	0.111098	0.307085	0.394115	0.959745	7	6.28571	0	1	0
2016	C14	7	4.83628	3.90586	17.2829	0.226407	0.296992	0.184025	0.713372	12	7	3	0	0
2016	C26	6	4.99043	3.45737	17.1142	0.094497	0.095412	0.440419	0.926942	9	6	0	3	0
2016	C18	6	5.14166	3.97155	15.7932	0.253245	0.180117	0.392767	0.949245	7	6.6	0	5	0
2016	C39	8	5.9162	3.82799	17.1553	0.532958	0.201834	-0.104592	0.877751	11	6.5	0	3	0
2016	C26	6	4.79579	3.79767	16.3209	0.269542	0.473077	0.362257	0.955036	9	6	1	5	0
2016	C29	8	4.31749	4.07637	18.0307	0.327241	0.415596	0.20202	0.919956	9	6.66667	0	3	0
2016	C35	6	4.45435	3.59028	16.0652	0.1093	0.146409	0.133262	0.637661	9	7	0	2	0
2016	C39	6	5.90263	3.67082	16.5517	0.065875	0.490847	0.048789	0.892498	8	6.25	0	5	0
2016	C36	6	6.04737	3.70585	16.8486	0.226739	0.459569	0.152533	0.825027	11	8	0	1	0
2016	C36	6	5.04343	4.17664	15.6044	0.481319	0.333559	0.112288	0.969292	11	7.33333	0	4	0
2016	C26	6	3.97029	4.10956	13.1896	0.130135	0.186871	0.436377	0.942844	9	8	0	1	0
2016	C38	6	5.77144	3.71795	17.2946	0.204108	0.583264	-0.300411	0.885038	7	6	0	1	0
2016	C26	6	5.11799	4.22811	15.8996	0.395841	0.103832	-0.013283	0.95162	12	7	1	2	0
2016	C42	6	6.44572	3.8296	19.32	0.26062	0.527949	0.079175	0.762221	13	6.5	4	5	0
2016	C19	8	5.04343	4.09843	16.6188	0.081216	0.124678	0.209984	0.983365	9	7.33333	3	3	0
2016	C29	6	5.2575	4.06743	15.9704	0.063323	0.380419	0.157023	0.941851	10	7	1	2	0
2016	C38	6	4.96284	3.68221	15.0014	0.646758	0.176424	0.285573	0.956614	12	7	0	1	0
2016	C24	5	5.88053	5.10253	17.1102	0.239953	0.299793	-0.072704	0.921546	7	6	0	2	0
2016	C39	6	5.67332	4.07549	17.2597	0.354438	0.314932	0.127951	0.746916	9	6.5	2	2	0
2016	B11	7	4.35671	3.67778	16.5083	-0.008901	0.449324	0.529326	0.82538	12	6	0	3	0
2016	C34	6	5.33272	3.94095	16.4092	0.365031	0.328319	0.049808	0.836837	11	7	0	3	0
2016	C34	5	4.04305	3.73402	17.4138	0.076113	0.428301	0.760924	0.886335	9	6.33333	0	1	0
2016	C35	6	4.58497	3.76944	18.5687	0.614154	0.128298	-0.046339	0.98621	8	7.5	1	3	0
2016	C38	6	5.29832	3.74091	15.5852	0.231232	0.471203	0.176589	0.963568	13	6	0	3	0
2016	C35	5	4.82831	3.88689	16.5785	0.206115	0.152067	0.139578	0.971697	11	6	0	1	0
2016	C33	6	6.13988	3.87128	18.9935	0.330015	0.645846	-0.092865	0.968087	9	6.25	1	2	0
2016	C38	5	5.49306	3.99792	17.0789	0.333419	0.50967	-0.185079	0.953064	9	7	5	2	0
2016	C36	5	5.0689	4.06231	16.1583	0.001013	0.33355	0.472826	0.928906	13	6	0	2	0
2016	C32	6	6.21661	3.63135	17.9922	0.103669	0.699339	0.334408	0.90033	10	6	11	2	0
2016	C41	6	6.05912	3.49572	18.5818	0.071397	0.723899	-0.00138	0.846877	9	7	0	1	0
2016	C36	4	4.47734	3.76447	15.3496	0.243245	0.124187	0.228377	0.900794	11	6.5	0	3	0
2016	C13	6	5.04986	3.64837	16.8559	0.331019	0.196462	0.159982	0.983545	14	6	0	4	0
2016	C39	6	6.34036	3.84958	14.5592	0.185692	0.067911	0.017944	0.966749	12	8	0	3	0
2016	C38	7	5.2575	4.02728	17.6833	0.125576	0.301934	0.147646	0.982743	13	6.5	7	6	0
2016	C26	8	5.24702	3.92074	15.8773	0.341329	0.234897	0.481845	0.974167	12	5.66667	6	3	0
2016	C29	6	5.35186	3.71926	14.1557	0.143348	0.196197	0.308019	0.960121	8	6	0	0	0
2016	M74	7	4.34381	3.71602	14.1015	0.101137	0.311827	0.383958	0.918808	9	8	0	1	0
2016	C39	6	6.47697	3.87737	17.9252	0.164829	0.613931	0.148782	0.978713	11	6	6	1	0
2016	C39	6	0	4.56862	17.0841	-0.067403	0.803202	0.342532	0.988659	8	6	8	0	0
2016	C38	6	0	4.02278	15.8352	0.433213	0.439376	-0.086815	0.985956	7	8	8	1	0
2016	C34	6	0	3.85724	17.34	0.002832	0.360659	0.136158	0.971812	14	8	8	2	0
2016	C22	6	0	3.83686	17.7676	0.073529	0.417942	0.225439	0.977386	10	7.125	8	5	0
2016	C38	6	6.47851	3.6104	18.1591	0.137064	0.748315	2.87934	0.960145	9	6.25	14	2	0
2016	C35	7	5.99645	3.46303	17.4751	0.376714	0.367048	0.111545	0.726275	6	6.6	0	3	0
2016	C27	6	5.31321	3.49364	16.7705	0.107628	0.326013	0.263398	0.875855	9	6.66667	0	2	0
2016	C35	6	4.46591	3.88786	17.3247	0.100176	0.350845	0.17283	0.836361	8	5.8	0	4	0
2016	C26	6	5.57973	3.46071	17.0832	0.446106	0.210507	0.086069	0.782782	9	6	0	1	0
2016	C26	7	5.2832	3.82967	17.4244	0.235733	0.134061	0.126107	0.90476	9	6.5	0	4	0
2016	C39	4	4.8752	3.7077	16.223	0.201975	0.050232	0.265687	0.986769	14	6	0	2	0
2016	C39	6	5.36129	3.52623	15.3579	0.131397	0.246627	-0.018779	0.652125	8	6.5	1	5	0
2016	C35	7	5.51343	3.73154	15.4494	0.246616	0.241479	0.704453	0.863287	12	6	0	4	0
2016	C35	6	6.03069	3.74048	17.8189	0.020703	0.577905	1.06043	0.729044	12	6.33333	5	2	0
2016	C38	7	5.48064	3.6673	17.4224	0.130451	0.475676	0.659373	0.926944	10	7	0	2	0
2016	C30	6	4.35671	3.62658	16.0467	0.128109	0.237778	-0.162813	0.985173	10	7	2	3	0
2016	C38	6	6.45205	3.90467	19.9353	0.175012	0.309037	0.122976	0.933549	10	7.33333	4	2	0
2016	C38	7	5.9108	3.72385	17.3506	0.145501	0.380014	0.20368	0.844374	11	7.25	0	3	0
2016	C39	8	6.18002	3.78847	18.1985	0.12817	0.100288	1.40418	0.932708	8	6	5	3	0
2016	C39	5	4.46591	3.66358	17.1321	0.236513	0.303042	0.558066	0.736781	9	6.4	2	2	0
2016	C26	8	5.44674	3.79795	18.0122	0.050305	0.462255	0.119257	0.945909	13	6.75	0	4	0
2016	C34	6	5.2933	3.45514	16.3855	0.112396	0.64626	0.153723	0.943324	9	6.5	0	3	0
2016	C35	6	4.85203	3.72232	17.3032	0.128458	0.382908	0.257867	0.807616	9	6	3	2	0
2016	C36	6	6.1591	3.55786	17.5645	0.235525	0.529447	0.46893	0.802657	10	7	4	2	0
2016	C39	6	5.95064	3.57793	17.7491	0.234024	0.204444	-0.561257	0.870078	10	6	0	0	0
2016	C39	6	5.33272	3.54851	18.1662	0.030505	0.241706	-0.197161	0.987288	10	6	67	0	0
2016	C26	6	5.36129	3.59463	15.3732	0.265346	0.063609	0.157948	0.608885	6	7	1	1	0
2016	C40	7	4.47734	3.31003	15.9259	0.063423	0.20094	0.442871	0.774334	8	5.5	0	2	0
2016	C39	6	4.55388	3.67477	16.2118	0.268099	0.253699	0.395512	0.943387	9	6.5	0	3	0
2016	C39	7	5.84644	3.74964	18.3863	0.362848	0.487858	0.331656	0.93734	8	6	4	3	0
2016	C27	6	5.75574	3.97893	16.4759	-0.026584	0.069465	0.934311	0.914203	7	6	0	1	0
2016	C37	6	6.15486	3.64446	17.2949	0.015218	0.45898	0.178968	0.830208	6	7	2	1	0
2016	C38	8	5.66988	3.67058	19.835	0.809274	0.375173	0.220878	0.924849	9	6	4	1	0
2016	C38	6	4.67283	3.74517	15.8885	0.254374	0.296026	1.1132	0.904888	17	7	4	2	0
2016	C35	6	5.10595	3.4607	17.1435	0.115675	0.472131	1.20376	0.757541	8	7	0	3	0
2016	C26	6	4.90527	3.70266	16.1221	0.044217	0.590858	-0.203723	0.96314	11	6	3	2	0
2016	C40	6	5.99396	3.90758	17.6618	0.269756	0.162212	1.45794	0.822435	9	6.5	0	4	0
2016	C13	6	4.97673	3.41385	17.4658	0.223235	0.388163	0.536237	0.953575	12	7.5	6	3	0
2016	C39	6	3.09104	3.72651	15.0094	-0.18897	0.079713	1.44007	0.715734	12	7	0	1	0
2016	C34	7	5.35659	4.15337	18.2677	0.241301	0.432867	0.44403	0.590024	9	6.75	0	3	0
2016	C27	5	6.14847	3.91052	18.0322	0.06162	0.538806	0.043713	0.887286	11	7	9	2	0
2016	C34	6	2.19722	3.62749	15.8456	0.241613	0.126791	0.061392	0.983797	11	7	0	3	0
2016	C39	7	4.98361	3.56831	16.9054	0.067715	0.207192	0.37839	0.973221	7	6	2	1	0
2016	C39	6	5.5835	3.57004	16.0423	0.118096	0.238085	0.036665	0.844795	8	6	6	1	0
2016	C40	7	5.34711	3.52185	16.182	0.155446	0.267474	0.460201	0.785903	9	6	0	1	0
2016	C35	7	5.04343	4.07574	17.5998	0.318654	0.285421	0.30159	0.952771	9	7	6	2	0
2016	C35	6	4.94164	3.89278	17.7943	0.053266	0.329898	6.12267	0.682695	10	7.66667	0	3	0
2016	C36	7	5.15329	3.62887	16.5479	0.121508	0.647774	0.036806	0.97746	17	7.25	0	2	0
2016	C39	5	5.63835	3.51993	17.5014	0.057638	0.18654	0.707899	0.917504	6	8	0	2	0
2016	C30	7	4.76217	3.77694	16.3231	0.149217	0.13196	0.486344	0.930945	9	8	0	1	0
2016	C29	7	5.16479	3.71367	17.8852	0.15507	0.315054	0.715448	0.917835	7	5.85714	0	3	0
2016	C34	7	5.5835	3.70513	17.628	0.09533	0.41757	0.223776	0.93718	12	7	0	0	0
2016	C34	6	3.68888	3.57362	16.5966	0.208649	0.143519	0.168699	0.982321	9	8	0	1	0
2016	C27	6	5.55296	3.63655	16.2802	0.179932	0.09869	0.117621	0.641439	10	6	0	1	0
2016	C35	7	5.19296	3.99206	17.4653	0.222126	0.285346	0.22913	0.740679	9	6.33333	0	4	0
2016	C30	7	4.94876	3.70473	16.8347	0.469144	0.234999	0.048001	0.942607	15	7	0	1	0
2016	C29	8	5.15329	3.65286	17.5732	0.101712	0.30038	0.690567	0.941059	9	7.25	0	1	0
2016	C35	7	5.24702	3.57592	16.1969	0.021893	0.471085	0.633694	0.815641	10	6.25	8	1	0
2016	C40	6	6.40357	3.71793	18.6533	0.282708	0.439043	0.765618	0.832872	7	7	23	3	0
2016	C35	5	5.03044	3.92767	17.5968	0.100815	0.164701	0.080802	0.86749	10	6.4	3	6	0
2016	C38	2	6.2519	3.90895	18.0812	0.280351	0.707056	0.237165	0.958946	6	7.66667	23	2	0
2016	C38	5	5.77765	3.86028	15.6836	0.552668	0.419329	0.453956	0.841316	15	6.83333	0	6	0
2016	C38	6	4.85981	3.77951	15.7398	0.117036	0.258778	0.583135	0.897655	6	7	0	2	0
2016	C29	7	5.3799	3.99417	17.5209	0.168804	0.446166	0.057265	0.977117	12	6.33333	0	3	0
2016	C29	6	5.80814	3.85743	17.9742	0.632438	0.426415	0.113574	0.974189	7	6	0	1	0
2016	C30	6	5.07517	3.78735	17.6994	0.265785	0.272676	0.201052	0.888231	12	6	1	5	0
2016	C39	6	5.34711	3.42017	16.2816	-0.010556	0.42834	0.073373	0.96766	7	6	0	2	0
2016	C29	6	3.78419	3.71509	16.9854	0.178783	0.359404	0.715403	0.729738	9	6	0	2	0
2016	C39	6	5.42935	3.61663	17.1352	0.272393	0.415422	0.002391	0.950711	10	6.5	0	1	0
2016	C30	6	5.03044	3.58234	16.9472	0.141967	0.147575	0.459761	0.933384	11	6	1	2	0
2016	C26	7	5.50533	3.56787	16.4769	0.129316	0.145854	-0.164818	0.85871	10	5	1	4	0
2016	C35	6	5.71043	3.77916	17.4438	0.162047	0.123126	0.823225	0.621408	7	6.4	0	4	0
2016	C35	6	5.0876	3.89935	16.6488	0.481101	0.265513	0.235923	0.808973	11	6.16667	0	3	0
2016	C38	6	4.27667	3.98047	17.4534	0.059542	0.185809	1.32553	0.589735	11	7	0	1	0
2016	C27	4	5.30827	3.52501	16.0033	0.09136	0.33348	0.162625	0.758084	15	6	0	4	0
2016	C27	6	5.0814	3.78632	16.3342	0.259161	0.269029	0.039253	0.949281	9	6.5	0	1	0
2016	C39	6	5.49306	3.67116	17.798	0.023505	0.571387	0.089655	0.781306	12	6.8	0	5	0
2016	C34	6	5.1299	3.71787	16.9231	0.092305	0.306406	-0.028418	0.911421	7	6.5	0	4	0
2016	C40	7	5.31812	3.75942	16.1134	0.283547	0.130257	0.578086	0.944176	12	6	0	3	0
2016	C34	6	4.44265	3.68044	14.9736	0.053167	0.34152	0.152371	0.938322	7	6	0	2	0
2016	C34	5	5.273	3.98876	17.3428	0.019819	0.257089	-0.032031	0.841143	9	7.5	0	2	0
2016	C38	6	4.91998	3.67873	17.0296	0.27184	0.538366	1.03346	0.952951	7	6.4	0	5	0
2016	C35	6	5.16479	3.95709	17.8033	0.257972	0.458804	-0.988117	0.988816	10	6	0	2	0
2016	C38	6	6.76849	3.89086	18.1997	0.274329	0.488396	2.26668	0.992504	10	7	80	2	0
2016	C35	6	4.97673	3.67648	16.2147	0.078576	0.640136	0.406889	0.761878	8	7	0	1	0
2016	C38	6	5.01064	3.86024	16.3758	0.0747	0.398235	0.135422	0.780455	9	6	0	1	0
2016	C39	6	5.10595	3.66799	16.6539	0.120353	0.39939	-0.193066	0.589499	8	7	0	2	0
2016	C26	6	5.42053	3.56626	17.2196	0.291002	0.210058	0.434784	0.968351	12	7	0	3	0
2016	C27	6	4.90527	3.86075	17.0283	0.168352	0.196131	0.165673	0.884397	11	6	1	1	0
2016	C39	8	6.44254	3.98948	18.3699	0.232271	0.45607	0.446584	0.740596	13	8	1	1	0
2016	C35	7	5.54126	3.64813	18.6587	0.485287	0.132799	0.049801	0.965573	8	8	3	2	0
2016	C40	6	5.27811	3.64819	16.9562	0.274553	0.1892	-0.036164	0.651594	14	6	0	4	0
2016	C35	6	5.5835	3.67759	17.7644	0.187767	0.180105	0.321692	0.769005	12	7.5	0	1	0
2016	C39	6	5.53733	3.40458	0	0.020598	0.120811	0.887379	0.846596	7	6	0	3	0
2016	C35	7	4.91265	3.55541	17.9503	0.29809	0.165921	0.686695	0.952635	10	6.14286	7	4	0
2016	C35	7	5.0814	3.72134	16.3938	0.092957	0.272099	0.4286	0.525363	11	6	0	1	0
2016	C39	6	5.23644	3.7462	17.0905	0.206922	0.284344	0.061443	0.80683	9	7.2	0	3	0
2016	C39	6	6.08677	3.61232	16.8098	0.21649	0.705385	-0.106911	0.939862	12	8	0	1	0
2016	C39	5	5.79301	3.59489	20.0807	0.070662	0.497851	0.11672	0.883111	12	6.25	17	4	0
2016	C29	7	4.18965	3.98802	15.1992	0.10858	0.533158	-0.614966	0.975375	11	5.5	0	2	0
2016	C35	6	5.0626	3.56572	16.4556	0.235668	0.169435	-0.117408	0.695197	8	6.66667	0	4	0
2016	C39	5	6.25383	3.89013	16.8036	0.591863	0.135587	0.275302	0.983189	9	8	1	1	0
2016	C33	6	5.32301	3.97635	16.3762	0.101625	0.317989	0.367364	0.974762	11	6	0	3	0
2016	C35	7	5.40268	3.64856	16.7178	0.066142	0.410943	1.31615	0.793747	7	6	10	2	0
2016	C38	6	4.46591	3.61652	16.6134	0.294389	0.120665	0.131825	0.939698	6	5	0	1	0
2016	C39	6	5.34233	3.71233	16.6029	0.051915	0.057281	0.405404	0.970808	9	6.2	0	2	0
2016	C39	7	5.64545	4.18594	16.2763	0.191986	0.131746	0.249836	0.716793	8	5.5	0	2	0
2016	C39	6	5.53339	3.775	17.2589	0.11093	0.173153	0.439353	0.533127	9	6.5	9	2	0
2016	C35	6	5.56068	3.70282	17.1881	0.191169	0.433965	0.046835	0.837568	13	6	13	3	0
2016	C40	6	5.29832	3.5081	17.5748	0.719426	0.271409	-0.15148	0.918085	10	6	2	2	0
2016	C27	5	5.0626	3.58211	16.7829	0.366585	0.52286	0.36906	0.910661	12	7	0	3	0
2016	C40	6	5.11799	3.86178	16.7751	0.011191	0.532352	2.30048	0.823394	12	6.25	4	3	0
2016	C39	6	4.96284	3.53376	16.9833	0.465016	0.186284	0.2534	0.941608	6	6.5	3	2	0
2016	C35	7	4.68213	3.54625	16.3681	0.378607	0.134169	2.87826	0.963886	8	6.28571	0	2	0
2016	C26	6	4.07754	3.42378	14.6154	0.386639	0.396658	-0.02839	0.646891	9	6	2	3	0
2016	C39	7	5.49306	3.69983	16.6788	0.444523	0.403488	0.287855	0.972096	12	7	0	1	0
2016	C39	6	4.20469	3.80128	15.6218	0.035562	0.198674	0.137261	0.74271	7	6.5	3	2	0
2016	C39	7	5.45532	3.47045	16.5368	0.448215	0.712472	0.716876	0.980426	7	7	6	3	0
2016	C38	6	4.93447	3.74865	16.6586	0.144533	0.490318	3.06421	0.990846	9	7	1	2	0
2016	C39	6	5.54126	4.11744	18.6534	0.926138	0.125705	0.096241	0.96067	7	7	1	1	0
2016	C30	6	5.03044	3.46961	15.3649	0.241829	0.331969	-0.040125	0.832071	7	5	0	1	0
2016	C35	7	4.67283	3.66865	16.7697	0.224002	0.523338	0.098017	0.913905	9	7	0	2	0
2016	C34	6	4.81218	3.71092	16.1289	0.26024	0.093929	0.053699	0.959058	9	6	0	3	0
2016	C26	6	5.24702	3.81129	17.3808	0.395894	0.118165	-0.19951	0.780915	7	6.5	0	2	0
2016	C36	8	8.4974	3.75292	18.4229	0.25712	0.655442	0.543825	0.955503	10	8	1	1	0
2016	B07	8	9.32394	2.42516	22.7995	0.128139	0.444468	0.169665	0.939026	12	8	1320	2	0
2016	C35	7	7.70886	3.53818	19.9318	0.128009	0.618996	0.288608	0.931379	11	8	0	4	0
2016	C27	8	4.8752	3.84422	18.4349	0.277801	0.606448	0.104821	0.955434	11	7	0	1	0
2016	C27	8	6.11147	3.90936	18.5393	0.450364	0.145974	0.033959	0.857988	13	8	0	4	0
2016	C20	5	3.8712	4.07195	18.7887	0.275425	0.192468	-0.083272	0.831705	7	7	0	1	0
2016	C27	6	6.70441	3.96617	19.4236	0.20673	0.54659	0.161716	0.764542	11	6	1	3	0
2016	C36	6	4.51086	3.91747	16.5744	0.258972	0.649196	0.505347	0.961166	13	5.66667	0	6	0
2016	C38	8	6.91374	3.77476	20.2603	0.178254	0.634413	0.638011	0.954427	13	8	3	2	0
2016	C26	8	6.71659	3.6376	19.4639	-0.192002	0.9248	1.23115	0.935809	17	8	1	2	0
2016	C39	8	6.06379	3.67198	20.6639	0.976722	0.573765	0.546695	0.958471	8	6.5	3	5	0
2016	C36	8	8.76452	2.96032	22.3514	0.576859	0.601955	0.252435	0.980592	8	7.45455	37	4	0
2016	C38	6	5.48894	4.03538	17.8615	0.275183	0.310614	0.560134	0.897624	7	7	1	1	0
2016	C32	8	5.96871	4.03772	17.1939	0.390775	0.622761	0.186444	0.954218	9	6	0	3	0
2016	C32	8	6.5582	3.86665	19.3397	0.151945	0.372318	0.149302	0.966069	17	5	0	1	0
2016	C39	8	4.81218	3.89549	18.3684	0.291292	0.4703	1.86847	0.967121	13	6	0	1	0
2016	B06	8	5.97126	3.77858	17.7119	-0.066721	0.609202	0.393112	0.74294	11	8	2	2	0
2016	C39	6	4.64439	3.92493	17.4538	0.026589	0.304882	0.211184	0.989392	5	7.33333	0	2	0
2016	C26	8	6.43935	3.95362	18.4486	0.057511	0.689035	-0.019511	0.872622	13	6	9	1	0
2016	C29	7	5.87493	3.67999	19.7571	0.212154	0.519946	0.217313	0.913296	13	8	7	4	0
2016	C36	6	4.61512	3.7521	14.9916	0.066	0.536309	0.855415	0.988226	10	7	0	3	0
2016	C37	6	6.79571	3.65078	19.1583	-0.073126	0.678786	-0.271876	0.969111	15	6.6	0	1	0
2016	C26	8	5.72031	3.84966	18.9852	0.04077	0.119875	0.13513	0.957765	15	7.33333	0	3	0
2016	C26	6	5.38907	3.86909	17.303	-0.211635	0.730221	-0.692989	0.803412	18	6	0	0	0
2016	C36	8	7.78406	3.72544	21.2623	0.039044	0.646346	0.628422	0.882413	22	6.5	48	4	0
2016	C35	6	5.17615	3.75259	18.4138	-0.273512	0.85854	0.958739	0.966216	12	6	14	2	0
2016	C30	8	5.743	3.7395	18.5115	0.19098	0.538364	0.068673	0.960222	9	7.125	0	3	0
2016	C18	9	7.43603	3.81018	18.558	0.516869	0.641826	1.36284	0.994504	7	6	0	2	0
2016	C29	6	4.76217	4.0499	15.1148	0.560705	0.27792	-0.007876	0.990666	10	6.75	0	2	0
2016	C39	8	5.3799	4.38285	17.7851	0.491681	0.443599	0.096819	0.971518	11	6	2	0	0
2016	C27	7	7.43248	3.84527	19.6774	0.319602	0.423084	0.078343	0.850267	14	6.8	1	5	0
2016	C39	8	7.32119	3.84888	19.2751	-0.260366	0.788757	0.771345	0.74168	12	7	0	3	0
2016	C38	6	4.79579	4.03389	17.2781	-0.330938	0.643211	-0.111354	0.979362	11	5.5	0	2	0
2016	C32	7	4.27667	3.82777	16.9293	0.041344	0.084538	0.094052	0.989056	8	6.75	0	1	0
2016	C29	8	3.43399	3.81563	17.6697	0.13719	0.584291	-0.190783	0.964576	9	6.5	0	4	0
2016	C36	6	5.71703	3.87728	15.2335	0.054421	0.956045	1.04441	0.988374	10	6.75	0	2	0
2016	C27	7	6.11368	3.90658	17.9068	0.302109	0.206764	-0.018454	0.95042	12	6.71429	0	3	0
2016	C32	8	6.22258	3.8898	18.3035	0.113015	0.214637	-0.110841	0.946819	10	5	1	1	0
2016	C17	6	5.39363	3.8369	16.3358	0.190901	0.510574	-0.012586	0.962536	10	6	0	2	0
2016	C31	6	6.07535	3.98852	17.2272	-0.01018	0.660858	0.073648	0.96054	10	8	0	1	0
2016	B07	8	5.78383	3.64708	20.1942	0.027331	0.699891	0.286684	0.963057	16	7	0	1	0
2016	C39	8	5.42935	4.03748	16.6881	0.056327	0.758494	0.562835	0.919712	15	6	0	3	0
2016	C38	8	4.95583	3.91776	18.5071	0.511889	0.41415	-0.000744	0.973698	10	6.5	2	2	0
2016	C27	7	6.38351	3.79714	19.2438	0.023537	0.612722	-0.080052	0.955867	12	7	7	0	0
2016	C39	8	6.72743	3.73449	19.7404	0.702684	0.378478	0.700195	0.934464	14	7.25	89	3	0
2016	C27	7	6.77079	3.87493	17.9392	1.04134	0.101581	-0.052031	0.980132	12	6.33333	1	4	0
2016	C27	6	5.64191	3.82401	16.858	0.573091	0.291579	0.024601	0.955371	10	6.66667	1	5	0
2016	C39	7	6.18208	3.8655	18.4022	0.114355	0.393898	0.60437	0.951954	8	7	0	1	0
2016	C38	6	4.67283	3.87454	17.06	-0.005092	0.404609	-0.142393	0.973169	10	7.33333	0	2	0
2016	C14	8	5.85793	3.87524	18.3255	0.496959	0.483932	0.209847	0.949887	14	6.33333	3	4	0
2016	C22	8	4.85981	4.03155	19.1138	0.037299	0.548808	0.247947	0.957125	12	5.8	4	3	0
2016	C26	6	6.49224	3.65732	18.9486	0.403811	0.638847	0.08411	0.943089	11	8	7	1	0
2016	C26	7	7.61332	3.99206	18.4422	0.426092	0.310296	0.370091	0.958331	8	6.5	0	4	0
2016	C35	6	6.1334	3.8607	18.3163	0.021785	0.728936	-0.096168	0.935985	13	6	7	1	0
2016	C26	4	5.41165	3.87635	17.8312	0.138128	0.667175	0.183738	0.928822	13	4	4	0	0
2016	C39	6	5.50126	3.83753	18.3454	0.134274	0.243402	0.143534	0.977275	10	5.5	0	1	0
2016	C32	6	5.45959	4.01877	17.0303	0.064983	0.470834	0.246677	0.971766	10	6	0	3	0
2016	B11	6	5.0876	3.49315	17.9846	-0.686746	0.814691	77.1166	0.977743	10	6	0	3	0
2016	B06	7	7.23273	3.65358	18.9964	0.044698	0.664302	0.343905	0.878618	13	5	0	2	0
2016	C27	8	6.20859	3.83577	17.6814	0.115131	0.350768	0.22742	0.87326	9	7	0	6	0
2016	C26	7	6.04973	3.70158	19.3304	0.235164	0.565124	0.157157	0.970415	12	6.88889	0	5	0
2016	C39	6	5.57595	3.8338	17.1479	0.301033	0.400904	0.037748	0.99021	10	6	1	2	0
2016	C27	6	6.28786	4.0645	19.4499	0.220927	0.419181	-0.041786	0.935604	7	6	0	2	0
2016	C35	7	5.45104	3.83311	18.7403	0.176485	0.722267	0.54802	0.974242	9	6.33333	52	4	0
2016	C26	7	6.18415	4.18797	17.0975	0.045454	0.577638	0.320745	0.943208	13	6.66667	2	6	0
2016	C18	6	6.82979	3.81709	17.4915	0.487158	0.585301	0.492433	0.981522	9	6	0	0	0
2016	C18	6	5.33754	3.98117	16.4476	0.10953	0.54585	2.23216	0.989632	12	8	0	1	0
2016	B06	6	5.84932	3.8335	16.3086	-0.492135	0.544134	1.43117	0.913177	14	8	0	0	0
2016	C26	8	5.98896	3.75577	17.9077	0.158527	0.644968	0.159958	0.957814	15	7	2	2	0
2016	C36	8	8.47762	3.62332	22.799	0.12725	0.685693	0.223267	0.945289	12	6.66667	81	2	0
2016	C27	8	6.35437	3.99793	18.5649	0.440819	0.33139	0.430032	0.920287	10	6.44444	0	9	0
2016	C14	8	6.77537	3.91212	19.3677	0.107234	0.349832	-0.24939	0.931757	11	7	0	2	0
2016	C22	8	5.39816	4.07564	17.4101	0.104144	0.391326	0.078666	0.93727	11	6.2	0	3	0
2016	C27	8	6.62672	3.83787	16.4283	0.70469	0.255482	0.027104	0.937625	13	6.66667	1	3	0
2016	C13	7	6.2519	3.91352	19.1634	0.202879	0.448494	-0.406267	0.913676	14	8	13	3	0
2016	C19	8	5.97381	3.83603	16.9938	0.174	0.451476	0.06754	0.948403	10	8	0	0	0
2016	C32	8	5.02388	3.83471	17.8971	-0.052894	0.461661	0.515582	0.982604	10	6.66667	0	2	0
2016	C29	8	5.04986	4.00047	19.1034	0.099281	0.634399	0.441901	0.903227	17	6.66667	49	2	0
2016	C39	8	5.9162	3.91791	18.8448	0.129391	0.391831	-0.012788	0.97625	13	7	3	1	0
2016	C29	7	5.25227	3.87166	17.0027	0.190242	0.68279	1.08979	0.995423	9	6.4	0	4	0
2016	E50	6	6.24804	3.83665	17.9523	0.487579	0.636584	0.611879	0.980619	7	5.5	3	1	0
2016	C38	6	6.05678	3.79796	17.5458	-0.153068	0.575834	-0.045594	0.918742	11	7	0	4	0
2016	C38	6	4.86753	3.99671	17.1396	0.209963	0.508463	0.09415	0.954433	11	6.42857	15	4	0
2016	C26	8	6.10256	3.83769	16.6729	0.332759	0.375455	0.368446	0.97451	12	5.75	10	4	0
2016	C38	7	6.22456	4.003	19.7045	0.293225	0.656001	0.081687	0.94311	9	3	1	2	0
2016	C27	8	5.17615	3.82434	15.6246	0.10694	0.170306	0.199971	0.988565	10	7	0	1	0
2016	C17	8	4.02535	4.04092	15.882	0.126132	0.31752	0.177053	0.977972	13	6.5	0	2	0
2016	C37	8	4.17439	3.79243	17.3455	0.034737	0.156899	0.240173	0.972355	10	8	0	0	0
2016	E50	7	5.0689	3.81669	16.8317	0.053334	0.64597	0.566276	0.941976	9	6.25	1	4	0
2016	B09	8	5.83773	3.65405	18.5882	-0.103794	0.656966	-0.191529	0.687488	16	7.33333	24	1	0
2016	C39	8	6.56667	3.73738	20.0549	0.149758	0.673274	0.255453	0.986086	11	5.5	8	2	0
2016	C30	6	5.2832	3.83021	17.5214	0.013562	0.248714	0.077577	0.935085	13	6.2	0	2	0
2016	C15	7	8.96034	3.43406	11.1894	1.01178	0.327942	0.445893	0.968728	12	8	0	4	0
2016	C27	6	6.20254	3.7554	18.5924	0.435074	0.319422	0.245969	0.925437	11	6.2	0	4	0
2016	C38	6	6.58479	3.75888	19.055	0.342467	0.408727	0.213879	0.974002	12	6	5	2	0
2016	C39	8	6.286	4.3072	19.6735	0.170052	0.521816	0.244427	0.71427	9	6	0	2	0
2016	C35	9	5.2832	3.79059	18.225	0.031052	0.675121	0.569637	0.934055	11	6.66667	1	1	0
2016	C28	6	4.47734	3.90428	14.7531	0.115863	0.057158	0.321532	0.977461	13	5	0	1	0
2016	C35	8	7.27309	3.59726	15.6421	-0.005146	0.884506	-0.107462	0.998738	15	8	0	3	0
2016	C27	6	5.59842	3.89314	15.0958	0.238917	0.281955	-0.039596	0.996936	12	6.5	0	2	0
2016	C27	8	7.59689	3.81823	18.1134	0.402874	0.520813	0.349912	0.961833	9	6.33333	0	8	0
2016	C32	7	6.54391	3.86792	19.0955	0.096719	0.476281	0.345859	0.950091	12	7	0	1	0
2016	C38	8	5.21494	3.82221	17.9056	0.055958	0.934305	1.74801	0.940044	9	6.66667	5	6	0
2016	C27	6	5.73334	3.95746	18.1991	0.430671	0.322252	-0.062399	0.92107	10	7.25	0	3	0
2016	C27	6	5.84064	3.91783	18.0458	0.571934	0.260667	0.016264	0.921215	8	7	0	6	0
2016	C22	6	5.80814	3.76119	20.4739	0.067037	0.579662	0.196811	0.949188	9	6.66667	1	3	0
2016	C27	6	5.40717	4.034	17.6591	0.110615	0.157622	0.074571	0.786771	13	6	0	1	0
2016	C27	7	6.48158	4.06815	18.6995	0.454775	0.471677	-0.003127	0.835789	9	5.5	0	2	0
2016	C38	6	5.24175	3.79774	18.345	0.203394	0.32833	0.201795	0.96265	11	4	0	1	0
2016	C38	8	5.0814	3.82444	18.4629	0.057849	0.653374	0.090807	0.868838	9	6	8	1	0
2016	C35	8	5.9162	3.64215	19.7941	0.098991	0.471474	1.45724	0.935795	9	5	0	1	0
2016	C38	6	5.1985	3.94771	17.8931	0.047344	0.542442	1.61171	0.871439	9	7.125	13	5	0
2016	C34	7	4.48864	3.89691	17.4088	0.078146	0.265493	0.216186	0.948145	12	7.4	0	6	0
2016	C26	6	5.91889	4.07049	19.321	0.014189	0.445078	0.200542	0.912981	9	6	7	2	0
2016	C15	8	7.9645	3.94751	20.7569	0.279184	0.438805	-0.629691	0.857638	10	6	0	2	0
2016	C36	6	6.32972	4.25253	19.9581	-0.062659	0.941317	0.001744	0.966391	18	5	0	2	0
2016	C27	4	4.74493	4.10435	17.3351	0.327931	0.189031	0.822598	0.825404	9	7.5	0	2	0
2016	C42	6	6.06843	4.11082	18.7499	0.035473	0.415069	0.224083	0.704108	11	4	0	1	0
2016	C15	8	4.48864	4.09254	16.8876	0.213406	0.181452	0.179223	0.882304	13	7	0	3	0
2016	C26	8	6.10032	4.11686	17.6262	-0.155553	0.567606	-0.088531	0.940413	13	5.75	2	5	0
2016	C34	8	4.67283	4.0907	18.5766	0.126644	0.590595	0.391426	0.933421	11	8	0	2	0
2016	C26	8	4.91998	3.96023	19.9991	0.080695	0.460735	0.165728	0.943153	10	5	0	2	0
2016	C26	5	5.9135	4.11555	18.568	-0.472502	0.263112	0.681067	0.951673	9	7.25	0	4	0
2016	C30	7	7.40306	3.98856	19.0034	0.663349	0.396014	0.255772	0.959058	9	6.33333	1	4	0
2016	C27	6	5.66643	4.11059	18.8069	0.565294	0.448732	0.170703	0.972644	9	7	0	6	0
2016	C39	6	5.49717	4.14797	16.9838	0.166855	0.677975	5.53448	0.925043	18	7.25	0	2	0
2016	C30	6	3.21888	4.23466	17.6248	0.340934	0.361142	0.299115	0.9556	10	8.5	0	2	0
2016	C38	7	7.48437	3.79346	21.0552	0.188499	0.713685	-0.01941	0.784797	11	6.33333	119	2	0
2016	C26	4	5.32301	4.09722	18.8488	-0.062419	0.873221	-0.220099	0.949271	13	7	0	2	0
2016	C39	7	6.54103	3.98145	20.7271	0.277333	0.260356	0.046528	0.918294	8	6.75	0	1	0
2016	C36	8	5.72359	3.72669	20.4263	0.477744	0.57399	-0.004333	0.975168	9	7.55556	0	3	0
2016	C35	8	4.7362	4.07639	17.8972	0.363787	0.294238	0.074135	0.965959	9	6.5	4	0	0
2016	C39	6	5.94017	3.98768	15.6537	-0.849034	0.476687	-0.357866	1	14	6	0	2	0
2016	C34	8	4.5326	3.91723	17.9978	0.070989	0.710387	0.060525	0.935816	18	6.2	0	4	0
2016	C39	8	5.45104	4.11796	18.4565	0.125788	0.330073	0.245152	0.981461	11	6.4	5	3	0
2016	C39	6	2.70805	3.9537	18.2762	0.087058	0.215051	-0.813386	0.983955	11	5.77778	2	4	0
2016	C26	6	4.36945	3.96317	18.5893	0.205893	0.382717	-0.151562	0.977354	12	5	0	2	0
2016	C35	8	4.96981	4.03193	18.2649	-0.917284	0.935366	0.525231	0.959048	11	7.33333	0	4	0
2016	C34	8	5.1985	3.93932	18.5756	0.678973	0.634843	-0.045892	0.986957	11	7.8	0	1	0
2016	C23	8	5.11199	4.02975	16.7231	0.042675	0.731505	0.426855	0.989712	9	4.5	0	1	0
2016	C39	8	7.15929	3.82404	19.6077	0.152356	0.665423	0.187775	0.945679	9	6.4	74	4	0
2016	C35	7	5.49306	4.07082	16.9237	0.184486	0.370158	0.039637	0.936365	9	5.5	0	1	0
2016	C26	6	4.38203	4.06865	16.2013	-0.193702	0.277618	0.085442	0.948406	14	7	0	1	0
2016	C38	6	3.43399	4.24788	15.6495	0.088897	0.176469	-0.203327	0.997728	17	6	0	8	0
2016	C35	7	4.89035	4.30398	16.9596	0.112796	0.435392	1.28239	0.99236	14	8	3	2	0
2016	C14	4	4.93447	4.06351	16.4685	0.02878	0.372975	0.106243	0.938582	12	6.33333	1	2	0
2016	C38	6	8.28476	3.95925	19.1156	0.062758	0.567824	0.14063	0.8682	11	6	0	1	0
2016	B11	8	6.25383	3.77629	20.0335	-0.416184	0.88668	0.665451	0.997512	9	7.33333	0	2	0
2016	C14	8	5.45959	4.07775	17.6564	0.309825	0.370965	0.069558	0.970538	10	6.5	0	3	0
2016	C30	8	5.65249	4.13307	19.1062	0.030732	0.7244	-0.065947	0.913973	15	6.75	0	3	0
2016	C14	7	5.18178	4.24414	17.0716	-0.101808	0.465676	0.652528	0.739896	14	7.5	0	3	0
2016	C38	6	4.65396	4.19607	18.1478	0.503953	0.301956	0.104679	0.950939	9	6.6	0	2	0
2016	C39	8	4.43082	3.94197	18.5683	0.01441	0.661513	-0.261869	0.983638	8	7.125	0	4	0
2016	C37	8	6.48768	3.86281	19.7009	0.088922	0.617369	0.899056	0.955483	14	7	5	3	0
2016	C34	8	4.62497	4.06267	20.9249	0.591196	0.259251	0.159534	0.972661	10	5.33333	0	3	0
2016	C36	6	5.49717	3.83549	16.9151	0.075734	0.350598	1.87666	0.967091	13	7	0	3	0
2016	C32	6	4.8828	3.79741	18.4463	0.018782	0.973231	0.076593	0.952975	12	7	10	1	0
2016	C15	8	3.17805	3.70638	15.4735	-0.040952	0.438856	0.910749	0.93039	14	7	3	2	0
2016	C38	8	4.89784	3.77389	17.41	0.084375	0.644367	0.067497	0.949828	8	7	0	1	0
2016	C21	6	6.03069	3.90507	17.1291	0.233213	0.535645	0.290206	0.878357	10	6	0	1	0
2016	C38	8	7.31255	3.78575	19.2039	0.185537	0.546751	0.943033	0.964891	12	7.5	2	1	0
2016	C17	8	5.07517	3.87611	17.5267	0.69835	0.178007	0.022329	0.968832	9	6.66667	1	2	0
2016	B09	7	6.83841	3.87329	17.3284	0.144096	0.343576	0.722406	0.775038	8	7	0	2	0
2016	C25	8	5.03044	3.67953	17.1372	0.083219	0.569464	0.44174	0.961003	9	6	0	1	0
2016	C34	6	4.94876	3.99594	17.2074	0.074025	0.402198	0.168337	0.971441	9	5.66667	1	2	0
2016	C30	6	6.79571	3.72624	18.1748	0.352325	0.473534	0.430404	0.988758	9	7	8	2	0
2016	C33	5	5.37528	3.82587	15.9174	-0.526036	0.370454	-0.40664	0.947026	14	6.66667	0	3	0
2016	C35	8	5.39816	3.88164	18.2323	0.139315	0.58339	-0.406947	0.932127	11	7.25	5	5	0
2016	C29	8	5.4848	3.68345	17.753	0.209585	0.64741	0.062827	0.919189	9	5.75	0	4	0
2016	C35	7	4.56435	3.59795	17.6149	0.090664	0.320145	0.068475	0.936894	9	7	0	2	0
2016	B06	8	5.63121	3.65083	18.9066	-0.013397	0.506783	0.92233	0.719768	24	7.5	3	1	0
2016	C28	6	4.58497	3.71668	17.5411	0.022093	0.365342	0.308314	0.959181	7	6	0	3	0
2016	C32	6	5.18178	4.07796	17.7113	0.154744	0.380796	0.346593	0.963386	10	7.5	0	1	0
2016	C26	6	4.83628	4.02561	18.0277	0.046369	0.228447	0.107015	0.923837	8	6	0	1	0
2016	C39	7	5.35186	3.62848	18.353	0.165596	0.510722	0.143739	0.997975	10	7	4	0	0
2016	C28	5	5.23111	3.76724	18.5187	0.225152	0.420099	0.237607	0.971664	12	6.5	0	2	0
2016	C36	8	8.32166	3.59376	20.3226	0.350268	0.453792	0.159929	0.935954	15	6	21	4	0
2016	C17	8	4.46591	3.61155	18.0423	0.183052	0.367695	-0.059504	0.964812	9	6.25	0	2	0
2016	C38	7	5.0626	3.79302	17.6701	0.111464	0.568925	0.139763	0.975143	9	6.5	5	4	0
2016	C40	6	4.8752	3.49098	18.8779	0.19391	0.404999	0.416278	0.969525	13	7.33333	44	3	0
2016	C17	6	5.20401	3.71791	16.8157	0.20444	0.450672	0.453221	0.903076	8	6	0	2	0
2016	C38	6	4.00733	3.50017	17.2853	-0.167948	0.14372	0.057956	0.952288	9	6.5	0	3	0
2016	C33	5	4.2485	4.07778	16.4082	0.227882	0.384125	-0.659298	0.975687	8	7	2	1	0
2016	C35	8	5.2832	3.45032	16.3508	0.080681	0.169338	-0.11368	0.97213	9	7.2	0	1	0
2016	C18	7	6.59304	3.32364	21.0784	0.232248	0.474069	0.2836	0.842615	9	7.33333	0	2	0
2016	C34	8	7.257	3.10928	20.7122	0.118762	0.671777	0.365449	0.96231	10	8	10	2	0
2016	C36	7	5.89715	3.79794	17.246	0.371317	0.301065	0.448309	0.972028	11	6	7	2	0
2016	B11	8	6.88141	3.39824	18.6406	-0.528607	0.561776	0.139916	0.994684	12	8	12	0	0
2016	B06	7	8.09895	2.92842	19.1813	0.017513	0.578412	0.260324	0.833939	8	7	0	0	0
2016	B09	8	7.40853	3.4538	19.6444	0.003673	0.651229	0.171636	0.879838	15	7.33333	15	5	0
2016	C35	6	5.42935	3.68891	18.0229	0.116431	0.475375	0.302752	0.985633	9	7	0	2	0
2016	B09	8	5.0876	3.46567	17.535	-0.014397	0.18133	-0.118373	0.904912	11	6.75	2	4	0
2016	C37	7	7.48773	2.93469	20.6378	0.207576	0.687402	0.915526	0.968183	12	5.8	0	1	0
2016	C39	8	5.23644	3.55479	17.4025	0.135599	0.134659	0.445597	0.95108	11	6	0	4	0
2016	C21	5	4.98361	3.95648	17.175	0.171307	0.44775	0.266363	0.825149	7	5.66667	0	1	0
2016	C26	7	4.89035	3.72287	16.1832	0.431915	0.250388	0.109975	0.798909	11	6.44444	0	10	0
2016	C39	8	7.25418	3.55697	18.6381	0.149604	0.497991	0.75839	0.944135	10	7	2	4	0
2016	C14	7	4.04305	3.96315	17.1721	0.537632	0.108141	-0.091786	0.966291	14	8	0	3	0
2016	C26	8	5.55683	3.55578	16.2485	0.631868	0.166475	-0.185569	0.891676	10	6.5	0	4	0
2016	C27	7	4.78749	3.82736	15.8045	0.187675	0.12303	0.003321	0.819495	11	6	0	2	0
2016	C18	8	6.73697	3.6309	18.4465	0.2169	0.606162	1.50063	0.910932	11	7	0	3	0
2016	C34	8	4.72739	3.7735	16.6914	0.406091	0.467704	-0.10145	0.804906	11	5.66667	0	2	0
2016	C32	8	5.70711	3.69693	17.2053	0.018471	0.587711	0.05945	0.940399	13	6	1	4	0
2017	C38	6	5.70044	3.87681	17.9006	0.338652	0.410118	0.525173	0.81284	7	6	52	3	0
2017	C40	4	3.68888	3.67331	17.7736	0.271494	0.107918	0.715134	0.97673	10	7.33333	0	3	0
2017	C42	8	6.608	3.50875	18.7747	0.07679	0.645108	0.169491	0.918567	6	6	51	2	0
2017	C33	6	4.77068	3.67529	16.2888	0.015247	0.416538	0.064796	0.962607	7	8	1	1	0
2017	C41	6	5.68358	3.59793	16.2798	0.277198	0.359137	0.104014	0.779572	9	7	0	1	0
2017	C27	5	4.57471	3.5478	16.4005	0.253678	0.183387	0.518449	0.781064	11	5.66667	0	2	0
2017	C39	6	5.31321	3.51803	13.7894	0.296442	0.113059	0.24735	0.964212	11	7	0	1	0
2017	C35	8	4.45435	3.53866	18.6749	0.013842	0.206504	0.520519	0.963379	9	6	0	2	0
2017	C36	6	3.61092	3.87611	17.3579	0.08492	0.486563	0.291118	0.880453	12	6.4	0	2	0
2017	C26	7	3.43399	3.52944	14.823	0.257369	0.26806	-0.532156	0.851811	9	7	0	2	0
2017	C39	6	6.24417	3.52845	17.6657	0.103157	0.205834	0.425128	0.956623	10	6	0	2	0
2017	C36	6	3.3673	4.06848	15.9263	0.128207	0.300395	0.076832	0.974894	11	7	0	1	0
2017	C27	5	4.72739	3.53556	16.2784	0.480399	0.148888	0.327508	0.941415	6	8	0	2	0
2017	C35	5	4.12713	3.55396	16.5871	0.382629	0.58339	0.561292	0.973809	9	7	0	2	0
2017	C39	6	4.47734	3.5551	17.3763	-0.002005	0.479352	0.761504	0.986386	8	7	7	5	0
2017	C35	7	4.18965	3.78981	20.4709	0.036117	0.572718	0.334402	0.873869	11	6	0	4	0
2017	C29	8	4.23411	3.55573	18.3723	1.03083	0.235213	0.35156	0.933529	9	7.4	6	2	0
2017	C39	7	4.47734	3.755	18.8389	0.363735	0.288985	0.239201	0.878105	10	7.33333	5	2	0
2017	C32	6	5.45104	3.83169	17.8894	0.114096	0.453375	-0.071128	0.958996	13	6	1	4	0
2017	C32	5	4.67283	3.47756	11.0974	0.189471	0.071145	-0.038621	0.834866	15	6.5	0	3	0
2017	C29	7	3.98898	3.76058	15.887	0.209506	0.182369	0.100622	0.985809	14	6	0	2	0
2017	C35	6	3.98898	3.5102	16.0544	0.415376	0.222493	0.105834	0.948581	11	6.5	0	5	0
2017	C39	5	5.56834	3.54896	17.8819	0.052578	0.546599	2.85867	0.820079	12	6.8	0	3	0
2017	C39	4	5.88332	3.46951	18.0708	0.040071	0.647614	0.148859	0.897117	11	6	0	2	0
2017	C13	7	6.42487	3.48575	19.0572	0.277009	0.388962	0.071205	0.896966	5	7	9	1	0
2017	C26	5	7.16395	4.0405	18.2488	0.011457	0.677385	0.377674	0.942673	11	8	4	1	0
2017	C39	6	5.32301	3.54462	20.7674	-0.100071	0.916414	0.380384	0.90391	11	6.8	7	3	0
2017	C39	5	3.58352	3.66766	20.1505	0.207563	0.301164	-0.001612	0.991822	12	5	0	0	0
2017	C39	6	4.35671	3.59246	14.4866	0.113025	0.186967	0.076422	0.704337	9	5	0	3	0
2017	C27	6	4.31749	3.79243	14.7618	0.190722	0.163583	0.116129	0.961217	14	6.8	0	5	0
2017	C17	8	3.95124	3.75569	17.2135	0.302365	0.266104	0.054608	0.976086	9	6.33333	0	3	0
2017	M74	7	4.94164	3.66651	16.9312	0.161463	0.260838	0.289273	0.930689	9	7	1	1	0
2017	C27	6	5.49306	3.88177	18.0931	0.035227	0.417215	-0.019715	0.785376	10	5	0	4	0
2017	C33	6	5.71703	4.11632	18.5661	0.175106	0.48297	0.269229	0.926371	9	8	1	3	0
2017	C18	5	4.12713	3.8543	16.6332	0.249938	0.444529	-0.114332	0.980498	10	5.5	0	2	0
2017	C26	6	6.49979	3.67437	18.3326	0.232229	0.54544	0.322127	0.966595	10	8	1	1	0
2017	C26	6	5.04986	3.54225	18.2096	0.398801	0.30842	0.168685	0.860369	15	5	0	5	0
2017	C26	6	5.35659	3.9069	16.048	0.165744	0.120009	0.135276	0.890432	7	6.2	0	2	0
2017	C27	6	4.75359	3.48199	16.8975	0.135788	0.532355	0.330703	0.859297	12	6.625	0	1	0
2017	C39	7	5.17615	3.67538	17.8461	0.063095	0.200234	2.94722	0.855696	7	6	1	1	0
2017	C39	8	7.78197	3.29424	21.9312	0.991582	0.406563	0.256469	0.986851	10	6.71429	37	5	0
2017	C34	5	3.89182	3.54251	17.7352	0.071606	0.748514	-0.06688	0.952602	10	7	0	0	0
2017	C29	6	3.98898	3.55538	18.2324	-0.260602	0.710228	0.854779	0.961816	7	6	0	2	0
2017	C27	6	6.1181	3.63807	19.0853	0.116754	0.571874	0.187475	0.956929	9	7.08333	3	8	0
2017	C27	6	6.30628	3.55762	17.705	0.533859	0.281063	0.626919	0.961302	10	4	0	1	0
2017	C39	6	5.1358	3.45334	18.5518	0.095728	0.532324	-0.152664	0.9122	8	6	0	2	0
2017	C28	6	5.2933	3.51104	17.3663	0.212239	0.771458	-0.209388	0.859725	8	6	0	2	0
2017	C39	6	4.80402	3.50123	19.7038	0.189497	0.502719	0.233557	0.929141	8	5	0	1	0
2017	C35	7	4.8752	3.73416	18.7385	0.072578	0.548074	0.03795	0.97036	9	6.66667	11	1	0
2017	C35	6	5.4161	4.00149	15.9486	-0.233124	0.347484	-0.17599	0.689449	8	6.33333	2	2	0
2017	C27	6	5.04986	3.54976	17.393	0.124456	0.383593	0.609092	0.904552	9	8	0	5	0
2017	C27	6	4.18965	3.55511	17.6049	0.114711	0.216252	0.330116	0.688419	10	6.66667	0	3	0
2017	C27	6	4.7185	3.82531	17.5164	0.246956	0.53084	0.45391	0.530654	11	7.42857	0	6	0
2017	C26	6	5.69709	3.66575	16.8565	0.449193	0.19436	-0.001634	0.95484	12	7	0	1	0
2017	C36	6	4.36945	4.23354	17.5374	0.383479	0.361605	0.051075	0.83284	9	6	0	2	0
2017	C39	6	4.94876	4.59666	18.3248	0.271161	0.494003	-0.096817	0.97828	11	7.16667	27	4	0
2017	C38	4	4.90527	3.45882	16.6129	0.173736	0.598589	0.266577	0.943009	12	8	0	1	0
2017	C36	5	4.35671	3.51692	16.958	0.271103	0.452687	0.658203	0.920602	11	5.5	2	3	0
2017	C26	6	4.29046	3.73675	18.0782	0.137813	0.492606	0.138774	0.971951	7	7.33333	5	0	0
2017	C39	7	6.66313	3.42374	18.7431	0.087418	0.702046	-0.000247	0.956325	15	7	0	8	0
2017	C32	8	6.13123	3.55047	18.6339	1.044	0.494547	0.266869	0.960418	9	7	0	1	0
2017	C39	6	4.31749	3.71725	18.6702	0.183151	0.417886	0.017862	0.980336	10	7	0	2	0
2017	C39	8	5.31812	3.52982	19.7074	0.137291	0.275228	0.854376	0.814271	9	7.5	0	3	0
2017	C32	8	7.07242	3.49402	18.4892	0.598825	0.403864	-0.023003	0.807733	10	6	9	2	0
2017	C26	8	6.45047	3.84336	18.525	0.269988	0.402747	-0.857887	0.909896	12	6	5	1	0
2017	C34	5	4.07754	3.63266	17.0685	0.176694	0.544335	0.111514	0.971422	9	6.5	0	2	0
2017	C39	8	6.42649	3.56377	19.2676	0.270975	0.482074	0.590908	0.956919	7	8	2	1	0
2017	C33	6	4.18965	3.51772	16.1669	0.15451	0.302576	0.056673	0.891069	12	6	0	0	0
2017	C39	7	3.80666	3.75371	17.6812	0.250329	0.160756	0.241281	0.930592	10	6	3	1	0
2017	C33	6	3.80666	3.77989	16.3923	0.039271	0.36902	-0.128494	0.957922	8	7	1	1	0
2017	C36	6	5.45959	3.55382	18.0154	0.049053	0.42267	0.207024	0.96077	11	5.83333	0	4	0
2017	C21	6	4.17439	3.54846	17.7148	0.157911	0.605005	2.77059	0.948295	9	6	1	2	0
2017	C38	6	4.85981	3.86731	17.7846	0.256521	0.461836	-0.03892	0.850852	15	6	0	4	0
2017	C28	7	5.743	3.29647	20.5425	0.14537	0.585103	0.058662	0.953051	9	5.75	0	3	0
2017	C26	5	5.10595	3.86992	16.8667	0.242339	0.482456	-2.72576	0.937711	9	8	46	3	0
2017	C26	7	5.6204	3.79635	17.1419	0.256394	0.348269	0.018164	0.777569	9	6.5	0	2	0
2017	C38	8	3.98898	3.55677	17.6411	0.251923	0.255354	0.157604	0.953326	9	5.33333	0	3	0
2017	C39	5	5.22575	3.63965	19.5574	0.002294	0.793129	0.660667	0.96735	12	6	24	3	0
2017	C36	6	5.51745	3.99752	16.6517	0.105341	0.491397	1.18058	0.970614	10	6.75	0	4	0
2017	C22	7	5.51745	3.87758	17.4974	0.238551	0.474443	0.046625	0.978129	11	7	0	2	0
2017	C17	6	3.3673	3.83776	15.5388	0.22907	0.165389	-0.062738	0.957291	10	5.5	0	1	0
2017	C38	6	5.11199	4.11348	17.9434	0.407932	0.405427	0.607714	0.986686	8	6.66667	1	2	0
2017	C39	6	4.33073	3.83795	18.6748	0.098356	0.302163	0.213273	0.727766	11	7	0	1	0
2017	C34	6	4.21951	3.85724	15.6464	0.148448	0.318323	0.070411	0.944861	9	6.33333	0	2	0
2017	C22	7	4.70953	3.79676	15.7116	0.192317	0.234016	0.096031	0.97308	9	8	0	3	0
2017	C29	5	3.95124	3.78322	15.6538	0.171011	0.289623	0.094258	0.963435	8	7	0	2	0
2017	C38	8	5.67332	4.03668	18.7823	0.056802	0.524584	-0.139442	0.719591	10	6.5	2	3	0
2017	C39	5	4.49981	3.51661	16.8568	0.056331	0.33563	0.343676	0.733941	8	6	3	2	0
2017	C34	5	4.85981	3.67316	17.8837	0.017292	0.174439	-0.363051	0.966309	7	6.5	1	2	0
2017	C38	6	4.35671	3.61997	17.9374	0.159634	0.506906	-0.130492	0.968843	8	8	0	1	0
2017	C34	6	4.04305	3.91692	17.1101	0.433762	0.266842	0.098869	0.850116	9	6	0	6	0
2017	C38	6	5.14166	3.67083	16.9675	0.553835	0.282247	0.068718	0.946334	9	6	0	3	0
2017	C34	6	4.52179	3.79001	18.4462	0.327081	0.601268	-0.131275	0.962751	9	5.33333	4	3	0
2017	C34	6	4.63473	3.60747	18.0834	0.098547	0.630634	0.572486	0.848782	10	8	1	2	0
2017	C32	7	6.63463	3.79785	18.164	0.414976	0.069774	0.333381	0.955213	5	6	0	1	0
2017	C38	8	5.65599	3.71604	18.4783	0.31491	0.512199	0.169251	0.949777	7	7	16	2	0
2017	C33	6	4.44265	3.78908	17.2801	-0.042111	0.658413	0.160661	0.896558	6	6.33333	0	2	0
2017	C35	7	3.7612	3.91622	17.2205	0.182489	0.379824	-0.009288	0.90884	9	6.33333	0	5	0
2017	C34	6	3.7612	3.76148	14.728	0.548521	0.102736	0.098389	0.988854	9	6	0	2	0
2017	C34	6	4.27667	3.80879	17.2183	0.213066	0.292457	0.514633	0.929032	11	6.5	2	1	0
2017	C27	4	5.24702	3.7904	16.5639	0.658021	0.340402	0.141813	0.964581	11	6.75	2	3	0
2017	C18	7	5.44674	3.71905	18.326	0.467632	0.258427	0.103872	0.964503	9	6.25	5	1	0
2017	C22	5	4.20469	3.67429	16.0426	0.211899	0.378269	0.301525	0.805723	8	6	0	0	0
2017	C27	4	4.62497	3.93772	17.4594	0.107392	0.28506	0.1215	0.977693	10	8	0	1	0
2017	C14	4	7.64204	3.87789	18.9346	-0.495676	0.62758	-0.094573	0.953736	10	6.85714	0	2	0
2017	C21	7	8.40088	3.71428	16.6155	0.739098	0.303852	0.083354	0.927914	7	6.83333	0	3	0
2017	C39	6	4.65396	3.67384	16.2061	0.077354	0.103882	0.455392	0.979942	5	7	0	1	0
2017	C39	6	4.35671	3.78064	16.6254	-0.03145	0.409047	0.170636	0.969196	5	6	0	0	0
2017	C27	6	3.58352	3.83467	17.0348	0.257792	0.269907	0.735779	0.925499	8	6.33333	0	2	0
2017	C39	6	6.06379	4.07733	19.5816	0.015191	0.594365	0.627234	0.737205	11	8	6	4	0
2017	C26	6	3.71357	3.77361	16.4121	0.151643	0.30631	0.254422	0.940857	9	6	0	2	0
2017	C39	6	4.27667	4.068	17.4635	0.208029	0.352464	0.831194	0.875572	9	6	0	1	0
2017	C26	6	6.63988	3.91314	18.5012	0.160984	0.412814	0.184573	0.937534	6	4.5	2	2	0
2017	C36	6	5.42053	3.87071	17.0138	0.190775	0.458477	0.176502	0.948348	12	7	0	1	0
2017	C36	7	3.3322	4.03327	17.6146	0.056898	0.511173	0.309226	0.963635	8	7	0	4	0
2017	C36	8	10.0592	3.22507	21.6384	0.088848	0.663348	0.106819	0.94293	6	6.5	503	2	0
2017	C26	5	5.49306	3.59773	17.3604	0.987327	0.392133	0.130143	0.989545	9	6	7	3	0
2017	C34	7	3.04452	3.49282	15.4791	0.305648	0.312971	0.244721	0.972658	15	6	1	2	0
2017	C26	5	6.15698	3.83664	18.7644	0.544856	0.360358	0.042835	0.697846	12	6	0	4	0
2017	C27	6	5.95064	3.79097	18.0209	0.389664	0.098332	0.253707	0.955166	10	8	0	2	0
2017	C38	7	4.68213	3.96625	17.7331	0.13471	0.379893	0.821909	0.605574	6	5.5	0	1	0
2017	C35	7	4.40672	3.99763	16.8721	0.313668	0.395796	0.160839	0.901739	14	5.5	7	2	0
2017	C33	6	5.75574	3.94036	16.9025	0.524618	0.510383	0.734995	0.918451	9	7.1	0	5	0
2017	C38	6	4.75359	4.11537	18.8564	0.16733	0.490672	0.003178	0.901147	6	7.33333	0	6	0
2017	C38	5	4.78749	4.27657	16.7826	0.200301	0.593684	0.122511	0.872516	7	5.57143	0	1	0
2017	C14	7	4.77912	3.94883	17.0097	0.73593	0.250737	0.531523	0.749279	12	7	3	0	0
2017	C26	5	4.36945	3.52721	17.4375	0.186997	0.188886	0.251153	0.840916	11	6.25	0	2	0
2017	C18	6	2.94444	4.01823	16.0276	0.253916	0.195964	-0.01468	0.957447	8	6.4	0	4	0
2017	C39	8	5.87212	3.86706	16.6448	0.299093	0.223005	0.319464	0.640691	9	6.5	0	1	0
2017	C26	7	3.98898	3.83642	17.4635	0.102679	0.57168	-0.209259	0.899339	7	5.5	0	4	0
2017	C29	7	4.46591	4.11724	18.0005	0.20716	0.419266	0.078434	0.927046	9	6.33333	2	3	0
2017	C35	6	4.20469	3.64634	17.0403	0.207609	0.245061	0.060636	0.702767	10	7	3	2	0
2017	C39	6	5.12396	3.69242	16.7527	-0.287318	0.575187	-0.128941	0.903145	7	6.25	0	1	0
2017	C36	6	5.2933	3.73557	17.3995	0.173644	0.521617	0.287496	0.851942	9	8	0	1	0
2017	C36	6	4.09434	4.23069	16.539	0.427361	0.413087	0.13609	0.826623	11	6.66667	0	5	0
2017	C26	6	3.55535	4.15106	14.4813	0.174857	0.188792	0.599752	0.938345	9	7	0	1	0
2017	C38	5	5.63479	3.73801	16.5467	0.075437	0.667481	-0.08506	0.94145	11	5.6	0	1	0
2017	C26	6	4.81218	4.26661	15.8371	0.172285	0.073466	-0.061426	0.953232	9	5.5	1	3	0
2017	C42	6	6.2519	3.8644	19.3657	0.173004	0.532275	0.241201	0.767503	10	6.5	6	1	0
2017	C19	8	4.36945	4.1376	16.8268	0.075469	0.112278	0.547101	0.983582	7	7.33333	0	2	0
2017	C29	5	4.79579	4.12042	16.1653	-0.024892	0.493699	0.026624	0.949539	15	7	0	6	0
2017	C38	6	4.96981	3.74151	14.5534	0.813021	0.219177	0.31598	0.938572	9	7	0	0	0
2017	C24	6	5.36598	5.1556	17.577	0.188518	0.225204	-0.073513	0.945216	14	6	0	1	0
2017	C39	6	5.48894	4.10675	17.5875	0.21535	0.298252	0.600553	0.571608	9	6.5	2	1	0
2017	B11	7	4.20469	3.7165	16.7792	0.112006	0.482796	0.6697	0.801627	9	6.5	0	1	0
2017	C34	5	4.67283	4.01612	17.3634	0.233278	0.349275	0.132329	0.700933	7	5	0	2	0
2017	C34	6	3.73767	3.77453	17.2018	0.066903	0.41814	0.205368	0.890378	16	6	1	1	0
2017	C35	6	3.4012	3.81962	18.54	0.643241	0.199147	-0.027777	0.988885	9	8	2	5	0
2017	C38	6	4.30407	3.78602	14.681	0.115933	0.518984	0.022455	0.967868	7	6.33333	0	0	0
2017	C35	6	3.2581	3.93762	18.0835	0.233119	0.240849	0.168732	0.95039	9	6	1	1	0
2017	C33	6	6.19032	3.91482	19.1413	0.181386	0.591707	-0.1767	0.965628	10	7.75	0	1	0
2017	C38	6	4.85981	4.03562	17.7445	0.289423	0.437724	-0.139878	0.962243	9	7	2	2	0
2017	C36	4	5.24702	4.10243	16.7235	0.053534	0.317987	0.036425	0.933064	14	6	0	2	0
2017	C32	6	5.00395	3.66262	17.9862	0.131109	0.604593	0.28709	0.874586	11	6	16	0	0
2017	C41	5	5.54908	3.49738	19.0533	0.06484	0.674315	0.743883	0.827629	9	7	0	2	0
[truncated: 2,294 more rows]
